# Supplementary material for: fNIRS Optodes’ Location Decider (fOLD): a toolbox for probe arrangement guided by brain regions-of-interest
Source: Sci Rep. 2018 Feb 20;8:3341. doi: 10.1038/s41598-018-21716-z (PMC5820343; doi:10.1038/s41598-018-21716-z)
Supplement: Supplementary file 2 — Dataset A1 [file 41598_2018_21716_MOESM2_ESM.xls]

## Sheet: AAL2
Landmarks: AAL2
Precentral_L
Precentral_R
Frontal_Sup_2_L
Frontal_Sup_2_R
Frontal_Mid_2_L
Frontal_Mid_2_R
Frontal_Inf_Oper_L
Frontal_Inf_Oper_R
Frontal_Inf_Tri_L
Frontal_Inf_Tri_R
Frontal_Inf_Orb_2_L
Frontal_Inf_Orb_2_R
Rolandic_Oper_L
Rolandic_Oper_R
Supp_Motor_Area_L
Supp_Motor_Area_R
Frontal_Sup_Medial_L
Frontal_Sup_Medial_R
Frontal_Med_Orb_L
Frontal_Med_Orb_R
Rectus_L
Rectus_R
OFCmed_L
OFCmed_R
OFCant_L
OFCant_R
OFCpost_L
OFCpost_R
OFClat_L
OFClat_R
Insula_L
Insula_R
Cingulate_Ant_L
Cingulate_Ant_R
Cingulate_Mid_L
Cingulate_Mid_R
Calcarine_L
Calcarine_R
Cuneus_L
Cuneus_R
Lingual_L
Lingual_R
Occipital_Sup_L
Occipital_Sup_R
Occipital_Mid_L
Occipital_Mid_R
Occipital_Inf_L
Occipital_Inf_R
Fusiform_L
Fusiform_R
Postcentral_L
Postcentral_R
Parietal_Sup_L
Parietal_Sup_R
Parietal_Inf_L
Parietal_Inf_R
SupraMarginal_L
SupraMarginal_R
Angular_L
Angular_R
Precuneus_L
Precuneus_R
Paracentral_Lobule_L
Paracentral_Lobule_R
Heschl_L
Heschl_R
Temporal_Sup_L
Temporal_Sup_R
Temporal_Pole_Sup_L
Temporal_Pole_Sup_R
Temporal_Mid_L
Temporal_Mid_R
Temporal_Pole_Mid_L
Temporal_Pole_Mid_R
Temporal_Inf_L
Temporal_Inf_R
Cerebelum_Crus1_L
Cerebelum_Crus1_R
Cerebelum_Crus2_L
Cerebelum_Crus2_R
Cerebelum_6_L
Cerebelum_6_R
Cerebelum_7b_L
Cerebelum_7b_R
Cerebelum_8_L
Cerebelum_8_R
Vermis_4_5
Vermis_6
Vermis_7
Vermis_8

## Sheet: 1_Lnd
Precentral_L
	Source	Detector	Specificity	Distance (mm)	X (mm)	Y (mm)	Z (mm)
	C3	FC3	0.5412	37	-50	-3	50
	C3	C1	0.493761	40	-42	-20	62
	FC5	FC3	0.424384	36	-55	12	34
	FC1	C1	0.358833	39	-26	-5	68
	Cz	C1	0.318871	39	-17	-20	74
	FC1	FC3	0.21104	36	-38	12	55
	FC5	C5	0.166648	33	-62	-3	23
	CP1	C1	0.156434	39	-27	-36	71
	F3	FC3	0.0792103	36	-45	25	41
	FC5	FT7	0.0404196	37	-59	11	9
	FC5	F5	0.0273082	33	-56	24	20
	C3	C5	0.022792	40	-60	-18	37
	Cz	FCz	0.0176604	40	-1	-4	72
	Cz	Cpz	0.0120643	39	1	-35	75
	C3	CP3	0.0109115	37	-52	-34	52
Precentral_R
	Source	Detector	Specificity	Distance (mm)	X (mm)	Y (mm)	Z (mm)
	C4	C2	0.522787	40	42	-21	62
	C4	FC4	0.5188	38	52	-4	48
	FC6	FC4	0.438474	36	56	12	33
	Cz	C2	0.437341	39	17	-21	75
	FC2	C2	0.274886	40	27	-4	68
	CP2	C2	0.25532	38	28	-36	71
	FC6	C6	0.183698	34	64	-5	22
	FC6	FT8	0.101191	37	61	11	8
	FC2	FC4	0.0966632	36	39	12	54
	F4	FC4	0.0747793	37	44	25	40
	FC6	F6	0.0703233	34	58	24	18
	C4	C6	0.0527618	40	62	-20	37
	Cz	Cpz	0.0397768	39	1	-35	75
	C4	CP4	0.019406	36	53	-35	52
	Cz	FCz	0.0176503	40	-1	-4	72
Frontal_Sup_2_L
	Source	Detector	Specificity	Distance (mm)	X (mm)	Y (mm)	Z (mm)
	AF3	Fp1	0.835223	27	-24	63	9
	AF3	F1	0.726434	44	-23	52	32
	FC1	F1	0.553	39	-23	26	56
	AF3	AFz	0.518348	36	-12	62	23
	AF7	Fp1	0.465051	30	-33	59	-2
	FC1	C1	0.432157	39	-26	-5	68
	Fpz	Fp1	0.4263	30	-12	67	0
	F3	F1	0.422729	29	-31	39	41
	FC1	FCz	0.4071	36	-13	12	67
	Fz	F1	0.404186	29	-9	41	50
	AF3	F5	0.175061	44	-39	50	17
	FC1	FC3	0.0930285	36	-38	12	55
	Cz	C1	0.0729036	39	-17	-20	74
	Cz	FCz	0.0707433	40	-1	-4	72
	Fz	FCz	0.0495025	40	1	27	58
	Fz	AFz	0.0448337	40	2	50	39
	Fpz	AFz	0.0410184	40	1	64	14
	C3	C1	0.0228275	40	-42	-20	62
	Fz	F2	0.0123888	29	10	41	50
	F3	FC3	0.0118105	36	-45	25	41
Frontal_Sup_2_R
	Source	Detector	Specificity	Distance (mm)	X (mm)	Y (mm)	Z (mm)
	AF4	Fp2	0.862087	28	25	63	9
	AF4	F2	0.652959	44	22	52	33
	FC2	F2	0.636453	39	24	26	55
	FC2	C2	0.548081	40	27	-4	68
	Fpz	Fp2	0.482039	31	13	67	0
	AF4	AFz	0.480489	36	13	61	24
	AF8	Fp2	0.423668	30	34	59	-2
	FC2	FCz	0.367773	36	14	13	66
	F4	F2	0.351734	30	30	40	41
	Fz	F2	0.34855	29	10	41	50
	AF4	F6	0.248429	45	40	50	16
	FC2	FC4	0.176412	36	39	12	54
	Cz	C2	0.108781	39	17	-21	75
	Fz	AFz	0.0584311	40	2	50	39
	C4	C2	0.0376596	40	42	-21	62
	Cz	FCz	0.0364369	40	-1	-4	72
	Fz	FCz	0.0351173	40	1	27	58
	Fpz	AFz	0.0347927	40	1	64	14
	F4	FC4	0.0189542	37	44	25	40
	Fz	F1	0.0140102	29	-9	41	50
	AF8	F6	0.0115711	33	48	46	5
	CP2	C2	0.0100399	38	28	-36	71
Frontal_Mid_2_L
	Source	Detector	Specificity	Distance (mm)	X (mm)	Y (mm)	Z (mm)
	F3	FC3	0.844976	36	-45	25	41
	FC1	FC3	0.685538	36	-38	12	55
	F3	F5	0.680171	29	-46	39	26
	AF3	F5	0.654231	44	-39	50	17
	F3	F1	0.564952	29	-31	39	41
	AF7	F5	0.485094	33	-47	46	6
	AF7	Fp1	0.474176	30	-33	59	-2
	FC1	F1	0.364013	39	-23	26	56
	FC5	FC3	0.214714	36	-55	12	34
	AF3	F1	0.213715	44	-23	52	32
	AF3	Fp1	0.117976	27	-24	63	9
	C3	FC3	0.106587	37	-50	-3	50
	FC1	C1	0.100773	39	-26	-5	68
	F7	F5	0.0617653	28	-53	37	6
	FC5	F5	0.0587421	33	-56	24	20
	FC1	FCz	0.0518164	36	-13	12	67
	AF3	AFz	0.0256259	36	-12	62	23
	Fz	F1	0.0204277	29	-9	41	50
	F7	F9	0.014058	40	-49	31	-12
Frontal_Mid_2_R
	Source	Detector	Specificity	Distance (mm)	X (mm)	Y (mm)	Z (mm)
	F4	FC4	0.782521	37	44	25	40
	FC2	FC4	0.705658	36	39	12	54
	F4	F6	0.690028	30	46	38	24
	AF4	F6	0.650889	45	40	50	16
	F4	F2	0.620332	30	30	40	41
	AF8	F6	0.602612	33	48	46	5
	AF8	Fp2	0.532625	30	34	59	-2
	C4	FC4	0.249801	38	52	-4	48
	FC2	F2	0.224471	39	24	26	55
	AF4	F2	0.219193	44	22	52	33
	FC6	FC4	0.158668	36	56	12	33
	F8	F6	0.0952282	27	55	36	5
	FC2	C2	0.0950341	40	27	-4	68
	AF4	Fp2	0.0765085	28	25	63	9
	FC6	F6	0.0528506	34	58	24	18
	FC2	FCz	0.0343816	36	14	13	66
	C4	C2	0.0292856	40	42	-21	62
	AF4	AFz	0.0273992	36	13	61	24
	Fz	F2	0.0186874	29	10	41	50
Frontal_Inf_Oper_L
	Source	Detector	Specificity	Distance (mm)	X (mm)	Y (mm)	Z (mm)
	FC5	FT7	0.401891	37	-59	11	9
	FC5	FC3	0.15042	36	-55	12	34
	FC5	F5	0.143016	33	-56	24	20
	FC5	C5	0.109227	33	-62	-3	23
	F7	FT7	0.0550283	30	-54	21	-4
	F3	FC3	0.015819	36	-45	25	41
Frontal_Inf_Oper_R
	Source	Detector	Specificity	Distance (mm)	X (mm)	Y (mm)	Z (mm)
	FC6	FC4	0.293681	36	56	12	33
	FC6	FT8	0.267991	37	61	11	8
	FC6	F6	0.202212	34	58	24	18
	F4	FC4	0.0732508	37	44	25	40
	F8	FT8	0.0716579	31	57	21	-4
	FC6	C6	0.0315769	34	64	-5	22
	C4	FC4	0.0111559	38	52	-4	48
	FC2	FC4	0.0106603	36	39	12	54
Frontal_Inf_Tri_L
	Source	Detector	Specificity	Distance (mm)	X (mm)	Y (mm)	Z (mm)
	F7	F5	0.848298	28	-53	37	6
	FC5	F5	0.691326	33	-56	24	20
	AF7	F5	0.46214	33	-47	46	6
	F7	FT7	0.350161	30	-54	21	-4
	F3	F5	0.266017	29	-46	39	26
	FC5	FT7	0.179722	37	-59	11	9
	AF3	F5	0.151404	44	-39	50	17
	FC5	FC3	0.141324	36	-55	12	34
	F7	F9	0.112564	40	-49	31	-12
	F3	FC3	0.0384192	36	-45	25	41
	FC5	C5	0.0160502	33	-62	-3	23
Frontal_Inf_Tri_R
	Source	Detector	Specificity	Distance (mm)	X (mm)	Y (mm)	Z (mm)
	F8	F6	0.767535	27	55	36	5
	FC6	F6	0.63988	34	58	24	18
	AF8	F6	0.313323	33	48	46	5
	F4	F6	0.298557	30	46	38	24
	F8	FT8	0.264333	31	57	21	-4
	FC6	FT8	0.116538	37	61	11	8
	AF4	F6	0.0933455	45	40	50	16
	F8	F10	0.0900547	40	52	30	-13
	FC6	FC4	0.0661036	36	56	12	33
	F4	FC4	0.0495032	37	44	25	40
Frontal_Inf_Orb_2_L
	Source	Detector	Specificity	Distance (mm)	X (mm)	Y (mm)	Z (mm)
	F7	F9	0.458668	40	-49	31	-12
	F7	FT7	0.249991	30	-54	21	-4
	F7	F5	0.0771425	28	-53	37	6
	AF7	F5	0.0275153	33	-47	46	6
	FC5	FT7	0.0123426	37	-59	11	9
Frontal_Inf_Orb_2_R
	Source	Detector	Specificity	Distance (mm)	X (mm)	Y (mm)	Z (mm)
	F8	F10	0.413785	40	52	30	-13
	F8	FT8	0.236417	31	57	21	-4
	F8	F6	0.123398	27	55	36	5
	AF8	F6	0.0676333	33	48	46	5
	FC6	FT8	0.0137423	37	61	11	8
Rolandic_Oper_L
	Source	Detector	Specificity	Distance (mm)	X (mm)	Y (mm)	Z (mm)
	FC5	FT7	0.103328	37	-59	11	9
	F7	FT7	0.0335506	30	-54	21	-4
	FC5	C5	0.0300107	33	-62	-3	23
	T7	C5	0.0228422	40	-65	-18	4
	T7	FT7	0.0102777	30	-63	-9	-12
Rolandic_Oper_R
	Source	Detector	Specificity	Distance (mm)	X (mm)	Y (mm)	Z (mm)
	FC6	FT8	0.216123	37	61	11	8
	FC6	C6	0.0766994	34	64	-5	22
	F8	FT8	0.0450673	31	57	21	-4
	T8	C6	0.0311811	41	67	-19	4
	FC6	F6	0.0212226	34	58	24	18
Supp_Motor_Area_L
	Source	Detector	Specificity	Distance (mm)	X (mm)	Y (mm)	Z (mm)
	FC1	FCz	0.4364	36	-13	12	67
	Cz	FCz	0.335492	40	-1	-4	72
	Fz	FCz	0.216387	40	1	27	58
	FC2	FCz	0.100506	36	14	13	66
	FC1	C1	0.0482002	39	-26	-5	68
	Cz	C1	0.0480022	39	-17	-20	74
	FC1	F1	0.0346514	39	-23	26	56
	Cz	C2	0.0177272	39	17	-21	75
	Cz	Cpz	0.0133636	39	1	-35	75
Supp_Motor_Area_R
	Source	Detector	Specificity	Distance (mm)	X (mm)	Y (mm)	Z (mm)
	FC2	FCz	0.449982	36	14	13	66
	Cz	FCz	0.342319	40	-1	-4	72
	Fz	FCz	0.178649	40	1	27	58
	Cz	C2	0.0829618	39	17	-21	75
	FC1	FCz	0.070666	36	-13	12	67
	FC2	C2	0.0524348	40	27	-4	68
	FC2	F2	0.0507126	39	24	26	55
	Cz	Cpz	0.0385197	39	1	-35	75
	Cz	C1	0.0369144	39	-17	-20	74
Frontal_Sup_Medial_L
	Source	Detector	Specificity	Distance (mm)	X (mm)	Y (mm)	Z (mm)
	Fz	AFz	0.452003	40	2	50	39
	Fpz	AFz	0.415582	40	1	64	14
	Fz	F1	0.41474	29	-9	41	50
	AF3	AFz	0.360367	36	-12	62	23
	Fpz	Fp1	0.26746	30	-12	67	0
	Fz	FCz	0.26518	40	1	27	58
	Fz	F2	0.190254	29	10	41	50
	AF4	AFz	0.117329	36	13	61	24
	Fpz	Fp2	0.0569675	31	13	67	0
	AF3	F1	0.0522591	44	-23	52	32
	AF3	Fp1	0.0346231	27	-24	63	9
	FC1	F1	0.032683	39	-23	26	56
	AF4	F2	0.021324	44	22	52	33
	FC1	FCz	0.0136533	36	-13	12	67
	FC2	F2	0.0102463	39	24	26	55
Frontal_Sup_Medial_R
	Source	Detector	Specificity	Distance (mm)	X (mm)	Y (mm)	Z (mm)
	Fz	AFz	0.420134	40	2	50	39
	Fz	F2	0.41813	29	10	41	50
	Fpz	AFz	0.402522	40	1	64	14
	AF4	AFz	0.361328	36	13	61	24
	Fpz	Fp2	0.264876	31	13	67	0
	Fz	FCz	0.246349	40	1	27	58
	Fz	F1	0.130975	29	-9	41	50
	AF4	F2	0.103405	44	22	52	33
	AF3	AFz	0.0843106	36	-12	62	23
	FC2	F2	0.0726201	39	24	26	55
	AF4	Fp2	0.0527498	28	25	63	9
	Fpz	Fp1	0.0499678	30	-12	67	0
	FC2	FCz	0.0289405	36	14	13	66
	F4	F2	0.0224974	30	30	40	41
Frontal_Med_Orb_L
	Source	Detector	Specificity	Distance (mm)	X (mm)	Y (mm)	Z (mm)
	Fpz	Fp1	0.202432	30	-12	67	0
	Fpz	AFz	0.0449101	40	1	64	14
	Fpz	Fp2	0.0320356	31	13	67	0
Frontal_Med_Orb_R
	Source	Detector	Specificity	Distance (mm)	X (mm)	Y (mm)	Z (mm)
	Fpz	Fp2	0.138369	31	13	67	0
	Fpz	AFz	0.0374601	40	1	64	14
	Fpz	Fp1	0.0213139	30	-12	67	0
Rectus_L
	Source	Detector	Specificity	Distance (mm)	X (mm)	Y (mm)	Z (mm)
	Fpz	Fp1	0.00264877	30	-12	67	0
	Fpz	Fp2	0.000967394	31	13	67	0
	Fpz	AFz	0.000860114	40	1	64	14
	AF7	Fp1	1.51265e-05	30	-33	59	-2
	AF3	Fp1	1.2304e-05	27	-24	63	9
	AF3	AFz	1.96887e-06	36	-12	62	23
	AF4	Fp2	1.16465e-06	28	25	63	9
	AF4	AFz	1.03693e-06	36	13	61	24
Rectus_R
	Source	Detector	Specificity	Distance (mm)	X (mm)	Y (mm)	Z (mm)
	Fpz	Fp2	0.00149475	31	13	67	0
	Fpz	AFz	0.000792114	40	1	64	14
	Fpz	Fp1	0.000766965	30	-12	67	0
	AF4	Fp2	4.55045e-06	28	25	63	9
	AF8	Fp2	3.09827e-06	30	34	59	-2
	AF4	AFz	2.19978e-06	36	13	61	24
	AF3	AFz	1.01142e-06	36	-12	62	23
OFCmed_L
	Source	Detector	Specificity	Distance (mm)	X (mm)	Y (mm)	Z (mm)
	Fpz	Fp1	0.00232074	30	-12	67	0
	AF7	Fp1	0.000194321	30	-33	59	-2
	Fpz	AFz	9.87429e-05	40	1	64	14
	Fpz	Fp2	8.77658e-05	31	13	67	0
	AF3	Fp1	5.12514e-05	27	-24	63	9
OFCmed_R
	Source	Detector	Specificity	Distance (mm)	X (mm)	Y (mm)	Z (mm)
	Fpz	Fp2	0.0022488	31	13	67	0
	AF8	Fp2	0.00022611	30	34	59	-2
	Fpz	AFz	0.000209548	40	1	64	14
	Fpz	Fp1	0.000199689	30	-12	67	0
	AF4	Fp2	5.8098e-05	28	25	63	9
	F8	F10	1.13512e-05	40	52	30	-13
OFCant_L
	Source	Detector	Specificity	Distance (mm)	X (mm)	Y (mm)	Z (mm)
	AF7	Fp1	0.0154044	30	-33	59	-2
	Fpz	Fp1	0.0111163	30	-12	67	0
OFCant_R
	Source	Detector	Specificity	Distance (mm)	X (mm)	Y (mm)	Z (mm)
	AF8	Fp2	0.0232727	30	34	59	-2
OFCpost_L
	Source	Detector	Specificity	Distance (mm)	X (mm)	Y (mm)	Z (mm)
	F7	F9	0.0263331	40	-49	31	-12
OFCpost_R
	Source	Detector	Specificity	Distance (mm)	X (mm)	Y (mm)	Z (mm)
	F8	F10	0.0322275	40	52	30	-13
OFClat_L
	Source	Detector	Specificity	Distance (mm)	X (mm)	Y (mm)	Z (mm)
	F7	F9	0.154701	40	-49	31	-12
	F7	FT7	0.0109302	30	-54	21	-4
OFClat_R
	Source	Detector	Specificity	Distance (mm)	X (mm)	Y (mm)	Z (mm)
	F8	F10	0.151688	40	52	30	-13
	F8	FT8	0.0128413	31	57	21	-4
Insula_L
	Source	Detector	Specificity	Distance (mm)	X (mm)	Y (mm)	Z (mm)
	F7	FT7	0.0166999	30	-54	21	-4
Insula_R
	Source	Detector	Specificity	Distance (mm)	X (mm)	Y (mm)	Z (mm)
	F8	FT8	0.015016	31	57	21	-4
Cingulate_Ant_L
	Source	Detector	Specificity	Distance (mm)	X (mm)	Y (mm)	Z (mm)
	Fpz	AFz	0.00822631	40	1	64	14
	Fz	AFz	0.00342921	40	2	50	39
	Fpz	Fp1	0.000937598	30	-12	67	0
	Fpz	Fp2	0.000890894	31	13	67	0
	AF3	AFz	0.000651041	36	-12	62	23
	AF4	AFz	0.000541678	36	13	61	24
	Fz	FCz	0.000445043	40	1	27	58
	Fz	F2	0.000149839	29	10	41	50
	Fz	F1	8.79798e-05	29	-9	41	50
	AF4	F2	4.62733e-05	44	22	52	33
	AF3	F1	4.17068e-06	44	-23	52	32
	AF4	Fp2	2.54388e-06	28	25	63	9
	AF3	Fp1	1.29407e-06	27	-24	63	9
Cingulate_Ant_R
	Source	Detector	Specificity	Distance (mm)	X (mm)	Y (mm)	Z (mm)
	Fpz	AFz	0.0102055	40	1	64	14
Cingulate_Mid_L
	Source	Detector	Specificity	Distance (mm)	X (mm)	Y (mm)	Z (mm)
	Fz	FCz	0.0016393	40	1	27	58
	Cz	Cpz	0.000977142	39	1	-35	75
	Cz	FCz	0.000942184	40	-1	-4	72
	Fz	AFz	0.000520831	40	2	50	39
	Pz	Cpz	0.000356919	39	2	-61	66
	CP1	Cpz	0.000122102	38	-16	-50	72
	Fz	F2	0.000108556	29	10	41	50
	FC2	FCz	7.81232e-05	36	14	13	66
	Fz	F1	7.29878e-05	29	-9	41	50
	FC1	FCz	6.56312e-05	36	-13	12	67
	Cz	C1	2.4218e-05	39	-17	-20	74
	CP2	Cpz	2.10791e-05	39	17	-50	73
	Cz	C2	1.31234e-05	39	17	-21	75
	Fpz	AFz	4.95625e-06	40	1	64	14
	AF4	F2	2.13066e-06	44	22	52	33
	AF4	AFz	9.69989e-07	36	13	61	24
Cingulate_Mid_R
	Source	Detector	Specificity	Distance (mm)	X (mm)	Y (mm)	Z (mm)
	Fz	AFz	0.00427229	40	2	50	39
	Fz	FCz	0.00349807	40	1	27	58
	Fz	F2	0.000825876	29	10	41	50
	Cz	FCz	0.000595463	40	-1	-4	72
	Cz	Cpz	0.000560493	39	1	-35	75
	Fz	F1	0.000496551	29	-9	41	50
	Fpz	AFz	0.000305834	40	1	64	14
	AF4	AFz	0.000199361	36	13	61	24
	AF4	F2	0.000144494	44	22	52	33
	AF3	AFz	9.31066e-05	36	-12	62	23
	FC2	FCz	8.13142e-05	36	14	13	66
	Pz	Cpz	6.25146e-05	39	2	-61	66
	FC1	FCz	3.69091e-05	36	-13	12	67
	Cz	C1	3.05203e-05	39	-17	-20	74
	Cz	C2	1.40239e-05	39	17	-21	75
	FC2	F2	1.24346e-05	39	24	26	55
	CP1	Cpz	1.18329e-05	38	-16	-50	72
	AF3	F1	1.13137e-05	44	-23	52	32
Calcarine_L
	Source	Detector	Specificity	Distance (mm)	X (mm)	Y (mm)	Z (mm)
	Iz	Oz	0.525207	40	-2	-96	-11
	O1	Oz	0.366066	30	-14	-101	-2
	POz	Oz	0.289998	40	-2	-97	12
	O2	Oz	0.145064	30	15	-99	-1
	O1	I1	0.0402701	40	-24	-95	-13
Calcarine_R
	Source	Detector	Specificity	Distance (mm)	X (mm)	Y (mm)	Z (mm)
	O2	Oz	0.487001	30	15	-99	-1
	O2	PO4	0.125252	28	26	-97	8
	O2	I2	0.0916139	41	25	-94	-14
	O2	PO8	0.0612907	29	33	-94	-3
	POz	Oz	0.0597486	40	-2	-97	12
	Iz	Oz	0.045286	40	-2	-96	-11
	POz	PO4	0.0105474	36	16	-92	24
Cuneus_L
	Source	Detector	Specificity	Distance (mm)	X (mm)	Y (mm)	Z (mm)
	POz	Oz	0.297835	40	-2	-97	12
	POz	PO3	0.278071	36	-16	-93	25
	POz	P1	0.237804	45	-12	-83	42
	POz	P2	0.129524	46	12	-81	43
	POz	PO4	0.093243	36	16	-92	24
Cuneus_R
	Source	Detector	Specificity	Distance (mm)	X (mm)	Y (mm)	Z (mm)
	POz	P2	0.303498	46	12	-81	43
	POz	PO4	0.263514	36	16	-92	24
	POz	Oz	0.0960629	40	-2	-97	12
	O2	PO4	0.0642874	28	26	-97	8
	O2	Oz	0.0566743	30	15	-99	-1
	Pz	P2	0.0333846	30	15	-73	57
	POz	P1	0.0292192	45	-12	-83	42
	P4	P2	0.0152653	30	33	-74	48
Lingual_L
	Source	Detector	Specificity	Distance (mm)	X (mm)	Y (mm)	Z (mm)
	O1	I1	0.255721	40	-24	-95	-13
	Iz	I1	0.0882541	34	-17	-88	-31
	Iz	Oz	0.0768484	40	-2	-96	-11
	PO9	PO7	0.0320964	42	-42	-79	-21
	O1	PO7	0.0237505	30	-32	-93	-2
	O1	Oz	0.0174585	30	-14	-101	-2
	PO9	I1	0.0153188	34	-37	-81	-36
Lingual_R
	Source	Detector	Specificity	Distance (mm)	X (mm)	Y (mm)	Z (mm)
	O2	I2	0.283752	41	25	-94	-14
	O2	Oz	0.122871	30	15	-99	-1
	Iz	Oz	0.0662713	40	-2	-96	-11
	Iz	I2	0.0415693	34	17	-88	-33
	PO10	PO8	0.0375694	43	42	-80	-21
	O2	PO8	0.0264602	29	33	-94	-3
	PO10	I2	0.0101567	34	37	-81	-37
Occipital_Sup_L
	Source	Detector	Specificity	Distance (mm)	X (mm)	Y (mm)	Z (mm)
	POz	PO3	0.559763	36	-16	-93	25
	POz	P1	0.334131	45	-12	-83	42
	POz	Oz	0.174792	40	-2	-97	12
	P3	PO3	0.0992629	35	-34	-83	30
	O1	PO3	0.0713558	30	-26	-96	8
	O1	Oz	0.0477128	30	-14	-101	-2
	Pz	P1	0.0384314	30	-13	-73	56
	P3	P1	0.0330712	30	-32	-73	47
	POz	P2	0.0225405	46	12	-81	43
Occipital_Sup_R
	Source	Detector	Specificity	Distance (mm)	X (mm)	Y (mm)	Z (mm)
	POz	PO4	0.559148	36	16	-92	24
	O2	PO4	0.288558	28	26	-97	8
	P4	PO4	0.275229	37	34	-83	30
	P4	P2	0.166806	30	33	-74	48
	POz	P2	0.111252	46	12	-81	43
	O2	Oz	0.0520038	30	15	-99	-1
	Pz	P2	0.0177671	30	15	-73	57
	POz	Oz	0.0160132	40	-2	-97	12
	O2	PO8	0.0137476	29	33	-94	-3
Occipital_Mid_L
	Source	Detector	Specificity	Distance (mm)	X (mm)	Y (mm)	Z (mm)
	O1	PO3	0.898717	30	-26	-96	8
	O1	PO7	0.779707	30	-32	-93	-2
	P3	PO3	0.773041	35	-34	-83	30
	O1	Oz	0.459024	30	-14	-101	-2
	P7	PO7	0.332987	30	-49	-74	-5
	P3	P5	0.32571	30	-46	-72	30
	O1	I1	0.208795	40	-24	-95	-13
	P7	P5	0.189695	30	-54	-67	6
	POz	PO3	0.149433	36	-16	-93	25
	P3	P1	0.111747	30	-32	-73	47
	PO9	PO7	0.0975761	42	-42	-79	-21
	POz	Oz	0.0448535	40	-2	-97	12
	Iz	Oz	0.0359617	40	-2	-96	-11
	P3	CP3	0.025073	36	-46	-61	46
	CP5	P5	0.0150941	32	-57	-57	21
	POz	P1	0.014854	45	-12	-83	42
Occipital_Mid_R
	Source	Detector	Specificity	Distance (mm)	X (mm)	Y (mm)	Z (mm)
	P4	PO4	0.611234	37	34	-83	30
	O2	PO4	0.435354	28	26	-97	8
	P4	P6	0.421919	30	47	-72	30
	O2	PO8	0.288196	29	33	-94	-3
	P8	PO8	0.125615	30	48	-76	-6
	P8	P6	0.0794718	31	54	-67	6
	P4	P2	0.066902	30	33	-74	48
	POz	PO4	0.0568753	36	16	-92	24
	CP6	P6	0.0450995	32	58	-58	22
	O2	Oz	0.0224619	30	15	-99	-1
	O2	I2	0.0213345	41	25	-94	-14
	P4	CP4	0.0172629	35	46	-62	47
	PO10	PO8	0.0147437	43	42	-80	-21
Occipital_Inf_L
	Source	Detector	Specificity	Distance (mm)	X (mm)	Y (mm)	Z (mm)
	P7	PO7	0.400545	30	-49	-74	-5
	O1	I1	0.311184	40	-24	-95	-13
	PO9	PO7	0.254876	42	-42	-79	-21
	O1	PO7	0.169831	30	-32	-93	-2
	P7	P9	0.116813	44	-55	-60	-22
	O1	Oz	0.0912192	30	-14	-101	-2
	P7	P5	0.0582895	30	-54	-67	6
	Iz	Oz	0.0230832	40	-2	-96	-11
	O1	PO3	0.0175412	30	-26	-96	8
	P7	TP7	0.0149459	30	-64	-52	-9
Occipital_Inf_R
	Source	Detector	Specificity	Distance (mm)	X (mm)	Y (mm)	Z (mm)
	O2	PO8	0.599545	29	33	-94	-3
	P8	PO8	0.456219	30	48	-76	-6
	PO10	PO8	0.367173	43	42	-80	-21
	O2	I2	0.34818	41	25	-94	-14
	O2	Oz	0.0796781	30	15	-99	-1
	O2	PO4	0.0781182	28	26	-97	8
	P8	P10	0.0429106	45	54	-60	-23
	P8	P6	0.0205843	31	54	-67	6
	PO10	I2	0.0124922	34	37	-81	-37
Fusiform_L
	Source	Detector	Specificity	Distance (mm)	X (mm)	Y (mm)	Z (mm)
	PO9	PO7	0.0735739	42	-42	-79	-21
	P7	PO7	0.0166031	30	-49	-74	-5
	P7	P9	0.0163702	44	-55	-60	-22
	PO9	I1	0.0118822	34	-37	-81	-36
Fusiform_R
	Source	Detector	Specificity	Distance (mm)	X (mm)	Y (mm)	Z (mm)
	PO10	PO8	0.0186328	43	42	-80	-21
	P8	P10	0.0181891	45	54	-60	-23
Postcentral_L
	Source	Detector	Specificity	Distance (mm)	X (mm)	Y (mm)	Z (mm)
	FC5	C5	0.615842	33	-62	-3	23
	C3	C5	0.582384	40	-60	-18	37
	CP1	C1	0.550121	39	-27	-36	71
	C3	C1	0.442262	40	-42	-20	62
	C3	CP3	0.399778	37	-52	-34	52
	C3	FC3	0.322511	37	-50	-3	50
	CP1	CP3	0.21487	38	-39	-48	60
	T7	C5	0.184615	40	-65	-18	4
	CP1	Cpz	0.134054	38	-16	-50	72
	Cz	C1	0.124751	39	-17	-20	74
	CP5	C5	0.116009	33	-63	-32	23
	FC5	FT7	0.0478765	37	-59	11	9
	Cz	Cpz	0.0344737	39	1	-35	75
	CP1	P1	0.0289779	39	-24	-62	62
	FC1	C1	0.0238218	39	-26	-5	68
	FC5	FC3	0.0202186	36	-55	12	34
Postcentral_R
	Source	Detector	Specificity	Distance (mm)	X (mm)	Y (mm)	Z (mm)
	FC6	C6	0.562642	34	64	-5	22
	CP2	C2	0.553423	38	28	-36	71
	C4	C6	0.446796	40	62	-20	37
	CP2	Cpz	0.365628	39	17	-50	73
	C4	C2	0.365122	40	42	-21	62
	C4	CP4	0.276072	36	53	-35	52
	CP2	CP4	0.210494	38	39	-49	60
	C4	FC4	0.200244	38	52	-4	48
	Cz	Cpz	0.143834	39	1	-35	75
	Cz	C2	0.135635	39	17	-21	75
	T8	C6	0.0719788	41	67	-19	4
	CP2	P2	0.0410692	39	25	-62	63
	Pz	Cpz	0.03878	39	2	-61	66
	FC6	FC4	0.0352702	36	56	12	33
	FC6	FT8	0.0310755	37	61	11	8
	CP6	C6	0.0270463	33	65	-33	23
	FC2	C2	0.0140016	40	27	-4	68
Parietal_Sup_L
	Source	Detector	Specificity	Distance (mm)	X (mm)	Y (mm)	Z (mm)
	CP1	P1	0.804557	39	-24	-62	62
	Pz	P1	0.433733	30	-13	-73	56
	CP1	Cpz	0.415149	38	-16	-50	72
	CP1	CP3	0.36475	38	-39	-48	60
	P3	P1	0.333175	30	-32	-73	47
	POz	P1	0.23025	45	-12	-83	42
	CP1	C1	0.190468	39	-27	-36	71
	Pz	Cpz	0.0433965	39	2	-61	66
	P3	CP3	0.0428708	36	-46	-61	46
	Cz	Cpz	0.0121632	39	1	-35	75
Parietal_Sup_R
	Source	Detector	Specificity	Distance (mm)	X (mm)	Y (mm)	Z (mm)
	CP2	P2	0.872207	39	25	-62	63
	Pz	P2	0.546761	30	15	-73	57
	CP2	CP4	0.473061	38	39	-49	60
	CP2	Cpz	0.425441	39	17	-50	73
	P4	P2	0.377956	30	33	-74	48
	POz	P2	0.242552	46	12	-81	43
	CP2	C2	0.158697	38	28	-36	71
	Pz	Cpz	0.146906	39	2	-61	66
	P4	CP4	0.0658457	35	46	-62	47
	C4	CP4	0.0626875	36	53	-35	52
	Cz	Cpz	0.0168071	39	1	-35	75
Parietal_Inf_L
	Source	Detector	Specificity	Distance (mm)	X (mm)	Y (mm)	Z (mm)
	C3	CP3	0.550887	37	-52	-34	52
	CP5	CP3	0.54034	38	-57	-48	38
	P3	CP3	0.479216	36	-46	-61	46
	CP1	CP3	0.403499	38	-39	-48	60
	P3	P1	0.278628	30	-32	-73	47
	C3	C5	0.101983	40	-60	-18	37
	P3	PO3	0.0454877	35	-34	-83	30
	CP1	P1	0.0356283	39	-24	-62	62
	C3	C1	0.0262379	40	-42	-20	62
	C3	FC3	0.0184292	37	-50	-3	50
	P3	P5	0.0169161	30	-46	-72	30
	POz	P1	0.0159512	45	-12	-83	42
	Pz	P1	0.0123684	30	-13	-73	56
	CP5	P5	0.0123502	32	-57	-57	21
Parietal_Inf_R
	Source	Detector	Specificity	Distance (mm)	X (mm)	Y (mm)	Z (mm)
	C4	CP4	0.468384	36	53	-35	52
	CP6	CP4	0.398065	38	58	-48	38
	P4	CP4	0.290511	35	46	-62	47
	CP2	CP4	0.27098	38	39	-49	60
	C4	C2	0.0236812	40	42	-21	62
	CP2	P2	0.0118766	39	25	-62	63
	C4	C6	0.0107159	40	62	-20	37
SupraMarginal_L
	Source	Detector	Specificity	Distance (mm)	X (mm)	Y (mm)	Z (mm)
	CP5	C5	0.535168	33	-63	-32	23
	CP5	CP3	0.342445	38	-57	-48	38
	C3	C5	0.273935	40	-60	-18	37
	CP5	P5	0.191996	32	-57	-57	21
	CP5	TP7	0.0415344	38	-65	-44	5
	T7	C5	0.0374205	40	-65	-18	4
	C3	CP3	0.0234915	37	-52	-34	52
	FC5	C5	0.0162741	33	-62	-3	23
SupraMarginal_R
	Source	Detector	Specificity	Distance (mm)	X (mm)	Y (mm)	Z (mm)
	CP6	C6	0.557466	33	65	-33	23
	C4	C6	0.473321	40	62	-20	37
	CP6	CP4	0.368362	38	58	-48	38
	C4	CP4	0.166058	36	53	-35	52
	FC6	C6	0.0842435	34	64	-5	22
	T8	C6	0.0841136	41	67	-19	4
	CP6	P6	0.0757329	32	58	-58	22
	CP6	TP8	0.0347855	39	65	-44	6
	C4	FC4	0.0121736	38	52	-4	48
	C4	C2	0.0106976	40	42	-21	62
Angular_L
	Source	Detector	Specificity	Distance (mm)	X (mm)	Y (mm)	Z (mm)
	P3	P5	0.533787	30	-46	-72	30
	P3	CP3	0.444506	36	-46	-61	46
	P3	P1	0.221927	30	-32	-73	47
	CP5	P5	0.204152	32	-57	-57	21
	P3	PO3	0.0701253	35	-34	-83	30
	CP5	CP3	0.0690328	38	-57	-48	38
	P7	P5	0.014774	30	-54	-67	6
Angular_R
	Source	Detector	Specificity	Distance (mm)	X (mm)	Y (mm)	Z (mm)
	P4	CP4	0.609966	35	46	-62	47
	P4	P6	0.443884	30	47	-72	30
	P4	P2	0.356715	30	33	-74	48
	CP6	P6	0.284911	32	58	-58	22
	CP6	CP4	0.183664	38	58	-48	38
	P4	PO4	0.0957923	37	34	-83	30
	CP2	CP4	0.0352919	38	39	-49	60
	CP2	P2	0.0229957	39	25	-62	63
Precuneus_L
	Source	Detector	Specificity	Distance (mm)	X (mm)	Y (mm)	Z (mm)
	Pz	P1	0.438187	30	-13	-73	56
	CP1	Cpz	0.34237	38	-16	-50	72
	Pz	Cpz	0.338177	39	2	-61	66
	Cz	Cpz	0.12035	39	1	-35	75
	POz	P1	0.113041	45	-12	-83	42
	CP1	P1	0.111336	39	-24	-62	62
	POz	P2	0.0415881	46	12	-81	43
	Pz	P2	0.0413288	30	15	-73	57
	CP1	C1	0.0230515	39	-27	-36	71
	CP2	Cpz	0.0206653	39	17	-50	73
	P3	P1	0.0150692	30	-32	-73	47
Precuneus_R
	Source	Detector	Specificity	Distance (mm)	X (mm)	Y (mm)	Z (mm)
	Pz	Cpz	0.396019	39	2	-61	66
	Pz	P2	0.348737	30	15	-73	57
	POz	P2	0.137494	46	12	-81	43
	CP2	Cpz	0.131732	39	17	-50	73
	Cz	Cpz	0.0628128	39	1	-35	75
	Pz	P1	0.058859	30	-13	-73	56
	CP1	Cpz	0.0471746	38	-16	-50	72
	CP2	P2	0.0378501	39	25	-62	63
	POz	P1	0.0190861	45	-12	-83	42
Paracentral_Lobule_L
	Source	Detector	Specificity	Distance (mm)	X (mm)	Y (mm)	Z (mm)
	Cz	C1	0.348688	39	-17	-20	74
	Cz	Cpz	0.219713	39	1	-35	75
	Cz	FCz	0.106688	40	-1	-4	72
	CP1	C1	0.0587373	39	-27	-36	71
	Cz	C2	0.0427834	39	17	-21	75
	FC1	C1	0.0284688	39	-26	-5	68
	CP1	Cpz	0.0229648	38	-16	-50	72
Paracentral_Lobule_R
	Source	Detector	Specificity	Distance (mm)	X (mm)	Y (mm)	Z (mm)
	Cz	Cpz	0.240723	39	1	-35	75
	Cz	C2	0.126538	39	17	-21	75
	Cz	FCz	0.039347	40	-1	-4	72
	CP2	Cpz	0.0301908	39	17	-50	73
	Cz	C1	0.0283836	39	-17	-20	74
	Pz	Cpz	0.0180043	39	2	-61	66
	CP1	Cpz	0.0149375	38	-16	-50	72
Heschl_L
	Source	Detector	Specificity	Distance (mm)	X (mm)	Y (mm)	Z (mm)
	T7	C5	0.00710849	40	-65	-18	4
	FC5	C5	0.00164413	33	-62	-3	23
	FC5	FT7	0.000370199	37	-59	11	9
	T7	FT7	0.000278855	30	-63	-9	-12
	CP5	C5	0.000221729	33	-63	-32	23
	C3	C5	4.93345e-05	40	-60	-18	37
	T7	TP7	1.12607e-05	30	-68	-32	-12
	F7	FT7	7.44448e-06	30	-54	21	-4
	CP5	TP7	3.10524e-06	38	-65	-44	5
	FC5	F5	1.23387e-06	33	-56	24	20
	FC5	FC3	7.70081e-07	36	-55	12	34
Heschl_R
	Source	Detector	Specificity	Distance (mm)	X (mm)	Y (mm)	Z (mm)
	FC6	C6	0.00198965	34	64	-5	22
	FC6	FT8	0.00190342	37	61	11	8
	T8	C6	0.00165556	41	67	-19	4
	T8	FT8	0.00047632	31	66	-8	-12
	F8	FT8	0.000143773	31	57	21	-4
	FC6	F6	3.60219e-05	34	58	24	18
	CP6	C6	1.81893e-05	33	65	-33	23
	FC6	FC4	1.33612e-05	36	56	12	33
	C4	C6	4.94223e-06	40	62	-20	37
Temporal_Sup_L
	Source	Detector	Specificity	Distance (mm)	X (mm)	Y (mm)	Z (mm)
	CP5	C5	0.304223	33	-63	-32	23
	T7	C5	0.247058	40	-65	-18	4
	CP5	TP7	0.223584	38	-65	-44	5
	T7	FT7	0.132887	30	-63	-9	-12
	CP5	P5	0.125029	32	-57	-57	21
	FC5	FT7	0.0666237	37	-59	11	9
	FT9	FT7	0.0556227	40	-57	3	-22
	F7	FT7	0.047679	30	-54	21	-4
	CP5	CP3	0.0314301	38	-57	-48	38
	FC5	C5	0.0167197	33	-62	-3	23
Temporal_Sup_R
	Source	Detector	Specificity	Distance (mm)	X (mm)	Y (mm)	Z (mm)
	T8	C6	0.558026	41	67	-19	4
	CP6	C6	0.382135	33	65	-33	23
	T8	FT8	0.2668	31	66	-8	-12
	CP6	TP8	0.249256	39	65	-44	6
	CP6	P6	0.152357	32	58	-58	22
	FC6	FT8	0.0621206	37	61	11	8
	FC6	C6	0.0479812	34	64	-5	22
	FT10	FT8	0.0367535	40	59	6	-21
	T8	TP8	0.0348303	29	68	-31	-12
	CP6	CP4	0.0347502	38	58	-48	38
	F8	FT8	0.0242978	31	57	21	-4
	C4	C6	0.0104399	40	62	-20	37
Temporal_Pole_Sup_L
	Source	Detector	Specificity	Distance (mm)	X (mm)	Y (mm)	Z (mm)
	F7	FT7	0.196026	30	-54	21	-4
	FT9	FT7	0.172596	40	-57	3	-22
	F7	F9	0.155927	40	-49	31	-12
	FC5	FT7	0.0754019	37	-59	11	9
	T7	FT7	0.0332586	30	-63	-9	-12
	FT9	F9	0.0207554	31	-51	11	-33
Temporal_Pole_Sup_R
	Source	Detector	Specificity	Distance (mm)	X (mm)	Y (mm)	Z (mm)
	F8	FT8	0.278907	31	57	21	-4
	FT10	FT8	0.185576	40	59	6	-21
	F8	F10	0.182225	40	52	30	-13
	FC6	FT8	0.165476	37	61	11	8
	T8	FT8	0.0678729	31	66	-8	-12
	FT10	F10	0.0518062	31	52	14	-35
Temporal_Mid_L
	Source	Detector	Specificity	Distance (mm)	X (mm)	Y (mm)	Z (mm)
	T7	TP7	0.820546	30	-68	-32	-12
	T7	FT7	0.785514	30	-63	-9	-12
	CP5	TP7	0.698485	38	-65	-44	5
	P7	P5	0.667804	30	-54	-67	6
	P7	TP7	0.605477	30	-64	-52	-9
	FT9	FT7	0.578318	40	-57	3	-22
	T7	C5	0.49192	40	-65	-18	4
	CP5	P5	0.449025	32	-57	-57	21
	TP9	TP7	0.354493	42	-65	-42	-17
	FT9	F9	0.143473	31	-51	11	-33
	P7	PO7	0.116604	30	-49	-74	-5
	P3	P5	0.114712	30	-46	-72	30
	P7	P9	0.059874	44	-55	-60	-22
	CP5	C5	0.0333821	33	-63	-32	23
	F7	FT7	0.025518	30	-54	21	-4
	FC5	FT7	0.0186023	37	-59	11	9
Temporal_Mid_R
	Source	Detector	Specificity	Distance (mm)	X (mm)	Y (mm)	Z (mm)
	P8	P6	0.784769	31	54	-67	6
	T8	TP8	0.752779	29	68	-31	-12
	CP6	TP8	0.658771	39	65	-44	6
	T8	FT8	0.618401	31	66	-8	-12
	CP6	P6	0.432753	32	58	-58	22
	P8	TP8	0.403615	29	62	-52	-8
	FT10	FT8	0.373171	40	59	6	-21
	T8	C6	0.247335	41	67	-19	4
	TP10	TP8	0.171871	41	64	-42	-19
	P8	PO8	0.165525	30	48	-76	-6
	P4	P6	0.119973	30	47	-72	30
	FT10	F10	0.0312935	31	52	14	-35
	P8	P10	0.0294997	45	54	-60	-23
	CP6	C6	0.0182504	33	65	-33	23
	F8	FT8	0.0140385	31	57	21	-4
Temporal_Pole_Mid_L
	Source	Detector	Specificity	Distance (mm)	X (mm)	Y (mm)	Z (mm)
	FT9	F9	0.661909	31	-51	11	-33
	FT9	FT7	0.095262	40	-57	3	-22
	F7	F9	0.0588867	40	-49	31	-12
Temporal_Pole_Mid_R
	Source	Detector	Specificity	Distance (mm)	X (mm)	Y (mm)	Z (mm)
	FT10	F10	0.755222	31	52	14	-35
	FT10	FT8	0.318046	40	59	6	-21
	F8	F10	0.0925158	40	52	30	-13
	F8	FT8	0.0315563	31	57	21	-4
	T8	FT8	0.0197768	31	66	-8	-12
Temporal_Inf_L
	Source	Detector	Specificity	Distance (mm)	X (mm)	Y (mm)	Z (mm)
	TP9	TP7	0.591404	42	-65	-42	-17
	P7	P9	0.440183	44	-55	-60	-22
	P7	TP7	0.347845	30	-64	-52	-9
	T7	TP7	0.172532	30	-68	-32	-12
	FT9	F9	0.168531	31	-51	11	-33
	P7	PO7	0.0866285	30	-49	-74	-5
	FT9	FT7	0.0712199	40	-57	3	-22
	P7	P5	0.0534678	30	-54	-67	6
	T7	FT7	0.0203267	30	-63	-9	-12
	CP5	TP7	0.0171118	38	-65	-44	5
	PO9	P9	0.0147648	34	-50	-66	-39
Temporal_Inf_R
	Source	Detector	Specificity	Distance (mm)	X (mm)	Y (mm)	Z (mm)
	TP10	TP8	0.769181	41	64	-42	-19
	P8	TP8	0.586246	29	62	-52	-8
	P8	P10	0.49231	45	54	-60	-23
	T8	TP8	0.212235	29	68	-31	-12
	P8	PO8	0.199656	30	48	-76	-6
	FT10	F10	0.161678	31	52	14	-35
	P8	P6	0.103409	31	54	-67	6
	FT10	FT8	0.0621524	40	59	6	-21
	CP6	TP8	0.0488423	39	65	-44	6
	PO10	PO8	0.0196491	43	42	-80	-21
	T8	FT8	0.0152329	31	66	-8	-12
Cerebelum_Crus1_L
	Source	Detector	Specificity	Distance (mm)	X (mm)	Y (mm)	Z (mm)
	TP9	P9	0.492029	23	-54	-53	-42
	PO9	P9	0.462808	34	-50	-66	-39
	PO9	PO7	0.448008	42	-42	-79	-21
	PO9	I1	0.351269	34	-37	-81	-36
	P7	P9	0.323426	44	-55	-60	-22
	Iz	I1	0.145982	34	-17	-88	-31
	O1	I1	0.100923	40	-24	-95	-13
	TP9	TP7	0.0409313	42	-65	-42	-17
	P7	PO7	0.0397232	30	-49	-74	-5
	Iz	Oz	0.0197259	40	-2	-96	-11
Cerebelum_Crus1_R
	Source	Detector	Specificity	Distance (mm)	X (mm)	Y (mm)	Z (mm)
	PO10	P10	0.410622	35	50	-67	-41
	PO10	PO8	0.391778	43	42	-80	-21
	PO10	I2	0.381657	34	37	-81	-37
	P8	P10	0.340685	45	54	-60	-23
	TP10	P10	0.250807	19	53	-53	-43
	Iz	I2	0.165437	34	17	-88	-33
	O2	I2	0.140567	41	25	-94	-14
	TP10	TP8	0.0343961	41	64	-42	-19
	Iz	Oz	0.0315368	40	-2	-96	-11
	P8	PO8	0.0217735	30	48	-76	-6
Cerebelum_Crus2_L
	Source	Detector	Specificity	Distance (mm)	X (mm)	Y (mm)	Z (mm)
	Iz	I1	0.709762	34	-17	-88	-31
	PO9	I1	0.60425	34	-37	-81	-36
	PO9	P9	0.498695	34	-50	-66	-39
	TP9	P9	0.490032	23	-54	-53	-42
	PO9	PO7	0.0723606	42	-42	-79	-21
	Iz	Oz	0.0521916	40	-2	-96	-11
	O1	I1	0.04816	40	-24	-95	-13
	P7	P9	0.032753	44	-55	-60	-22
	Iz	I2	0.0188016	34	17	-88	-33
Cerebelum_Crus2_R
	Source	Detector	Specificity	Distance (mm)	X (mm)	Y (mm)	Z (mm)
	TP10	P10	0.737911	19	53	-53	-43
	Iz	I2	0.710963	34	17	-88	-33
	PO10	I2	0.558153	34	37	-81	-37
	PO10	P10	0.547767	35	50	-67	-41
	PO10	PO8	0.0664292	43	42	-80	-21
	O2	I2	0.0567828	41	25	-94	-14
	P8	P10	0.053815	45	54	-60	-23
	Iz	Oz	0.0518023	40	-2	-96	-11
	Iz	I1	0.0206601	34	-17	-88	-31
	TP10	TP8	0.0168234	41	64	-42	-19
Cerebelum_6_L
	Source	Detector	Specificity	Distance (mm)	X (mm)	Y (mm)	Z (mm)
	Iz	Oz	0.00354132	40	-2	-96	-11
	PO9	PO7	0.00346258	42	-42	-79	-21
	P7	P9	0.00213162	44	-55	-60	-22
	P7	PO7	0.0011797	30	-49	-74	-5
	Iz	I2	0.000540229	34	17	-88	-33
	O1	I1	0.000450441	40	-24	-95	-13
	PO9	I1	0.000364503	34	-37	-81	-36
	PO9	P9	0.000223162	34	-50	-66	-39
	O2	I2	0.000220132	41	25	-94	-14
	O2	Oz	0.00018038	30	15	-99	-1
	Iz	I1	0.000133333	34	-17	-88	-31
	TP9	TP7	0.000119182	42	-65	-42	-17
	O1	PO7	5.00538e-05	30	-32	-93	-2
	P7	TP7	4.73549e-05	30	-64	-52	-9
	POz	Oz	1.88526e-05	40	-2	-97	12
	O1	Oz	1.36979e-05	30	-14	-101	-2
	P7	P5	2.09946e-06	30	-54	-67	6
Cerebelum_6_R
	Source	Detector	Specificity	Distance (mm)	X (mm)	Y (mm)	Z (mm)
	PO10	PO8	0.00590676	43	42	-80	-21
	P8	P10	0.00499417	45	54	-60	-23
	Iz	Oz	0.00467298	40	-2	-96	-11
	O2	I2	0.0042492	41	25	-94	-14
	Iz	I2	0.00314201	34	17	-88	-33
	PO10	I2	0.00215363	34	37	-81	-37
	P8	PO8	0.00129461	30	48	-76	-6
	TP10	TP8	0.000508484	41	64	-42	-19
	Iz	I1	0.000374478	34	-17	-88	-31
	O2	Oz	0.000317135	30	15	-99	-1
	O2	PO8	0.000220376	29	33	-94	-3
	PO10	P10	0.000209	35	50	-67	-41
	P8	TP8	0.000125792	29	62	-52	-8
	POz	Oz	2.24088e-05	40	-2	-97	12
	O1	I1	2.04632e-05	40	-24	-95	-13
	O1	Oz	1.81433e-05	30	-14	-101	-2
	P8	P6	7.54783e-06	31	54	-67	6
Cerebelum_7b_L
	Source	Detector	Specificity	Distance (mm)	X (mm)	Y (mm)	Z (mm)
	TP9	P9	0.0132666	23	-54	-53	-42
	PO9	P9	0.0119976	34	-50	-66	-39
Cerebelum_7b_R
	Source	Detector	Specificity	Distance (mm)	X (mm)	Y (mm)	Z (mm)
	PO10	P10	0.0236925	35	50	-67	-41
	PO10	I2	0.0144298	34	37	-81	-37
Cerebelum_8_L
	Source	Detector	Specificity	Distance (mm)	X (mm)	Y (mm)	Z (mm)
	PO9	P9	0.00150172	34	-50	-66	-39
	PO9	I1	0.000314747	34	-37	-81	-36
	Iz	I1	3.6281e-05	34	-17	-88	-31
	P7	P9	1.78073e-05	44	-55	-60	-22
	Iz	Oz	1.68888e-05	40	-2	-96	-11
	TP9	TP7	4.41157e-06	42	-65	-42	-17
Cerebelum_8_R
	Source	Detector	Specificity	Distance (mm)	X (mm)	Y (mm)	Z (mm)
	PO10	P10	0.00351719	35	50	-67	-41
	PO10	I2	0.00206868	34	37	-81	-37
	Iz	I2	0.000620666	34	17	-88	-33
	P8	P10	3.12957e-05	45	54	-60	-23
	PO10	PO8	1.41769e-06	43	42	-80	-21
Vermis_4_5
	Source	Detector	Specificity	Distance (mm)	X (mm)	Y (mm)	Z (mm)
	Iz	Oz	2.39572e-05	40	-2	-96	-11
Vermis_6
	Source	Detector	Specificity	Distance (mm)	X (mm)	Y (mm)	Z (mm)
	Iz	Oz	0.00508515	40	-2	-96	-11
	Iz	I2	0.000709112	34	17	-88	-33
	Iz	I1	0.000291564	34	-17	-88	-31
	O2	Oz	0.00021847	30	15	-99	-1
	O2	I2	0.000209569	41	25	-94	-14
	POz	Oz	3.20384e-05	40	-2	-97	12
	O1	Oz	1.98328e-05	30	-14	-101	-2
	O1	I1	1.81976e-05	40	-24	-95	-13
Vermis_7
	Source	Detector	Specificity	Distance (mm)	X (mm)	Y (mm)	Z (mm)
	Iz	Oz	0.0080567	40	-2	-96	-11
	Iz	I2	0.00221117	34	17	-88	-33
	Iz	I1	0.000996023	34	-17	-88	-31
	O2	I2	0.000340682	41	25	-94	-14
	O2	Oz	0.000276482	30	15	-99	-1
	POz	Oz	3.829e-05	40	-2	-97	12
	O1	I1	3.21495e-05	40	-24	-95	-13
	O1	Oz	2.81301e-05	30	-14	-101	-2
Vermis_8
	Source	Detector	Specificity	Distance (mm)	X (mm)	Y (mm)	Z (mm)
	Iz	Oz	0.000235005	40	-2	-96	-11
	Iz	I2	8.9107e-05	34	17	-88	-33
	Iz	I1	3.80423e-05	34	-17	-88	-31

## Sheet: 1_Chn
Channel	Source	Detector	Distance (mm)	brainSens	X (mm)	Y (mm)	Z (mm)	Landmark	Specificity
1	Fpz	Fp1	30	0.0428719	-12	67	0	Frontal_Sup_2_L	0.4263
								Frontal_Sup_Medial_L	0.26746
								Frontal_Med_Orb_L	0.202432
								Frontal_Sup_Medial_R	0.0499678
								Frontal_Med_Orb_R	0.0213139
								OFCant_L	0.0111163
2	Fpz	AFz	40	0.0947059	1	64	14	Frontal_Sup_Medial_L	0.415582
								Frontal_Sup_Medial_R	0.402522
								Frontal_Med_Orb_L	0.0449101
								Frontal_Sup_2_L	0.0410184
								Frontal_Med_Orb_R	0.0374601
								Frontal_Sup_2_R	0.0347927
								Cingulate_Ant_R	0.0102055
3	Fpz	Fp2	31	0.0489367	13	67	0	Frontal_Sup_2_R	0.482039
								Frontal_Sup_Medial_R	0.264876
								Frontal_Med_Orb_R	0.138369
								Frontal_Sup_Medial_L	0.0569675
								Frontal_Med_Orb_L	0.0320356
4	AF3	Fp1	27	0.0705899	-24	63	9	Frontal_Sup_2_L	0.835223
								Frontal_Mid_2_L	0.117976
								Frontal_Sup_Medial_L	0.0346231
5	AF3	AFz	36	0.100215	-12	62	23	Frontal_Sup_2_L	0.518348
								Frontal_Sup_Medial_L	0.360367
								Frontal_Sup_Medial_R	0.0843106
								Frontal_Mid_2_L	0.0256259
6	AF3	F1	44	0.105885	-23	52	32	Frontal_Sup_2_L	0.726434
								Frontal_Mid_2_L	0.213715
								Frontal_Sup_Medial_L	0.0522591
7	AF3	F5	44	0.151112	-39	50	17	Frontal_Mid_2_L	0.654231
								Frontal_Sup_2_L	0.175061
								Frontal_Inf_Tri_L	0.151404
								Brain_Outside	0.0166571
8	AF7	Fp1	30	0.0496856	-33	59	-2	Frontal_Mid_2_L	0.474176
								Frontal_Sup_2_L	0.465051
								Brain_Outside	0.0245077
								OFCant_L	0.0154044
9	AF7	F5	33	0.0923372	-47	46	6	Frontal_Mid_2_L	0.485094
								Frontal_Inf_Tri_L	0.46214
								Frontal_Inf_Orb_2_L	0.0275153
								Brain_Outside	0.0126322
10	Fz	AFz	40	0.0927426	2	50	39	Frontal_Sup_Medial_L	0.452003
								Frontal_Sup_Medial_R	0.420134
								Frontal_Sup_2_R	0.0584311
								Frontal_Sup_2_L	0.0448337
11	Fz	F1	29	0.0329727	-9	41	50	Frontal_Sup_Medial_L	0.41474
								Frontal_Sup_2_L	0.404186
								Frontal_Sup_Medial_R	0.130975
								Frontal_Mid_2_L	0.0204277
								Frontal_Sup_2_R	0.0140102
12	Fz	FCz	40	0.0754254	1	27	58	Frontal_Sup_Medial_L	0.26518
								Frontal_Sup_Medial_R	0.246349
								Supp_Motor_Area_L	0.216387
								Supp_Motor_Area_R	0.178649
								Frontal_Sup_2_L	0.0495025
								Frontal_Sup_2_R	0.0351173
13	Fz	F2	29	0.0430708	10	41	50	Frontal_Sup_Medial_R	0.41813
								Frontal_Sup_2_R	0.34855
								Frontal_Sup_Medial_L	0.190254
								Frontal_Mid_2_R	0.0186874
								Frontal_Sup_2_L	0.0123888
14	F3	F1	29	0.0328195	-31	39	41	Frontal_Mid_2_L	0.564952
								Frontal_Sup_2_L	0.422729
15	F3	F5	29	0.0677104	-46	39	26	Frontal_Mid_2_L	0.680171
								Frontal_Inf_Tri_L	0.266017
								Brain_Outside	0.0462379
16	F3	FC3	36	0.0910494	-45	25	41	Frontal_Mid_2_L	0.844976
								Precentral_L	0.0792103
								Frontal_Inf_Tri_L	0.0384192
								Frontal_Inf_Oper_L	0.015819
								Frontal_Sup_2_L	0.0118105
17	F7	F5	28	0.0521506	-53	37	6	Frontal_Inf_Tri_L	0.848298
								Frontal_Inf_Orb_2_L	0.0771425
								Frontal_Mid_2_L	0.0617653
18	F7	FT7	30	0.0135845	-54	21	-4	Frontal_Inf_Tri_L	0.350161
								Frontal_Inf_Orb_2_L	0.249991
								Temporal_Pole_Sup_L	0.196026
								Frontal_Inf_Oper_L	0.0550283
								Temporal_Sup_L	0.047679
								Rolandic_Oper_L	0.0335506
								Temporal_Mid_L	0.025518
								Insula_L	0.0166999
								OFClat_L	0.0109302
19	F7	F9	40	0.00744767	-49	31	-12	Frontal_Inf_Orb_2_L	0.458668
								Temporal_Pole_Sup_L	0.155927
								OFClat_L	0.154701
								Frontal_Inf_Tri_L	0.112564
								Temporal_Pole_Mid_L	0.0588867
								OFCpost_L	0.0263331
								Frontal_Mid_2_L	0.014058
20	FC1	F1	39	0.0578786	-23	26	56	Frontal_Sup_2_L	0.553
								Frontal_Mid_2_L	0.364013
								Supp_Motor_Area_L	0.0346514
								Frontal_Sup_Medial_L	0.032683
21	FC1	FC3	36	0.0759435	-38	12	55	Frontal_Mid_2_L	0.685538
								Precentral_L	0.21104
								Frontal_Sup_2_L	0.0930285
22	FC1	C1	39	0.0733024	-26	-5	68	Frontal_Sup_2_L	0.432157
								Precentral_L	0.358833
								Frontal_Mid_2_L	0.100773
								Supp_Motor_Area_L	0.0482002
								Paracentral_Lobule_L	0.0284688
								Postcentral_L	0.0238218
23	FC1	FCz	36	0.051429	-13	12	67	Supp_Motor_Area_L	0.4364
								Frontal_Sup_2_L	0.4071
								Supp_Motor_Area_R	0.070666
								Frontal_Mid_2_L	0.0518164
								Frontal_Sup_Medial_L	0.0136533
24	FC5	F5	33	0.0793762	-56	24	20	Frontal_Inf_Tri_L	0.691326
								Frontal_Inf_Oper_L	0.143016
								Brain_Outside	0.0696891
								Frontal_Mid_2_L	0.0587421
								Precentral_L	0.0273082
25	FC5	FC3	36	0.113102	-55	12	34	Precentral_L	0.424384
								Frontal_Mid_2_L	0.214714
								Frontal_Inf_Oper_L	0.15042
								Frontal_Inf_Tri_L	0.141324
								Brain_Outside	0.0481838
								Postcentral_L	0.0202186
26	FC5	FT7	37	0.0627469	-59	11	9	Frontal_Inf_Oper_L	0.401891
								Frontal_Inf_Tri_L	0.179722
								Rolandic_Oper_L	0.103328
								Temporal_Pole_Sup_L	0.0754019
								Temporal_Sup_L	0.0666237
								Postcentral_L	0.0478765
								Brain_Outside	0.0468099
								Precentral_L	0.0404196
								Temporal_Mid_L	0.0186023
								Frontal_Inf_Orb_2_L	0.0123426
27	FC5	C5	33	0.0762089	-62	-3	23	Postcentral_L	0.615842
								Precentral_L	0.166648
								Frontal_Inf_Oper_L	0.109227
								Rolandic_Oper_L	0.0300107
								Brain_Outside	0.0246057
								Temporal_Sup_L	0.0167197
								SupraMarginal_L	0.0162741
								Frontal_Inf_Tri_L	0.0160502
28	C3	FC3	37	0.0937581	-50	-3	50	Precentral_L	0.5412
								Postcentral_L	0.322511
								Frontal_Mid_2_L	0.106587
								Parietal_Inf_L	0.0184292
29	C3	C1	40	0.0864717	-42	-20	62	Precentral_L	0.493761
								Postcentral_L	0.442262
								Parietal_Inf_L	0.0262379
								Frontal_Sup_2_L	0.0228275
30	C3	C5	40	0.111235	-60	-18	37	Postcentral_L	0.582384
								SupraMarginal_L	0.273935
								Parietal_Inf_L	0.101983
								Precentral_L	0.022792
								Brain_Outside	0.0135912
31	C3	CP3	37	0.0761021	-52	-34	52	Parietal_Inf_L	0.550887
								Postcentral_L	0.399778
								SupraMarginal_L	0.0234915
								Precentral_L	0.0109115
32	T7	FT7	30	0.0349946	-63	-9	-12	Temporal_Mid_L	0.785514
								Temporal_Sup_L	0.132887
								Temporal_Pole_Sup_L	0.0332586
								Temporal_Inf_L	0.0203267
								Rolandic_Oper_L	0.0102777
33	T7	C5	40	0.116419	-65	-18	4	Temporal_Mid_L	0.49192
								Temporal_Sup_L	0.247058
								Postcentral_L	0.184615
								SupraMarginal_L	0.0374205
								Rolandic_Oper_L	0.0228422
34	T7	TP7	30	0.0713152	-68	-32	-12	Temporal_Mid_L	0.820546
								Temporal_Inf_L	0.172532
35	CP1	C1	39	0.0784748	-27	-36	71	Postcentral_L	0.550121
								Parietal_Sup_L	0.190468
								Precentral_L	0.156434
								Paracentral_Lobule_L	0.0587373
								Precuneus_L	0.0230515
36	CP1	CP3	38	0.0827743	-39	-48	60	Parietal_Inf_L	0.403499
								Parietal_Sup_L	0.36475
								Postcentral_L	0.21487
37	CP1	P1	39	0.0839334	-24	-62	62	Parietal_Sup_L	0.804557
								Precuneus_L	0.111336
								Parietal_Inf_L	0.0356283
								Postcentral_L	0.0289779
38	CP1	Cpz	38	0.0612712	-16	-50	72	Parietal_Sup_L	0.415149
								Precuneus_L	0.34237
								Postcentral_L	0.134054
								Precuneus_R	0.0471746
								Paracentral_Lobule_L	0.0229648
								Paracentral_Lobule_R	0.0149375
39	CP5	C5	33	0.0812395	-63	-32	23	SupraMarginal_L	0.535168
								Temporal_Sup_L	0.304223
								Postcentral_L	0.116009
								Temporal_Mid_L	0.0333821
40	CP5	CP3	38	0.089229	-57	-48	38	Parietal_Inf_L	0.54034
								SupraMarginal_L	0.342445
								Angular_L	0.0690328
								Temporal_Sup_L	0.0314301
41	CP5	TP7	38	0.110939	-65	-44	5	Temporal_Mid_L	0.698485
								Temporal_Sup_L	0.223584
								SupraMarginal_L	0.0415344
								Temporal_Inf_L	0.0171118
								Brain_Outside	0.0170433
42	CP5	P5	32	0.0582926	-57	-57	21	Temporal_Mid_L	0.449025
								Angular_L	0.204152
								SupraMarginal_L	0.191996
								Temporal_Sup_L	0.125029
								Occipital_Mid_L	0.0150941
								Parietal_Inf_L	0.0123502
43	P3	CP3	36	0.0733448	-46	-61	46	Parietal_Inf_L	0.479216
								Angular_L	0.444506
								Parietal_Sup_L	0.0428708
								Occipital_Mid_L	0.025073
44	P3	P1	30	0.0515531	-32	-73	47	Parietal_Sup_L	0.333175
								Parietal_Inf_L	0.278628
								Angular_L	0.221927
								Occipital_Mid_L	0.111747
								Occipital_Sup_L	0.0330712
								Precuneus_L	0.0150692
45	P3	P5	30	0.0472892	-46	-72	30	Angular_L	0.533787
								Occipital_Mid_L	0.32571
								Temporal_Mid_L	0.114712
								Parietal_Inf_L	0.0169161
46	P3	PO3	35	0.0841249	-34	-83	30	Occipital_Mid_L	0.773041
								Occipital_Sup_L	0.0992629
								Angular_L	0.0701253
								Parietal_Inf_L	0.0454877
47	P7	TP7	30	0.064207	-64	-52	-9	Temporal_Mid_L	0.605477
								Temporal_Inf_L	0.347845
								Brain_Outside	0.024059
								Occipital_Inf_L	0.0149459
48	P7	P5	30	0.0410325	-54	-67	6	Temporal_Mid_L	0.667804
								Occipital_Mid_L	0.189695
								Occipital_Inf_L	0.0582895
								Temporal_Inf_L	0.0534678
								Angular_L	0.014774
								Brain_Outside	0.0121582
49	P7	PO7	30	0.0321072	-49	-74	-5	Occipital_Inf_L	0.400545
								Occipital_Mid_L	0.332987
								Temporal_Mid_L	0.116604
								Temporal_Inf_L	0.0866285
								Cerebelum_Crus1_L	0.0397232
								Fusiform_L	0.0166031
50	P7	P9	44	0.0494391	-55	-60	-22	Temporal_Inf_L	0.440183
								Cerebelum_Crus1_L	0.323426
								Occipital_Inf_L	0.116813
								Temporal_Mid_L	0.059874
								Cerebelum_Crus2_L	0.032753
								Fusiform_L	0.0163702
51	O1	PO3	30	0.0871597	-26	-96	8	Occipital_Mid_L	0.898717
								Occipital_Sup_L	0.0713558
								Occipital_Inf_L	0.0175412
52	O1	PO7	30	0.0556698	-32	-93	-2	Occipital_Mid_L	0.779707
								Occipital_Inf_L	0.169831
								Lingual_L	0.0237505
								Brain_Outside	0.0123686
53	O1	I1	40	0.0477327	-24	-95	-13	Occipital_Inf_L	0.311184
								Lingual_L	0.255721
								Occipital_Mid_L	0.208795
								Cerebelum_Crus1_L	0.100923
								Cerebelum_Crus2_L	0.04816
								Calcarine_L	0.0402701
								Brain_Outside	0.0244033
54	O1	Oz	30	0.101503	-14	-101	-2	Occipital_Mid_L	0.459024
								Calcarine_L	0.366066
								Occipital_Inf_L	0.0912192
								Occipital_Sup_L	0.0477128
								Lingual_L	0.0174585
								Brain_Outside	0.0118125
55	PO9	PO7	42	0.0548027	-42	-79	-21	Cerebelum_Crus1_L	0.448008
								Occipital_Inf_L	0.254876
								Occipital_Mid_L	0.0975761
								Fusiform_L	0.0735739
								Cerebelum_Crus2_L	0.0723606
								Lingual_L	0.0320964
56	PO9	I1	34	0.00858959	-37	-81	-36	Cerebelum_Crus2_L	0.60425
								Cerebelum_Crus1_L	0.351269
								Lingual_L	0.0153188
								Fusiform_L	0.0118822
57	PO9	P9	34	0.011908	-50	-66	-39	Cerebelum_Crus2_L	0.498695
								Cerebelum_Crus1_L	0.462808
								Temporal_Inf_L	0.0147648
								Cerebelum_7b_L	0.0119976
58	FT9	FT7	40	0.00552252	-57	3	-22	Temporal_Mid_L	0.578318
								Temporal_Pole_Sup_L	0.172596
								Temporal_Pole_Mid_L	0.095262
								Temporal_Inf_L	0.0712199
								Temporal_Sup_L	0.0556227
59	FT9	F9	31	6.07987e-05	-51	11	-33	Temporal_Pole_Mid_L	0.661909
								Temporal_Inf_L	0.168531
								Temporal_Mid_L	0.143473
								Temporal_Pole_Sup_L	0.0207554
60	TP9	TP7	42	0.0225772	-65	-42	-17	Temporal_Inf_L	0.591404
								Temporal_Mid_L	0.354493
								Cerebelum_Crus1_L	0.0409313
61	TP9	P9	23	0.000142157	-54	-53	-42	Cerebelum_Crus1_L	0.492029
								Cerebelum_Crus2_L	0.490032
								Cerebelum_7b_L	0.0132666
62	Cz	C1	39	0.0793808	-17	-20	74	Paracentral_Lobule_L	0.348688
								Precentral_L	0.318871
								Postcentral_L	0.124751
								Frontal_Sup_2_L	0.0729036
								Supp_Motor_Area_L	0.0480022
								Supp_Motor_Area_R	0.0369144
								Paracentral_Lobule_R	0.0283836
63	Cz	FCz	40	0.0776629	-1	-4	72	Supp_Motor_Area_R	0.342319
								Supp_Motor_Area_L	0.335492
								Paracentral_Lobule_L	0.106688
								Frontal_Sup_2_L	0.0707433
								Paracentral_Lobule_R	0.039347
								Frontal_Sup_2_R	0.0364369
								Precentral_L	0.0176604
								Precentral_R	0.0176503
								Brain_Outside	0.0135979
64	Cz	Cpz	39	0.0652661	1	-35	75	Paracentral_Lobule_R	0.240723
								Paracentral_Lobule_L	0.219713
								Postcentral_R	0.143834
								Precuneus_L	0.12035
								Precuneus_R	0.0628128
								Precentral_R	0.0397768
								Supp_Motor_Area_R	0.0385197
								Brain_Outside	0.0351824
								Postcentral_L	0.0344737
								Parietal_Sup_R	0.0168071
								Supp_Motor_Area_L	0.0133636
								Parietal_Sup_L	0.0121632
								Precentral_L	0.0120643
65	Cz	C2	39	0.0800852	17	-21	75	Precentral_R	0.437341
								Postcentral_R	0.135635
								Paracentral_Lobule_R	0.126538
								Frontal_Sup_2_R	0.108781
								Supp_Motor_Area_R	0.0829618
								Paracentral_Lobule_L	0.0427834
								Brain_Outside	0.0390628
								Supp_Motor_Area_L	0.0177272
66	Pz	P1	30	0.0337206	-13	-73	56	Precuneus_L	0.438187
								Parietal_Sup_L	0.433733
								Precuneus_R	0.058859
								Occipital_Sup_L	0.0384314
								Parietal_Inf_L	0.0123684
67	Pz	Cpz	39	0.0503118	2	-61	66	Precuneus_R	0.396019
								Precuneus_L	0.338177
								Parietal_Sup_R	0.146906
								Parietal_Sup_L	0.0433965
								Postcentral_R	0.03878
								Paracentral_Lobule_R	0.0180043
68	Pz	P2	30	0.0317187	15	-73	57	Parietal_Sup_R	0.546761
								Precuneus_R	0.348737
								Precuneus_L	0.0413288
								Cuneus_R	0.0333846
								Occipital_Sup_R	0.0177671
69	POz	P1	45	0.119601	-12	-83	42	Occipital_Sup_L	0.334131
								Cuneus_L	0.237804
								Parietal_Sup_L	0.23025
								Precuneus_L	0.113041
								Cuneus_R	0.0292192
								Precuneus_R	0.0190861
								Parietal_Inf_L	0.0159512
								Occipital_Mid_L	0.014854
70	POz	PO3	36	0.107561	-16	-93	25	Occipital_Sup_L	0.559763
								Cuneus_L	0.278071
								Occipital_Mid_L	0.149433
71	POz	Oz	40	0.111471	-2	-97	12	Cuneus_L	0.297835
								Calcarine_L	0.289998
								Occipital_Sup_L	0.174792
								Cuneus_R	0.0960629
								Calcarine_R	0.0597486
								Occipital_Mid_L	0.0448535
								Occipital_Sup_R	0.0160132
								Brain_Outside	0.01384
72	POz	P2	46	0.114031	12	-81	43	Cuneus_R	0.303498
								Parietal_Sup_R	0.242552
								Precuneus_R	0.137494
								Cuneus_L	0.129524
								Occipital_Sup_R	0.111252
								Precuneus_L	0.0415881
								Occipital_Sup_L	0.0225405
73	POz	PO4	36	0.100693	16	-92	24	Occipital_Sup_R	0.559148
								Cuneus_R	0.263514
								Cuneus_L	0.093243
								Occipital_Mid_R	0.0568753
								Calcarine_R	0.0105474
74	Iz	I2	34	0.00332009	17	-88	-33	Cerebelum_Crus2_R	0.710963
								Cerebelum_Crus1_R	0.165437
								Lingual_R	0.0415693
								Brain_Outside	0.030369
								Cerebelum_Crus2_L	0.0188016
75	Iz	I1	34	0.00236845	-17	-88	-31	Cerebelum_Crus2_L	0.709762
								Cerebelum_Crus1_L	0.145982
								Lingual_L	0.0882541
								Cerebelum_Crus2_R	0.0206601
								Brain_Outside	0.0121642
76	Iz	Oz	40	0.0283077	-2	-96	-11	Calcarine_L	0.525207
								Lingual_L	0.0768484
								Lingual_R	0.0662713
								Cerebelum_Crus2_L	0.0521916
								Cerebelum_Crus2_R	0.0518023
								Calcarine_R	0.045286
								Brain_Outside	0.0387956
								Occipital_Mid_L	0.0359617
								Cerebelum_Crus1_R	0.0315368
								Occipital_Inf_L	0.0230832
								Cerebelum_Crus1_L	0.0197259
77	AF4	AFz	36	0.0912037	13	61	24	Frontal_Sup_2_R	0.480489
								Frontal_Sup_Medial_R	0.361328
								Frontal_Sup_Medial_L	0.117329
								Frontal_Mid_2_R	0.0273992
78	AF4	Fp2	28	0.0719213	25	63	9	Frontal_Sup_2_R	0.862087
								Frontal_Mid_2_R	0.0765085
								Frontal_Sup_Medial_R	0.0527498
79	AF4	F2	44	0.098531	22	52	33	Frontal_Sup_2_R	0.652959
								Frontal_Mid_2_R	0.219193
								Frontal_Sup_Medial_R	0.103405
								Frontal_Sup_Medial_L	0.021324
80	AF4	F6	45	0.133278	40	50	16	Frontal_Mid_2_R	0.650889
								Frontal_Sup_2_R	0.248429
								Frontal_Inf_Tri_R	0.0933455
81	AF8	Fp2	30	0.0539641	34	59	-2	Frontal_Mid_2_R	0.532625
								Frontal_Sup_2_R	0.423668
								OFCant_R	0.0232727
82	AF8	F6	33	0.0799838	48	46	5	Frontal_Mid_2_R	0.602612
								Frontal_Inf_Tri_R	0.313323
								Frontal_Inf_Orb_2_R	0.0676333
								Frontal_Sup_2_R	0.0115711
83	F4	F2	30	0.034305	30	40	41	Frontal_Mid_2_R	0.620332
								Frontal_Sup_2_R	0.351734
								Frontal_Sup_Medial_R	0.0224974
84	F4	F6	30	0.0587129	46	38	24	Frontal_Mid_2_R	0.690028
								Frontal_Inf_Tri_R	0.298557
85	F4	FC4	37	0.0793675	44	25	40	Frontal_Mid_2_R	0.782521
								Precentral_R	0.0747793
								Frontal_Inf_Oper_R	0.0732508
								Frontal_Inf_Tri_R	0.0495032
								Frontal_Sup_2_R	0.0189542
86	F8	F6	27	0.0432601	55	36	5	Frontal_Inf_Tri_R	0.767535
								Frontal_Inf_Orb_2_R	0.123398
								Frontal_Mid_2_R	0.0952282
87	F8	F10	40	0.010673	52	30	-13	Frontal_Inf_Orb_2_R	0.413785
								Temporal_Pole_Sup_R	0.182225
								OFClat_R	0.151688
								Temporal_Pole_Mid_R	0.0925158
								Frontal_Inf_Tri_R	0.0900547
								OFCpost_R	0.0322275
88	F8	FT8	31	0.0247186	57	21	-4	Temporal_Pole_Sup_R	0.278907
								Frontal_Inf_Tri_R	0.264333
								Frontal_Inf_Orb_2_R	0.236417
								Frontal_Inf_Oper_R	0.0716579
								Rolandic_Oper_R	0.0450673
								Temporal_Pole_Mid_R	0.0315563
								Temporal_Sup_R	0.0242978
								Insula_R	0.015016
								Temporal_Mid_R	0.0140385
								OFClat_R	0.0128413
89	FC2	FCz	36	0.0519177	14	13	66	Supp_Motor_Area_R	0.449982
								Frontal_Sup_2_R	0.367773
								Supp_Motor_Area_L	0.100506
								Frontal_Mid_2_R	0.0343816
								Frontal_Sup_Medial_R	0.0289405
90	FC2	F2	39	0.063133	24	26	55	Frontal_Sup_2_R	0.636453
								Frontal_Mid_2_R	0.224471
								Frontal_Sup_Medial_R	0.0726201
								Supp_Motor_Area_R	0.0507126
								Frontal_Sup_Medial_L	0.0102463
91	FC2	FC4	36	0.073595	39	12	54	Frontal_Mid_2_R	0.705658
								Frontal_Sup_2_R	0.176412
								Precentral_R	0.0966632
								Frontal_Inf_Oper_R	0.0106603
92	FC2	C2	40	0.0892111	27	-4	68	Frontal_Sup_2_R	0.548081
								Precentral_R	0.274886
								Frontal_Mid_2_R	0.0950341
								Supp_Motor_Area_R	0.0524348
								Postcentral_R	0.0140016
93	FC6	F6	34	0.0699327	58	24	18	Frontal_Inf_Tri_R	0.63988
								Frontal_Inf_Oper_R	0.202212
								Precentral_R	0.0703233
								Frontal_Mid_2_R	0.0528506
								Rolandic_Oper_R	0.0212226
94	FC6	FC4	36	0.0939406	56	12	33	Precentral_R	0.438474
								Frontal_Inf_Oper_R	0.293681
								Frontal_Mid_2_R	0.158668
								Frontal_Inf_Tri_R	0.0661036
								Postcentral_R	0.0352702
95	FC6	FT8	37	0.0701466	61	11	8	Frontal_Inf_Oper_R	0.267991
								Rolandic_Oper_R	0.216123
								Temporal_Pole_Sup_R	0.165476
								Frontal_Inf_Tri_R	0.116538
								Precentral_R	0.101191
								Temporal_Sup_R	0.0621206
								Postcentral_R	0.0310755
								Frontal_Inf_Orb_2_R	0.0137423
96	FC6	C6	34	0.0728811	64	-5	22	Postcentral_R	0.562642
								Precentral_R	0.183698
								SupraMarginal_R	0.0842435
								Rolandic_Oper_R	0.0766994
								Temporal_Sup_R	0.0479812
								Frontal_Inf_Oper_R	0.0315769
97	FT10	F10	31	0.000171039	52	14	-35	Temporal_Pole_Mid_R	0.755222
								Temporal_Inf_R	0.161678
								Temporal_Pole_Sup_R	0.0518062
								Temporal_Mid_R	0.0312935
98	FT10	FT8	40	0.0122267	59	6	-21	Temporal_Mid_R	0.373171
								Temporal_Pole_Mid_R	0.318046
								Temporal_Pole_Sup_R	0.185576
								Temporal_Inf_R	0.0621524
								Temporal_Sup_R	0.0367535
99	C4	FC4	38	0.083582	52	-4	48	Precentral_R	0.5188
								Frontal_Mid_2_R	0.249801
								Postcentral_R	0.200244
								SupraMarginal_R	0.0121736
								Frontal_Inf_Oper_R	0.0111559
100	C4	C2	40	0.079448	42	-21	62	Precentral_R	0.522787
								Postcentral_R	0.365122
								Frontal_Sup_2_R	0.0376596
								Frontal_Mid_2_R	0.0292856
								Parietal_Inf_R	0.0236812
								SupraMarginal_R	0.0106976
101	C4	C6	40	0.0915888	62	-20	37	SupraMarginal_R	0.473321
								Postcentral_R	0.446796
								Precentral_R	0.0527618
								Parietal_Inf_R	0.0107159
								Temporal_Sup_R	0.0104399
102	C4	CP4	36	0.0661507	53	-35	52	Parietal_Inf_R	0.468384
								Postcentral_R	0.276072
								SupraMarginal_R	0.166058
								Parietal_Sup_R	0.0626875
								Precentral_R	0.019406
103	T8	FT8	31	0.0541948	66	-8	-12	Temporal_Mid_R	0.618401
								Temporal_Sup_R	0.2668
								Temporal_Pole_Sup_R	0.0678729
								Temporal_Pole_Mid_R	0.0197768
								Temporal_Inf_R	0.0152329
104	T8	C6	41	0.11095	67	-19	4	Temporal_Sup_R	0.558026
								Temporal_Mid_R	0.247335
								SupraMarginal_R	0.0841136
								Postcentral_R	0.0719788
								Rolandic_Oper_R	0.0311811
105	T8	TP8	29	0.0599346	68	-31	-12	Temporal_Mid_R	0.752779
								Temporal_Inf_R	0.212235
								Temporal_Sup_R	0.0348303
106	CP2	Cpz	39	0.061604	17	-50	73	Parietal_Sup_R	0.425441
								Postcentral_R	0.365628
								Precuneus_R	0.131732
								Paracentral_Lobule_R	0.0301908
								Precuneus_L	0.0206653
								Brain_Outside	0.0148134
107	CP2	C2	38	0.0748538	28	-36	71	Postcentral_R	0.553423
								Precentral_R	0.25532
								Parietal_Sup_R	0.158697
								Frontal_Sup_2_R	0.0100399
108	CP2	CP4	38	0.0747752	39	-49	60	Parietal_Sup_R	0.473061
								Parietal_Inf_R	0.27098
								Postcentral_R	0.210494
								Angular_R	0.0352919
109	CP2	P2	39	0.0720267	25	-62	63	Parietal_Sup_R	0.872207
								Postcentral_R	0.0410692
								Precuneus_R	0.0378501
								Angular_R	0.0229957
								Parietal_Inf_R	0.0118766
110	CP6	C6	33	0.062778	65	-33	23	SupraMarginal_R	0.557466
								Temporal_Sup_R	0.382135
								Postcentral_R	0.0270463
								Temporal_Mid_R	0.0182504
111	CP6	CP4	38	0.0818771	58	-48	38	Parietal_Inf_R	0.398065
								SupraMarginal_R	0.368362
								Angular_R	0.183664
								Temporal_Sup_R	0.0347502
112	CP6	TP8	39	0.0957866	65	-44	6	Temporal_Mid_R	0.658771
								Temporal_Sup_R	0.249256
								Temporal_Inf_R	0.0488423
								SupraMarginal_R	0.0347855
113	CP6	P6	32	0.0586474	58	-58	22	Temporal_Mid_R	0.432753
								Angular_R	0.284911
								Temporal_Sup_R	0.152357
								SupraMarginal_R	0.0757329
								Occipital_Mid_R	0.0450995
114	TP10	TP8	41	0.0215242	64	-42	-19	Temporal_Inf_R	0.769181
								Temporal_Mid_R	0.171871
								Cerebelum_Crus1_R	0.0343961
								Cerebelum_Crus2_R	0.0168234
115	TP10	P10	19	6.54403e-05	53	-53	-43	Cerebelum_Crus2_R	0.737911
								Cerebelum_Crus1_R	0.250807
116	P4	CP4	35	0.0685677	46	-62	47	Angular_R	0.609966
								Parietal_Inf_R	0.290511
								Parietal_Sup_R	0.0658457
								Occipital_Mid_R	0.0172629
117	P4	P2	30	0.05242	33	-74	48	Parietal_Sup_R	0.377956
								Angular_R	0.356715
								Occipital_Sup_R	0.166806
								Occipital_Mid_R	0.066902
								Cuneus_R	0.0152653
118	P4	P6	30	0.0477465	47	-72	30	Angular_R	0.443884
								Occipital_Mid_R	0.421919
								Temporal_Mid_R	0.119973
119	P4	PO4	37	0.100137	34	-83	30	Occipital_Mid_R	0.611234
								Occipital_Sup_R	0.275229
								Angular_R	0.0957923
120	P8	TP8	29	0.0493136	62	-52	-8	Temporal_Inf_R	0.586246
								Temporal_Mid_R	0.403615
121	P8	P6	31	0.0450911	54	-67	6	Temporal_Mid_R	0.784769
								Temporal_Inf_R	0.103409
								Occipital_Mid_R	0.0794718
								Occipital_Inf_R	0.0205843
122	P8	P10	45	0.0341461	54	-60	-23	Temporal_Inf_R	0.49231
								Cerebelum_Crus1_R	0.340685
								Cerebelum_Crus2_R	0.053815
								Occipital_Inf_R	0.0429106
								Temporal_Mid_R	0.0294997
								Fusiform_R	0.0181891
								Brain_Outside	0.0158553
123	P8	PO8	30	0.0268198	48	-76	-6	Occipital_Inf_R	0.456219
								Temporal_Inf_R	0.199656
								Temporal_Mid_R	0.165525
								Occipital_Mid_R	0.125615
								Cerebelum_Crus1_R	0.0217735
								Brain_Outside	0.0190583
124	O2	I2	41	0.0532233	25	-94	-14	Occipital_Inf_R	0.34818
								Lingual_R	0.283752
								Cerebelum_Crus1_R	0.140567
								Calcarine_R	0.0916139
								Cerebelum_Crus2_R	0.0567828
								Brain_Outside	0.0331515
								Occipital_Mid_R	0.0213345
125	O2	Oz	30	0.0607833	15	-99	-1	Calcarine_R	0.487001
								Calcarine_L	0.145064
								Lingual_R	0.122871
								Occipital_Inf_R	0.0796781
								Cuneus_R	0.0566743
								Occipital_Sup_R	0.0520038
								Occipital_Mid_R	0.0224619
								Brain_Outside	0.0143561
126	O2	PO4	28	0.0914538	26	-97	8	Occipital_Mid_R	0.435354
								Occipital_Sup_R	0.288558
								Calcarine_R	0.125252
								Occipital_Inf_R	0.0781182
								Cuneus_R	0.0642874
127	O2	PO8	29	0.0626908	33	-94	-3	Occipital_Inf_R	0.599545
								Occipital_Mid_R	0.288196
								Calcarine_R	0.0612907
								Lingual_R	0.0264602
								Occipital_Sup_R	0.0137476
128	PO10	I2	34	0.00977958	37	-81	-37	Cerebelum_Crus2_R	0.558153
								Cerebelum_Crus1_R	0.381657
								Cerebelum_7b_R	0.0144298
								Brain_Outside	0.0140771
								Occipital_Inf_R	0.0124922
								Lingual_R	0.0101567
129	PO10	P10	35	0.00774628	50	-67	-41	Cerebelum_Crus2_R	0.547767
								Cerebelum_Crus1_R	0.410622
								Cerebelum_7b_R	0.0236925
130	PO10	PO8	43	0.0596084	42	-80	-21	Cerebelum_Crus1_R	0.391778
								Occipital_Inf_R	0.367173
								Brain_Outside	0.0751278
								Cerebelum_Crus2_R	0.0664292
								Lingual_R	0.0375694
								Temporal_Inf_R	0.0196491
								Fusiform_R	0.0186328
								Occipital_Mid_R	0.0147437

## Sheet: AICHA
Landmarks: AICHA
G_Frontal_Sup-1
G_Frontal_Sup-2
G_Frontal_Sup-3
S_Sup_Frontal-1
S_Sup_Frontal-2
S_Sup_Frontal-3
S_Sup_Frontal-4
S_Sup_Frontal-5
S_Sup_Frontal-6
G_Frontal_Mid-1
G_Frontal_Mid-2
G_Frontal_Mid-3
G_Frontal_Mid-4
G_Frontal_Mid-5
S_Inf_Frontal-1
S_Inf_Frontal-2
G_Frontal_Inf_Tri-1
G_Frontal_Sup_Orb-1
G_Frontal_Mid_Orb-1
G_Frontal_Mid_Orb-2
G_Frontal_Inf_Orb-1
G_Frontal_Inf_Orb-2
S_Orbital-1
S_Orbital-2
S_Olfactory-1
S_Precentral-1
S_Precentral-2
S_Precentral-3
S_Precentral-4
S_Precentral-5
S_Precentral-6
S_Rolando-1
S_Rolando-2
S_Rolando-3
S_Rolando-4
S_Postcentral-1
S_Postcentral-2
S_Postcentral-3
G_Parietal_Sup-1
G_Parietal_Sup-2
G_Parietal_Sup-3
G_Parietal_Sup-4
G_Parietal_Sup-5
G_Supramarginal-1
G_SupraMarginal-2
G_Supramarginal-3
G_Supramarginal-4
G_SupraMarginal-5
G_SupraMarginal-6
G_SupraMarginal-7
G_Angular-1
G_Angular-2
G_Angular-3
G_Parietal_Inf-1
S_Intraparietal-1
S_Intraparietal-2
S_Intraparietal-3
S_Intraoccipital-1
G_Occipital_Pole-1
G_Occipital_Lat-1
G_Occipital_Lat-2
G_Occipital_Lat-3
G_Occipital_Lat-4
G_Occipital_Lat-5
G_Occipital_Sup-1
G_Occipital_Sup-2
G_Occipital_Mid-1
G_Occipital_Mid-2
G_Occipital_Mid-3
G_Occipital_Mid-4
G_Occipital_Inf-1
G_Occipital_Inf-2
G_Insula-anterior-1
G_Insula-anterior-2
G_Insula-anterior-3
G_Insula-anterior-4
G_Insula-anterior-5
G_Insula-posterior-1
G_Rolandic_Oper-1
G_Rolandic_Oper-2
G_Temporal_Sup-1
G_Temporal_Sup-2
G_Temporal_Sup-3
G_Temporal_Sup-4
S_Sup_Temporal-1
S_Sup_Temporal-2
S_Sup_Temporal-3
S_Sup_Temporal-4
S_Sup_Temporal-5
G_Temporal_Mid-1
G_Temporal_Mid-2
G_Temporal_Mid-3
G_Temporal_Mid-4
G_Temporal_Inf-1
G_Temporal_Inf-2
G_Temporal_Inf-3
G_Temporal_Inf-4
G_Temporal_Inf-5
G_Temporal_Pole_Sup-1
G_Temporal_Pole_Sup-2
G_Temporal_Pole_Mid-1
G_Temporal_Pole_Mid-2
G_Temporal_Pole_Mid-3
G_Frontal_Sup_Medial-1
G_Frontal_Sup_Medial-2
G_Frontal_Sup_Medial-3
S_Anterior_Rostral-1
G_Frontal_Med_Orb-1
G_Frontal_Med_Orb-2
G_subcallosal-1
G_Supp_Motor_Area-1
G_Supp_Motor_Area-2
G_Supp_Motor_Area-3
S_Cingulate-1
S_Cingulate-2
S_Cingulate-3
S_Cingulate-4
S_Cingulate-5
S_Cingulate-6
S_Cingulate-7
G_Cingulum_Ant-1
G_Cingulum_Ant-2
G_Cingulum_Mid-1
G_Cingulum_Mid-2
G_Cingulum_Mid-3
G_Cingulum_Post-2
G_Paracentral_Lobule-1
G_Paracentral_Lobule-2
G_Paracentral_Lobule-3
G_Paracentral_Lobule-4
G_Precuneus-2
G_Precuneus-3
G_Precuneus-4
G_Precuneus-5
G_Precuneus-6
G_Precuneus-7
G_Precuneus-8
G_Precuneus-9
S_Parietooccipital-1
S_Parietooccipital-2
S_Parietooccipital-3
S_Parietooccipital-4
S_Parietooccipital-5
S_Parietooccipital-6
G_Cuneus-1
G_Cuneus-2
G_Calcarine-1
G_Calcarine-2
G_Calcarine-3
G_Lingual-2
G_Lingual-3
G_Lingual-4
G_Lingual-5
G_Lingual-6
G_Hippocampus-1
G_ParaHippocampal-1
G_Fusiform-1
G_Fusiform-2
G_Fusiform-3
G_Fusiform-4
G_Fusiform-5
G_Fusiform-6
G_Fusiform-7
N_Amygdala-1
N_Caudate-3
N_Putamen-2
N_Putamen-3

## Sheet: 2_Lnd
G_Frontal_Sup-1
	Source	Detector	Specificity	Distance (mm)	X (mm)	Y (mm)	Z (mm)
	AF3	AFz	0.0958626	39	-16	59	21
	AF3	Fp1	0.0513519	30	-26	60	5
	Fpz	AFz	0.0497509	41	-1	61	11
	Fpz	Fp1	0.0307045	31	-14	64	-3
	AF3	F1	0.0190695	44	-24	50	30
	Fpz	Fp2	0.0128439	30	14	65	-3
	AF4	AFz	0.0102964	37	15	59	22
G_Frontal_Sup-2
	Source	Detector	Specificity	Distance (mm)	X (mm)	Y (mm)	Z (mm)
	Fz	F1	0.657459	30	-11	40	47
	Fz	F2	0.612289	28	11	40	48
	Fz	AFz	0.477529	40	0	48	37
	Fz	FCz	0.378717	41	0	24	57
	AF3	AFz	0.323267	39	-16	59	21
	AF4	AFz	0.309854	37	15	59	22
	AF4	F2	0.259368	43	23	51	31
	AF3	F1	0.255771	44	-24	50	30
	FC2	F2	0.178723	40	22	26	54
	FC1	F1	0.126629	40	-23	25	54
	Fpz	AFz	0.0850683	41	-1	61	11
	F4	F2	0.072378	29	29	40	40
	F3	F1	0.060727	29	-30	38	39
	FC2	FCz	0.0533216	36	14	10	64
	AF4	Fp2	0.0469268	30	26	61	6
	FC1	FCz	0.028138	37	-15	9	64
	AF3	Fp1	0.0235348	30	-26	60	5
	AF4	F6	0.0138379	41	40	48	16
	AF3	F5	0.01038	43	-40	46	14
G_Frontal_Sup-3
	Source	Detector	Specificity	Distance (mm)	X (mm)	Y (mm)	Z (mm)
	FC2	FCz	0.0704609	36	14	10	64
	FC1	FCz	0.0582087	37	-15	9	64
	FC2	F2	0.0491611	40	22	26	54
	FC1	F1	0.0436254	40	-23	25	54
	FC2	C2	0.0164679	40	25	-5	66
	FC1	C1	0.015956	39	-26	-6	65
	FC2	FC4	0.0158989	35	38	11	54
	FC1	FC3	0.0143111	36	-38	9	53
	Fz	FCz	0.0105241	41	0	24	57
S_Sup_Frontal-1
	Source	Detector	Specificity	Distance (mm)	X (mm)	Y (mm)	Z (mm)
	Fpz	Fp2	0.582368	30	14	65	-3
	AF4	Fp2	0.312884	30	26	61	6
	AF8	Fp2	0.274264	30	34	58	-4
	Fpz	Fp1	0.257044	31	-14	64	-3
	AF7	Fp1	0.150361	31	-34	56	-4
	AF3	Fp1	0.11662	30	-26	60	5
	Fpz	AFz	0.0435849	41	-1	61	11
	AF4	AFz	0.01551	37	15	59	22
S_Sup_Frontal-2
	Source	Detector	Specificity	Distance (mm)	X (mm)	Y (mm)	Z (mm)
	AF3	Fp1	0.540538	30	-26	60	5
	AF4	Fp2	0.376043	30	26	61	6
	AF7	Fp1	0.202801	31	-34	56	-4
	AF4	F6	0.169192	41	40	48	16
	Fpz	Fp1	0.139205	31	-14	64	-3
	AF3	F5	0.133971	43	-40	46	14
	AF4	AFz	0.10618	37	15	59	22
	AF3	AFz	0.103266	39	-16	59	21
	AF8	Fp2	0.0765078	30	34	58	-4
	AF4	F2	0.0655989	43	23	51	31
	AF3	F1	0.0551279	44	-24	50	30
	Fpz	Fp2	0.0390706	30	14	65	-3
	Fpz	AFz	0.0158139	41	-1	61	11
	AF7	F5	0.012193	34	-47	42	4
S_Sup_Frontal-3
	Source	Detector	Specificity	Distance (mm)	X (mm)	Y (mm)	Z (mm)
	AF3	F1	0.254757	44	-24	50	30
	AF4	F2	0.253555	43	23	51	31
	F4	F2	0.190603	29	29	40	40
	F3	F1	0.147823	29	-30	38	39
	AF4	AFz	0.133582	37	15	59	22
	AF3	AFz	0.114181	39	-16	59	21
	AF4	Fp2	0.0703376	30	26	61	6
	AF3	Fp1	0.0545861	30	-26	60	5
	AF4	F6	0.0514987	41	40	48	16
	AF3	F5	0.0420426	43	-40	46	14
	Fz	F2	0.0301499	28	11	40	48
	FC2	F2	0.0279485	40	22	26	54
	Fz	F1	0.02235	30	-11	40	47
	FC1	F1	0.0214649	40	-23	25	54
S_Sup_Frontal-4
	Source	Detector	Specificity	Distance (mm)	X (mm)	Y (mm)	Z (mm)
	FC1	F1	0.428658	40	-23	25	54
	F3	F1	0.248816	29	-30	38	39
	Fz	F2	0.224643	28	11	40	48
	FC2	F2	0.21987	40	22	26	54
	Fz	F1	0.207561	30	-11	40	47
	F4	F2	0.163292	29	29	40	40
	AF3	F1	0.114586	44	-24	50	30
	AF4	F2	0.0949309	43	23	51	31
	FC1	FCz	0.0436952	37	-15	9	64
	FC1	FC3	0.0423304	36	-38	9	53
	Fz	FCz	0.040465	41	0	24	57
	Fz	AFz	0.0215256	40	0	48	37
	F3	FC3	0.0177118	38	-44	22	39
	FC1	C1	0.0117478	39	-26	-6	65
S_Sup_Frontal-5
	Source	Detector	Specificity	Distance (mm)	X (mm)	Y (mm)	Z (mm)
	FC2	F2	0.324555	40	22	26	54
	FC2	FC4	0.258008	35	38	11	54
	FC1	FC3	0.198425	36	-38	9	53
	FC2	C2	0.173713	40	25	-5	66
	FC1	F1	0.168749	40	-23	25	54
	FC2	FCz	0.166921	36	14	10	64
	FC1	C1	0.147896	39	-26	-6	65
	FC1	FCz	0.14676	37	-15	9	64
	F4	F2	0.064069	29	29	40	40
	Fz	F2	0.0207027	28	11	40	48
	F4	FC4	0.0179188	37	44	24	40
	AF4	F2	0.0146999	43	23	51	31
	Fz	FCz	0.0132556	41	0	24	57
S_Sup_Frontal-6
	Source	Detector	Specificity	Distance (mm)	X (mm)	Y (mm)	Z (mm)
	FC1	C1	0.178373	39	-26	-6	65
	FC2	FCz	0.160831	36	14	10	64
	FC1	FCz	0.15843	37	-15	9	64
	FC2	C2	0.150678	40	25	-5	66
	FC1	FC3	0.0424725	36	-38	9	53
	FC2	FC4	0.0363227	35	38	11	54
	Cz	FCz	0.0361998	41	-2	-7	69
	FC1	F1	0.0320922	40	-23	25	54
	FC2	F2	0.0291941	40	22	26	54
	Fz	FCz	0.0143115	41	0	24	57
	Cz	C1	0.0138157	40	-17	-22	70
G_Frontal_Mid-1
	Source	Detector	Specificity	Distance (mm)	X (mm)	Y (mm)	Z (mm)
	AF4	F6	0.292683	41	40	48	16
	F4	F6	0.276432	28	46	38	24
	AF8	F6	0.222509	33	47	45	4
	F3	F5	0.203381	29	-45	35	23
	AF3	F5	0.165819	43	-40	46	14
	AF7	F5	0.0316231	34	-47	42	4
	AF8	Fp2	0.0314034	30	34	58	-4
	F4	FC4	0.0281305	37	44	24	40
	F3	FC3	0.027156	38	-44	22	39
	F8	F6	0.0243704	30	52	35	4
	F3	F1	0.0207511	29	-30	38	39
	F4	F2	0.0151698	29	29	40	40
	FC6	F6	0.0132744	34	55	23	18
G_Frontal_Mid-2
	Source	Detector	Specificity	Distance (mm)	X (mm)	Y (mm)	Z (mm)
	F3	F1	0.36533	29	-30	38	39
	F4	F2	0.301394	29	29	40	40
	AF3	F1	0.245314	44	-24	50	30
	AF4	F2	0.232705	43	23	51	31
	AF3	F5	0.218045	43	-40	46	14
	AF4	F6	0.147025	41	40	48	16
	F3	F5	0.126631	29	-45	35	23
	F4	F6	0.0997308	28	46	38	24
	AF3	Fp1	0.0903205	30	-26	60	5
	AF3	AFz	0.0805709	39	-16	59	21
	F3	FC3	0.0613053	38	-44	22	39
	AF4	AFz	0.0598149	37	15	59	22
	F4	FC4	0.0531713	37	44	24	40
	AF4	Fp2	0.0372948	30	26	61	6
	FC1	F1	0.0139679	40	-23	25	54
	Fz	F1	0.0120383	30	-11	40	47
	FC2	F2	0.010078	40	22	26	54
G_Frontal_Mid-3
	Source	Detector	Specificity	Distance (mm)	X (mm)	Y (mm)	Z (mm)
	F4	FC4	0.147834	37	44	24	40
	F4	F2	0.146261	29	29	40	40
	F3	FC3	0.107862	38	-44	22	39
	F4	F6	0.105342	28	46	38	24
	F3	F1	0.0878	29	-30	38	39
	F3	F5	0.0606967	29	-45	35	23
	FC2	F2	0.0183929	40	22	26	54
	AF4	F6	0.01438	41	40	48	16
	AF4	F2	0.0111201	43	23	51	31
G_Frontal_Mid-4
	Source	Detector	Specificity	Distance (mm)	X (mm)	Y (mm)	Z (mm)
	FC1	FC3	0.268535	36	-38	9	53
	F4	FC4	0.268063	37	44	24	40
	F3	FC3	0.263311	38	-44	22	39
	FC2	FC4	0.214431	35	38	11	54
	FC1	F1	0.0704286	40	-23	25	54
	FC2	F2	0.0551935	40	22	26	54
	F3	F1	0.0464931	29	-30	38	39
	FC5	FC3	0.0305115	37	-53	8	31
	FC6	FC4	0.028225	37	54	11	32
	F4	F2	0.0279516	29	29	40	40
	C3	FC3	0.0192054	37	-50	-8	48
	C4	FC4	0.0157816	38	50	-6	49
	F4	F6	0.0134629	28	46	38	24
	FC1	FCz	0.0126928	37	-15	9	64
	FC2	FCz	0.0105193	36	14	10	64
	F3	F5	0.0100786	29	-45	35	23
G_Frontal_Mid-5
	Source	Detector	Specificity	Distance (mm)	X (mm)	Y (mm)	Z (mm)
	F4	FC4	0.246646	37	44	24	40
	FC2	FC4	0.216239	35	38	11	54
	F3	FC3	0.193603	38	-44	22	39
	FC6	FC4	0.112824	37	54	11	32
	F4	F6	0.0684551	28	46	38	24
	FC5	FC3	0.0570188	37	-53	8	31
	C4	FC4	0.0560479	38	50	-6	49
	F3	F5	0.0471857	29	-45	35	23
	FC1	FC3	0.0284123	36	-38	9	53
	FC6	F6	0.0144648	34	55	23	18
	C3	FC3	0.0109572	37	-50	-8	48
S_Inf_Frontal-1
	Source	Detector	Specificity	Distance (mm)	X (mm)	Y (mm)	Z (mm)
	AF7	F5	0.418744	34	-47	42	4
	AF8	F6	0.31766	33	47	45	4
	F3	F5	0.301375	29	-45	35	23
	AF3	F5	0.29072	43	-40	46	14
	F8	F6	0.203394	30	52	35	4
	F7	F5	0.200924	30	-51	32	4
	AF4	F6	0.161976	41	40	48	16
	F4	F6	0.133409	28	46	38	24
	FC5	F5	0.0762601	34	-54	20	17
	FC6	F6	0.06095	34	55	23	18
	AF7	Fp1	0.0130165	31	-34	56	-4
	F3	FC3	0.010913	38	-44	22	39
S_Inf_Frontal-2
	Source	Detector	Specificity	Distance (mm)	X (mm)	Y (mm)	Z (mm)
	F4	F6	0.220052	28	46	38	24
	FC6	F6	0.201158	34	55	23	18
	FC6	FC4	0.188553	37	54	11	32
	FC5	FC3	0.180412	37	-53	8	31
	F3	F5	0.149416	29	-45	35	23
	F3	FC3	0.141015	38	-44	22	39
	FC5	F5	0.11573	34	-54	20	17
	F4	FC4	0.105169	37	44	24	40
	AF4	F6	0.046739	41	40	48	16
	F8	F6	0.0336877	30	52	35	4
	FC2	FC4	0.0237338	35	38	11	54
	AF8	F6	0.0230566	33	47	45	4
	FC1	FC3	0.0221365	36	-38	9	53
	C4	FC4	0.0207102	38	50	-6	49
	C3	FC3	0.0189777	37	-50	-8	48
	AF3	F5	0.0151952	43	-40	46	14
	F7	F5	0.0136644	30	-51	32	4
G_Frontal_Inf_Tri-1
	Source	Detector	Specificity	Distance (mm)	X (mm)	Y (mm)	Z (mm)
	F7	F5	0.720327	30	-51	32	4
	F8	F6	0.605862	30	52	35	4
	FC5	F5	0.525592	34	-54	20	17
	FC6	F6	0.402011	34	55	23	18
	F7	F9	0.271984	40	-48	23	-17
	AF7	F5	0.234543	34	-47	42	4
	F7	FT7	0.220819	31	-54	11	-8
	F8	FT8	0.187399	30	55	14	-7
	AF8	F6	0.18126	33	47	45	4
	F8	F10	0.161738	41	48	26	-16
	FC5	FT7	0.104315	36	-58	3	4
	FC5	FC3	0.103701	37	-53	8	31
	F3	F5	0.08588	29	-45	35	23
	F4	F6	0.0596448	28	46	38	24
	FC6	FT8	0.053044	35	60	4	6
	AF3	F5	0.0491513	43	-40	46	14
	FC6	FC4	0.0417421	37	54	11	32
	AF4	F6	0.0378375	41	40	48	16
	F3	FC3	0.0145488	38	-44	22	39
G_Frontal_Sup_Orb-1
	Source	Detector	Specificity	Distance (mm)	X (mm)	Y (mm)	Z (mm)
	Fpz	Fp1	0.053688	31	-14	64	-3
	Fpz	Fp2	0.0291272	30	14	65	-3
G_Frontal_Mid_Orb-1
	Source	Detector	Specificity	Distance (mm)	X (mm)	Y (mm)	Z (mm)
	AF8	Fp2	0.407188	30	34	58	-4
	AF7	Fp1	0.24533	31	-34	56	-4
	AF4	Fp2	0.0646878	30	26	61	6
	AF3	Fp1	0.0390368	30	-26	60	5
	AF8	F6	0.0365004	33	47	45	4
	Fpz	Fp2	0.0149025	30	14	65	-3
	Fpz	Fp1	0.0129611	31	-14	64	-3
G_Frontal_Mid_Orb-2
	Source	Detector	Specificity	Distance (mm)	X (mm)	Y (mm)	Z (mm)
	AF7	Fp1	0.340596	31	-34	56	-4
	AF7	F5	0.258839	34	-47	42	4
	AF8	F6	0.177922	33	47	45	4
	AF8	Fp2	0.17631	30	34	58	-4
	AF3	F5	0.0539174	43	-40	46	14
	AF4	Fp2	0.0470997	30	26	61	6
	AF3	Fp1	0.0379282	30	-26	60	5
	AF4	F6	0.0355323	41	40	48	16
	F7	F9	0.0237496	40	-48	23	-17
	F7	F5	0.0138691	30	-51	32	4
	F8	F10	0.0138274	41	48	26	-16
G_Frontal_Inf_Orb-1
	Source	Detector	Specificity	Distance (mm)	X (mm)	Y (mm)	Z (mm)
	F8	F10	0.267376	41	48	26	-16
	F7	F9	0.158819	40	-48	23	-17
	F8	FT8	0.0382769	30	55	14	-7
	F8	F6	0.0232021	30	52	35	4
	AF7	F5	0.0152206	34	-47	42	4
	F7	F5	0.014033	30	-51	32	4
	AF8	F6	0.012473	33	47	45	4
	F7	FT7	0.0102403	31	-54	11	-8
G_Frontal_Inf_Orb-2
	Source	Detector	Specificity	Distance (mm)	X (mm)	Y (mm)	Z (mm)
	F7	F9	0.0124399	40	-48	23	-17
S_Orbital-1
	Source	Detector	Specificity	Distance (mm)	X (mm)	Y (mm)	Z (mm)
	AF8	Fp2	0.00238372	30	34	58	-4
	AF7	Fp1	0.00201653	31	-34	56	-4
	F8	F10	0.0014709	41	48	26	-16
	F7	F9	0.000675979	40	-48	23	-17
	AF8	F6	0.000250914	33	47	45	4
	AF7	F5	0.000230444	34	-47	42	4
	Fpz	Fp2	0.000135838	30	14	65	-3
	AF4	Fp2	0.000113367	30	26	61	6
	AF3	Fp1	4.58265e-05	30	-26	60	5
	Fpz	Fp1	4.00647e-05	31	-14	64	-3
	F8	F6	3.52677e-05	30	52	35	4
	AF3	F5	2.0914e-05	43	-40	46	14
	AF4	F6	1.98478e-05	41	40	48	16
	F8	FT8	1.93866e-05	30	55	14	-7
	F7	F5	1.06588e-05	30	-51	32	4
	Fpz	AFz	9.39507e-07	41	-1	61	11
	F7	FT7	7.2156e-07	31	-54	11	-8
	AF4	AFz	1.40108e-07	37	15	59	22
S_Orbital-2
	Source	Detector	Specificity	Distance (mm)	X (mm)	Y (mm)	Z (mm)
	F7	F9	0.00323425	40	-48	23	-17
	F8	F10	0.00196073	41	48	26	-16
	AF7	Fp1	0.000511128	31	-34	56	-4
	AF7	F5	0.000402505	34	-47	42	4
	F7	F5	0.000109914	30	-51	32	4
	F7	FT7	9.65192e-05	31	-54	11	-8
	AF8	Fp2	8.73277e-05	30	34	58	-4
	AF8	F6	8.2167e-05	33	47	45	4
	F8	FT8	6.99797e-05	30	55	14	-7
	F8	F6	3.69197e-05	30	52	35	4
	AF3	F5	2.347e-05	43	-40	46	14
	AF4	F6	4.08747e-06	41	40	48	16
	AF3	Fp1	3.29588e-06	30	-26	60	5
	FT10	FT8	2.0044e-06	41	59	0	-24
	FC5	F5	1.28151e-07	34	-54	20	17
S_Olfactory-1
	Source	Detector	Specificity	Distance (mm)	X (mm)	Y (mm)	Z (mm)
	Fpz	AFz	0.00503134	41	-1	61	11
	Fpz	Fp1	0.0031726	31	-14	64	-3
	Fpz	Fp2	0.00307932	30	14	65	-3
	Fz	AFz	0.000133461	40	0	48	37
	AF3	AFz	0.000119832	39	-16	59	21
	AF4	AFz	0.000119574	37	15	59	22
	AF4	Fp2	4.9788e-05	30	26	61	6
	AF3	Fp1	4.10369e-05	30	-26	60	5
	AF7	Fp1	1.85016e-05	31	-34	56	-4
	AF8	Fp2	1.52692e-05	30	34	58	-4
	AF4	F2	3.51211e-06	43	23	51	31
	AF3	F1	2.91775e-06	44	-24	50	30
S_Precentral-1
	Source	Detector	Specificity	Distance (mm)	X (mm)	Y (mm)	Z (mm)
	FC5	FC3	0.116568	37	-53	8	31
	FC6	FC4	0.111818	37	54	11	32
	FC6	F6	0.065882	34	55	23	18
	F3	FC3	0.0286027	38	-44	22	39
	FC5	F5	0.0285635	34	-54	20	17
	F4	FC4	0.019006	37	44	24	40
	FC6	FT8	0.0158238	35	60	4	6
S_Precentral-2
	Source	Detector	Specificity	Distance (mm)	X (mm)	Y (mm)	Z (mm)
	FC1	C1	0.0659429	39	-26	-6	65
	FC2	C2	0.058561	40	25	-5	66
	FC1	FCz	0.0133024	37	-15	9	64
	Cz	C1	0.0101027	40	-17	-22	70
S_Precentral-3
	Source	Detector	Specificity	Distance (mm)	X (mm)	Y (mm)	Z (mm)
	FC2	C2	0.0262328	40	25	-5	66
	FC1	C1	0.0246886	39	-26	-6	65
	Cz	C1	0.0138635	40	-17	-22	70
S_Precentral-4
	Source	Detector	Specificity	Distance (mm)	X (mm)	Y (mm)	Z (mm)
	FC1	FC3	0.298772	36	-38	9	53
	C3	FC3	0.27302	37	-50	-8	48
	C4	FC4	0.248664	38	50	-6	49
	FC2	FC4	0.153632	35	38	11	54
	FC5	FC3	0.0895513	37	-53	8	31
	F3	FC3	0.089088	38	-44	22	39
	FC6	FC4	0.0848327	37	54	11	32
	F4	FC4	0.0605938	37	44	24	40
	FC1	C1	0.0328625	39	-26	-6	65
	C3	C1	0.0164135	40	-41	-24	59
	FC2	C2	0.0137849	40	25	-5	66
S_Precentral-5
	Source	Detector	Specificity	Distance (mm)	X (mm)	Y (mm)	Z (mm)
	FC6	FC4	0.193694	37	54	11	32
	FC5	FC3	0.183407	37	-53	8	31
	FC6	F6	0.0912816	34	55	23	18
	FC5	F5	0.0604711	34	-54	20	17
	FC6	FT8	0.0299164	35	60	4	6
	C3	FC3	0.026947	37	-50	-8	48
	FC6	C6	0.0219639	34	63	-8	21
	F3	FC3	0.019336	38	-44	22	39
	FC5	FT7	0.0183477	36	-58	3	4
	F4	FC4	0.0166184	37	44	24	40
	FC5	C5	0.0155594	33	-62	-10	20
	C4	FC4	0.0108186	38	50	-6	49
S_Precentral-6
	Source	Detector	Specificity	Distance (mm)	X (mm)	Y (mm)	Z (mm)
	FC1	C1	0.0861678	39	-26	-6	65
	FC2	C2	0.067912	40	25	-5	66
	Cz	C1	0.0138307	40	-17	-22	70
	FC1	FCz	0.011943	37	-15	9	64
S_Rolando-1
	Source	Detector	Specificity	Distance (mm)	X (mm)	Y (mm)	Z (mm)
	FC6	C6	0.51325	34	63	-8	21
	FC5	C5	0.488834	33	-62	-10	20
	C3	FC3	0.222858	37	-50	-8	48
	FC6	FC4	0.198719	37	54	11	32
	FC5	FC3	0.190052	37	-53	8	31
	C4	FC4	0.157636	38	50	-6	49
	FC6	FT8	0.137583	35	60	4	6
	C3	C5	0.108201	41	-59	-23	36
	C4	C6	0.0885854	41	60	-21	38
	FC5	FT7	0.0797166	36	-58	3	4
	FC5	F5	0.0535056	34	-54	20	17
	FC6	F6	0.0493596	34	55	23	18
	C3	C1	0.0154779	40	-41	-24	59
	T8	C6	0.0152674	41	66	-22	4
	T7	C5	0.0141193	41	-65	-23	2
	F4	FC4	0.0104678	37	44	24	40
S_Rolando-2
	Source	Detector	Specificity	Distance (mm)	X (mm)	Y (mm)	Z (mm)
	C3	FC3	0.166131	37	-50	-8	48
	C4	FC4	0.163282	38	50	-6	49
	C3	C1	0.0784974	40	-41	-24	59
	C4	C2	0.0338885	38	41	-24	60
	C4	C6	0.0253781	41	60	-21	38
	C3	C5	0.0221943	41	-59	-23	36
	C3	CP3	0.0127895	36	-51	-36	49
	FC1	FC3	0.0102498	36	-38	9	53
S_Rolando-3
	Source	Detector	Specificity	Distance (mm)	X (mm)	Y (mm)	Z (mm)
	C3	C1	0.583582	40	-41	-24	59
	C4	C2	0.545902	38	41	-24	60
	CP1	C1	0.245007	39	-27	-35	66
	FC2	C2	0.233737	40	25	-5	66
	CP2	C2	0.210724	40	25	-35	67
	FC1	C1	0.189008	39	-26	-6	65
	Cz	C2	0.173362	41	15	-22	70
	C3	CP3	0.162595	36	-51	-36	49
	C4	FC4	0.161859	38	50	-6	49
	Cz	C1	0.157012	40	-17	-22	70
	C3	FC3	0.147821	37	-50	-8	48
	C4	CP4	0.100299	37	50	-35	52
	CP1	CP3	0.0562103	39	-40	-48	55
	C3	C5	0.0489424	41	-59	-23	36
	CP2	CP4	0.0337846	37	37	-49	57
	C4	C6	0.0327809	41	60	-21	38
	CP1	Cpz	0.0215461	39	-16	-49	67
	Cz	Cpz	0.017617	41	-2	-34	70
	Cz	FCz	0.0163505	41	-2	-7	69
	CP2	Cpz	0.0112244	38	15	-49	68
	FC2	FC4	0.0104459	35	38	11	54
	FC1	FC3	0.0103774	36	-38	9	53
S_Rolando-4
	Source	Detector	Specificity	Distance (mm)	X (mm)	Y (mm)	Z (mm)
	CP1	C1	0.31561	39	-27	-35	66
	Cz	C1	0.284771	40	-17	-22	70
	CP2	C2	0.238009	40	25	-35	67
	Cz	C2	0.192316	41	15	-22	70
	FC1	C1	0.106946	39	-26	-6	65
	CP1	Cpz	0.0838579	39	-16	-49	67
	C3	C1	0.0783971	40	-41	-24	59
	FC2	C2	0.0706573	40	25	-5	66
	Cz	Cpz	0.0681157	41	-2	-34	70
	C4	C2	0.0671513	38	41	-24	60
	Cz	FCz	0.047047	41	-2	-7	69
	CP2	Cpz	0.0390833	38	15	-49	68
	CP1	CP3	0.0364504	39	-40	-48	55
	CP2	CP4	0.027512	37	37	-49	57
	CP1	P1	0.0124068	39	-26	-62	56
S_Postcentral-1
	Source	Detector	Specificity	Distance (mm)	X (mm)	Y (mm)	Z (mm)
	C4	C6	0.141581	41	60	-21	38
	C3	C5	0.119587	41	-59	-23	36
	FC6	C6	0.0906823	34	63	-8	21
	FC5	C5	0.0570977	33	-62	-10	20
	C4	FC4	0.0158571	38	50	-6	49
	C3	FC3	0.0156387	37	-50	-8	48
	T8	C6	0.0125118	41	66	-22	4
	CP6	C6	0.0122939	33	64	-35	23
S_Postcentral-2
	Source	Detector	Specificity	Distance (mm)	X (mm)	Y (mm)	Z (mm)
	C4	CP4	0.203559	37	50	-35	52
	C4	C2	0.151255	38	41	-24	60
	C3	CP3	0.113424	36	-51	-36	49
	C4	C6	0.0806543	41	60	-21	38
	CP1	C1	0.0721699	39	-27	-35	66
	C4	FC4	0.0709059	38	50	-6	49
	CP1	CP3	0.0676044	39	-40	-48	55
	CP2	CP4	0.0667104	37	37	-49	57
	CP2	C2	0.0660383	40	25	-35	67
	C3	C1	0.0656219	40	-41	-24	59
	C3	C5	0.0527603	41	-59	-23	36
	C3	FC3	0.0309877	37	-50	-8	48
	CP1	Cpz	0.0286097	39	-16	-49	67
	CP1	P1	0.0136504	39	-26	-62	56
	CP2	Cpz	0.0130101	38	15	-49	68
S_Postcentral-3
	Source	Detector	Specificity	Distance (mm)	X (mm)	Y (mm)	Z (mm)
	C3	C5	0.0934945	41	-59	-23	36
	C3	CP3	0.0783044	36	-51	-36	49
	C4	C6	0.0612105	41	60	-21	38
	CP1	CP3	0.039466	39	-40	-48	55
	C3	C1	0.034058	40	-41	-24	59
	C3	FC3	0.0190189	37	-50	-8	48
	C4	FC4	0.0159895	38	50	-6	49
	C4	CP4	0.014446	37	50	-35	52
G_Parietal_Sup-1
	Source	Detector	Specificity	Distance (mm)	X (mm)	Y (mm)	Z (mm)
	CP2	Cpz	0.0542925	38	15	-49	68
	CP2	C2	0.0461598	40	25	-35	67
	CP2	CP4	0.0211293	37	37	-49	57
	CP2	P2	0.0197321	39	24	-62	58
	CP1	Cpz	0.0153247	39	-16	-49	67
G_Parietal_Sup-2
	Source	Detector	Specificity	Distance (mm)	X (mm)	Y (mm)	Z (mm)
	CP1	Cpz	0.156915	39	-16	-49	67
	CP2	Cpz	0.130443	38	15	-49	68
	CP2	C2	0.0986106	40	25	-35	67
	CP1	C1	0.075945	39	-27	-35	66
	Cz	Cpz	0.0382926	41	-2	-34	70
	CP2	CP4	0.0223225	37	37	-49	57
	Pz	Cpz	0.0203691	41	-1	-61	60
	CP2	P2	0.0199092	39	24	-62	58
	CP1	P1	0.0170604	39	-26	-62	56
	CP1	CP3	0.0147726	39	-40	-48	55
	Cz	C2	0.0107743	41	15	-22	70
G_Parietal_Sup-3
	Source	Detector	Specificity	Distance (mm)	X (mm)	Y (mm)	Z (mm)
	CP1	P1	0.164642	39	-26	-62	56
	CP1	Cpz	0.16368	39	-16	-49	67
	CP1	CP3	0.154995	39	-40	-48	55
	CP2	Cpz	0.113749	38	15	-49	68
	CP2	CP4	0.110427	37	37	-49	57
	CP1	C1	0.109087	39	-27	-35	66
	CP2	C2	0.0948664	40	25	-35	67
	CP2	P2	0.0899754	39	24	-62	58
	C3	C1	0.0119972	40	-41	-24	59
	C3	CP3	0.0116526	36	-51	-36	49
	Pz	Cpz	0.0105719	41	-1	-61	60
G_Parietal_Sup-4
	Source	Detector	Specificity	Distance (mm)	X (mm)	Y (mm)	Z (mm)
	CP2	P2	0.116744	39	24	-62	58
	CP1	P1	0.0877857	39	-26	-62	56
	CP2	CP4	0.0724253	37	37	-49	57
	CP2	Cpz	0.0427312	38	15	-49	68
	CP1	CP3	0.0331815	39	-40	-48	55
	CP2	C2	0.0193603	40	25	-35	67
	CP1	Cpz	0.0148928	39	-16	-49	67
G_Parietal_Sup-5
	Source	Detector	Specificity	Distance (mm)	X (mm)	Y (mm)	Z (mm)
	CP1	Cpz	0.184252	39	-16	-49	67
	CP1	P1	0.172494	39	-26	-62	56
	Pz	P1	0.16433	30	-14	-74	50
	CP2	Cpz	0.1573	38	15	-49	68
	Pz	Cpz	0.142328	41	-1	-61	60
	CP2	P2	0.100886	39	24	-62	58
	Pz	P2	0.0472666	29	12	-73	50
	Cz	Cpz	0.0339352	41	-2	-34	70
	POz	P1	0.031002	47	-12	-83	38
	P3	P1	0.0254938	30	-33	-75	43
	CP1	C1	0.0159307	39	-27	-35	66
	CP2	C2	0.0141742	40	25	-35	67
	CP2	CP4	0.0134997	37	37	-49	57
	CP1	CP3	0.0126884	39	-40	-48	55
G_Supramarginal-1
	Source	Detector	Specificity	Distance (mm)	X (mm)	Y (mm)	Z (mm)
	CP5	C5	0.0859482	31	-63	-36	20
	CP6	C6	0.0738009	33	64	-35	23
	T8	C6	0.0472693	41	66	-22	4
	FC6	C6	0.041282	34	63	-8	21
	T7	C5	0.0405445	41	-65	-23	2
	FC5	C5	0.0375414	33	-62	-10	20
	C4	C6	0.0182972	41	60	-21	38
	C3	C5	0.0171345	41	-59	-23	36
G_SupraMarginal-2
	Source	Detector	Specificity	Distance (mm)	X (mm)	Y (mm)	Z (mm)
	CP6	C6	0.183878	33	64	-35	23
	CP5	C5	0.153889	31	-63	-36	20
	C4	C6	0.146104	41	60	-21	38
	C3	C5	0.0957148	41	-59	-23	36
	FC6	C6	0.0480449	34	63	-8	21
	FC5	C5	0.0454917	33	-62	-10	20
	T7	C5	0.0267097	41	-65	-23	2
	T8	C6	0.0252684	41	66	-22	4
G_Supramarginal-3
	Source	Detector	Specificity	Distance (mm)	X (mm)	Y (mm)	Z (mm)
	C3	C5	0.305651	41	-59	-23	36
	C4	C6	0.261833	41	60	-21	38
	C3	CP3	0.0826843	36	-51	-36	49
	CP5	C5	0.0262504	31	-63	-36	20
	C4	CP4	0.0259514	37	50	-35	52
	FC5	C5	0.0208839	33	-62	-10	20
	FC6	C6	0.0197606	34	63	-8	21
	C4	FC4	0.0188174	38	50	-6	49
	C3	C1	0.0182881	40	-41	-24	59
	C3	FC3	0.0182573	37	-50	-8	48
	CP6	C6	0.015014	33	64	-35	23
G_Supramarginal-4
	Source	Detector	Specificity	Distance (mm)	X (mm)	Y (mm)	Z (mm)
	CP5	CP3	0.162459	39	-58	-49	34
	C3	CP3	0.107592	36	-51	-36	49
	CP6	C6	0.106037	33	64	-35	23
	C3	C5	0.0808669	41	-59	-23	36
	CP6	CP4	0.0786211	38	57	-50	37
	CP5	C5	0.0692996	31	-63	-36	20
	C4	C6	0.0691502	41	60	-21	38
	C4	CP4	0.0437865	37	50	-35	52
	CP1	CP3	0.0104858	39	-40	-48	55
G_SupraMarginal-5
	Source	Detector	Specificity	Distance (mm)	X (mm)	Y (mm)	Z (mm)
	CP6	C6	0.251629	33	64	-35	23
	CP5	CP3	0.0752799	39	-58	-49	34
	CP5	C5	0.0597837	31	-63	-36	20
	CP6	CP4	0.0576774	38	57	-50	37
	CP6	TP8	0.0149139	39	63	-48	5
G_SupraMarginal-6
	Source	Detector	Specificity	Distance (mm)	X (mm)	Y (mm)	Z (mm)
	C3	CP3	0.132904	36	-51	-36	49
	C4	CP4	0.0750396	37	50	-35	52
	CP5	CP3	0.0468104	39	-58	-49	34
	CP1	CP3	0.0440745	39	-40	-48	55
	CP6	CP4	0.0252984	38	57	-50	37
	P3	CP3	0.0107728	38	-46	-62	43
G_SupraMarginal-7
	Source	Detector	Specificity	Distance (mm)	X (mm)	Y (mm)	Z (mm)
	CP5	CP3	0.270067	39	-58	-49	34
	CP5	P5	0.199567	33	-57	-60	18
	CP6	CP4	0.142393	38	57	-50	37
	CP5	C5	0.027595	31	-63	-36	20
	CP6	P6	0.0235869	33	56	-61	20
	CP6	C6	0.0198136	33	64	-35	23
	CP5	TP7	0.0127906	37	-63	-47	3
G_Angular-1
	Source	Detector	Specificity	Distance (mm)	X (mm)	Y (mm)	Z (mm)
	P3	CP3	0.501554	38	-46	-62	43
	CP6	CP4	0.454184	38	57	-50	37
	P4	CP4	0.324905	37	44	-63	45
	CP5	CP3	0.204345	39	-58	-49	34
	CP1	CP3	0.169666	39	-40	-48	55
	CP2	CP4	0.154444	37	37	-49	57
	C4	CP4	0.146349	37	50	-35	52
	C3	CP3	0.0827208	36	-51	-36	49
	P3	P1	0.0394425	30	-33	-75	43
	CP1	P1	0.0237674	39	-26	-62	56
	CP6	P6	0.0160977	33	56	-61	20
	P3	P5	0.0151376	30	-46	-73	27
G_Angular-2
	Source	Detector	Specificity	Distance (mm)	X (mm)	Y (mm)	Z (mm)
	P3	P1	0.419643	30	-33	-75	43
	P4	CP4	0.302153	37	44	-63	45
	P3	CP3	0.250136	38	-46	-62	43
	P4	P2	0.181646	30	31	-75	44
	P3	P5	0.164898	30	-46	-73	27
	CP6	CP4	0.0989322	38	57	-50	37
	CP1	P1	0.0671172	39	-26	-62	56
	P4	P6	0.0648006	29	44	-74	27
	Pz	P1	0.0633139	30	-14	-74	50
	CP6	P6	0.0416746	33	56	-61	20
	P3	PO3	0.0395904	35	-35	-84	27
	POz	P1	0.0369352	47	-12	-83	38
	CP2	P2	0.0140818	39	24	-62	58
	P4	PO4	0.0140744	36	32	-85	27
G_Angular-3
	Source	Detector	Specificity	Distance (mm)	X (mm)	Y (mm)	Z (mm)
	P3	P5	0.320182	30	-46	-73	27
	CP6	P6	0.194822	33	56	-61	20
	P3	P1	0.128035	30	-33	-75	43
	P4	P6	0.0928442	29	44	-74	27
	P3	PO3	0.0721912	35	-35	-84	27
	P3	CP3	0.0454411	38	-46	-62	43
	CP5	P5	0.031672	33	-57	-60	18
	P4	CP4	0.020644	37	44	-63	45
	P8	P6	0.0204111	30	51	-71	4
	P7	P5	0.0117302	31	-53	-69	4
G_Parietal_Inf-1
	Source	Detector	Specificity	Distance (mm)	X (mm)	Y (mm)	Z (mm)
	CP2	CP4	0.171675	37	37	-49	57
	CP1	CP3	0.142068	39	-40	-48	55
	P4	CP4	0.121645	37	44	-63	45
	C4	CP4	0.0949245	37	50	-35	52
	C3	CP3	0.0743144	36	-51	-36	49
	P3	CP3	0.0431941	38	-46	-62	43
	P4	P2	0.0314948	30	31	-75	44
	CP2	P2	0.0309317	39	24	-62	58
	CP1	P1	0.026843	39	-26	-62	56
	CP6	CP4	0.0170699	38	57	-50	37
	CP5	CP3	0.0162097	39	-58	-49	34
S_Intraparietal-1
	Source	Detector	Specificity	Distance (mm)	X (mm)	Y (mm)	Z (mm)
	C4	CP4	0.171523	37	50	-35	52
	CP2	CP4	0.134566	37	37	-49	57
	C3	CP3	0.0809476	36	-51	-36	49
	C4	C2	0.0660638	38	41	-24	60
	CP1	CP3	0.063074	39	-40	-48	55
	CP2	P2	0.0512948	39	24	-62	58
	C4	C6	0.0351013	41	60	-21	38
	C3	C1	0.0227449	40	-41	-24	59
	CP2	C2	0.0218249	40	25	-35	67
	CP1	P1	0.0212157	39	-26	-62	56
	C4	FC4	0.0177837	38	50	-6	49
	P4	CP4	0.0167394	37	44	-63	45
	CP2	Cpz	0.0122354	38	15	-49	68
S_Intraparietal-2
	Source	Detector	Specificity	Distance (mm)	X (mm)	Y (mm)	Z (mm)
	CP1	P1	0.171074	39	-26	-62	56
	CP2	CP4	0.0963789	37	37	-49	57
	CP1	CP3	0.0955681	39	-40	-48	55
	CP2	P2	0.0952723	39	24	-62	58
	C4	CP4	0.0822952	37	50	-35	52
	P3	P1	0.0819164	30	-33	-75	43
	P4	P2	0.0615454	30	31	-75	44
	Pz	P1	0.0553467	30	-14	-74	50
	P4	CP4	0.0443384	37	44	-63	45
	P3	CP3	0.0329453	38	-46	-62	43
	C3	CP3	0.0270858	36	-51	-36	49
	POz	P1	0.0178376	47	-12	-83	38
	C4	C2	0.0164625	38	41	-24	60
	Pz	P2	0.0154861	29	12	-73	50
	CP1	C1	0.011286	39	-27	-35	66
S_Intraparietal-3
	Source	Detector	Specificity	Distance (mm)	X (mm)	Y (mm)	Z (mm)
	CP2	P2	0.245279	39	24	-62	58
	P4	P2	0.116017	30	31	-75	44
	CP1	P1	0.113503	39	-26	-62	56
	Pz	P2	0.108634	29	12	-73	50
	Pz	P1	0.0591444	30	-14	-74	50
	CP2	CP4	0.0398915	37	37	-49	57
	CP1	CP3	0.0360037	39	-40	-48	55
	P3	P1	0.0343077	30	-33	-75	43
	POz	P2	0.03043	47	8	-82	38
	P4	CP4	0.0219111	37	44	-63	45
	POz	P1	0.0198695	47	-12	-83	38
	CP2	Cpz	0.0137658	38	15	-49	68
	Pz	Cpz	0.0131526	41	-1	-61	60
S_Intraoccipital-1
	Source	Detector	Specificity	Distance (mm)	X (mm)	Y (mm)	Z (mm)
	P4	P2	0.00360356	30	31	-75	44
	Pz	P1	0.00263288	30	-14	-74	50
	POz	P1	0.00184136	47	-12	-83	38
	P3	P1	0.00168707	30	-33	-75	43
	CP1	P1	0.00116121	39	-26	-62	56
	Pz	P2	0.00062181	29	12	-73	50
	CP2	P2	0.000565924	39	24	-62	58
	P4	PO4	0.000522117	36	32	-85	27
	POz	P2	0.000420109	47	8	-82	38
	P4	CP4	0.000345599	37	44	-63	45
	P3	PO3	0.000214603	35	-35	-84	27
	P4	P6	0.000177623	29	44	-74	27
	Pz	Cpz	9.86548e-05	41	-1	-61	60
	P3	CP3	5.02371e-05	38	-46	-62	43
	POz	PO3	2.1487e-05	36	-17	-94	21
	P3	P5	1.61052e-05	30	-46	-73	27
	CP1	Cpz	1.34577e-05	39	-16	-49	67
	CP2	CP4	1.1227e-05	37	37	-49	57
	CP1	CP3	1.09213e-05	39	-40	-48	55
	CP2	Cpz	6.11199e-06	38	15	-49	68
	POz	PO4	3.86365e-06	37	16	-94	20
	CP1	C1	2.17782e-06	39	-27	-35	66
	CP2	C2	1.38868e-06	40	25	-35	67
	C4	CP4	3.57092e-07	37	50	-35	52
G_Occipital_Pole-1
	Source	Detector	Specificity	Distance (mm)	X (mm)	Y (mm)	Z (mm)
	O2	I2	0.451758	41	21	-93	-16
	O1	I1	0.419017	41	-23	-93	-16
	O2	PO8	0.341452	29	30	-93	-5
	PO10	PO8	0.178417	41	37	-82	-22
	Iz	Oz	0.174043	42	-5	-93	-15
	O1	Oz	0.171695	29	-16	-101	-5
	O1	PO7	0.159367	29	-32	-92	-6
	O2	Oz	0.111107	29	13	-99	-4
	O2	PO4	0.0604072	29	23	-97	5
	P8	PO8	0.0450019	29	45	-78	-7
	PO9	PO7	0.044589	41	-38	-81	-22
	Iz	I2	0.0341833	28	13	-86	-35
	O1	PO3	0.031434	31	-26	-96	5
	Iz	I1	0.0212647	29	-16	-86	-36
G_Occipital_Lat-1
	Source	Detector	Specificity	Distance (mm)	X (mm)	Y (mm)	Z (mm)
	O2	PO4	0.339034	29	23	-97	5
	POz	PO4	0.24751	37	16	-94	20
	O1	Oz	0.188935	29	-16	-101	-5
	O1	PO3	0.168092	31	-26	-96	5
	POz	Oz	0.145874	41	-3	-98	9
	O2	PO8	0.13084	29	30	-93	-5
	POz	PO3	0.080276	36	-17	-94	21
	O2	Oz	0.0657853	29	13	-99	-4
	O1	I1	0.0655995	41	-23	-93	-16
	O2	I2	0.0522608	41	21	-93	-16
	O1	PO7	0.0478143	29	-32	-92	-6
	Iz	Oz	0.0393469	42	-5	-93	-15
	POz	P2	0.0135551	47	8	-82	38
G_Occipital_Lat-2
	Source	Detector	Specificity	Distance (mm)	X (mm)	Y (mm)	Z (mm)
	O1	PO3	0.551358	31	-26	-96	5
	O1	PO7	0.462785	29	-32	-92	-6
	O2	PO8	0.368085	29	30	-93	-5
	O2	PO4	0.314259	29	23	-97	5
	POz	PO4	0.181907	37	16	-94	20
	O1	I1	0.156867	41	-23	-93	-16
	PO10	PO8	0.143802	41	37	-82	-22
	POz	PO3	0.125236	36	-17	-94	21
	P8	PO8	0.0735192	29	45	-78	-7
	P4	PO4	0.0715091	36	32	-85	27
	O1	Oz	0.0585688	29	-16	-101	-5
	O2	I2	0.0529337	41	21	-93	-16
	PO9	PO7	0.0500632	41	-38	-81	-22
	P3	PO3	0.0138331	35	-35	-84	27
	POz	Oz	0.0122716	41	-3	-98	9
G_Occipital_Lat-3
	Source	Detector	Specificity	Distance (mm)	X (mm)	Y (mm)	Z (mm)
	P8	PO8	0.213367	29	45	-78	-7
	PO9	PO7	0.186959	41	-38	-81	-22
	O1	PO7	0.106424	29	-32	-92	-6
	PO10	PO8	0.0931985	41	37	-82	-22
	P7	PO7	0.0868049	30	-47	-77	-7
	P8	P10	0.0325906	41	48	-66	-26
	O2	PO8	0.0293617	29	30	-93	-5
	O1	I1	0.0115054	41	-23	-93	-16
	P7	P9	0.0113874	41	-49	-64	-25
G_Occipital_Lat-4
	Source	Detector	Specificity	Distance (mm)	X (mm)	Y (mm)	Z (mm)
	P4	PO4	0.185645	36	32	-85	27
	O1	PO3	0.165628	31	-26	-96	5
	POz	PO3	0.152901	36	-17	-94	21
	O1	PO7	0.130472	29	-32	-92	-6
	P3	PO3	0.0920723	35	-35	-84	27
	P8	PO8	0.0756919	29	45	-78	-7
	P7	PO7	0.0423701	30	-47	-77	-7
	POz	PO4	0.040917	37	16	-94	20
	O2	PO8	0.0390238	29	30	-93	-5
	O2	PO4	0.0363344	29	23	-97	5
	PO9	PO7	0.020292	41	-38	-81	-22
	PO10	PO8	0.0153173	41	37	-82	-22
	P8	P6	0.0129013	30	51	-71	4
G_Occipital_Lat-5
	Source	Detector	Specificity	Distance (mm)	X (mm)	Y (mm)	Z (mm)
	P7	PO7	0.238185	30	-47	-77	-7
	P8	PO8	0.213283	29	45	-78	-7
	P4	PO4	0.154602	36	32	-85	27
	PO9	PO7	0.12166	41	-38	-81	-22
	P3	PO3	0.112791	35	-35	-84	27
	P8	P6	0.111325	30	51	-71	4
	P7	P5	0.0618998	31	-53	-69	4
	POz	PO3	0.0596309	36	-17	-94	21
	O1	PO7	0.0499931	29	-32	-92	-6
	PO10	PO8	0.035892	41	37	-82	-22
	P8	P10	0.0261289	41	48	-66	-26
	P4	P6	0.0251931	29	44	-74	27
	P7	P9	0.0213935	41	-49	-64	-25
	O1	PO3	0.0212287	31	-26	-96	5
	POz	PO4	0.0188803	37	16	-94	20
	POz	P1	0.0136142	47	-12	-83	38
	P3	P5	0.0100358	30	-46	-73	27
G_Occipital_Sup-1
	Source	Detector	Specificity	Distance (mm)	X (mm)	Y (mm)	Z (mm)
	POz	P1	0.120147	47	-12	-83	38
	POz	P2	0.118911	47	8	-82	38
	Pz	P2	0.0728615	29	12	-73	50
	Pz	P1	0.0495738	30	-14	-74	50
	P4	P2	0.0333026	30	31	-75	44
	POz	PO3	0.0101512	36	-17	-94	21
G_Occipital_Sup-2
	Source	Detector	Specificity	Distance (mm)	X (mm)	Y (mm)	Z (mm)
	POz	PO3	0.483272	36	-17	-94	21
	POz	PO4	0.361636	37	16	-94	20
	POz	P1	0.318528	47	-12	-83	38
	POz	P2	0.284056	47	8	-82	38
	POz	Oz	0.0999881	41	-3	-98	9
	P4	PO4	0.0994605	36	32	-85	27
	P3	PO3	0.0199663	35	-35	-84	27
	Pz	P1	0.0157864	30	-14	-74	50
	Pz	P2	0.015119	29	12	-73	50
	P4	P2	0.0146912	30	31	-75	44
	O2	PO4	0.0118462	29	23	-97	5
	O1	PO3	0.0114413	31	-26	-96	5
G_Occipital_Mid-1
	Source	Detector	Specificity	Distance (mm)	X (mm)	Y (mm)	Z (mm)
	P4	P2	0.174119	30	31	-75	44
	P4	PO4	0.159914	36	32	-85	27
	P3	PO3	0.145041	35	-35	-84	27
	P4	P6	0.115724	29	44	-74	27
	P8	P6	0.0931777	30	51	-71	4
	POz	P1	0.0812459	47	-12	-83	38
	Pz	P1	0.0748559	30	-14	-74	50
	Pz	P2	0.0595705	29	12	-73	50
	P3	P5	0.0441356	30	-46	-73	27
	P3	P1	0.042734	30	-33	-75	43
	CP6	P6	0.0413712	33	56	-61	20
	POz	P2	0.0379534	47	8	-82	38
	CP2	P2	0.0346264	39	24	-62	58
	P7	P5	0.0265845	31	-53	-69	4
	CP1	P1	0.0185153	39	-26	-62	56
	POz	PO3	0.0149015	36	-17	-94	21
G_Occipital_Mid-2
	Source	Detector	Specificity	Distance (mm)	X (mm)	Y (mm)	Z (mm)
	P8	P6	0.240947	30	51	-71	4
	P8	PO8	0.0690178	29	45	-78	-7
	P7	P5	0.0430983	31	-53	-69	4
	P4	PO4	0.0394759	36	32	-85	27
	P4	P2	0.0370883	30	31	-75	44
	P4	P6	0.026008	29	44	-74	27
	CP6	P6	0.0195212	33	56	-61	20
	P3	P5	0.0160507	30	-46	-73	27
	P3	PO3	0.0147761	35	-35	-84	27
	POz	P2	0.0137128	47	8	-82	38
G_Occipital_Mid-3
	Source	Detector	Specificity	Distance (mm)	X (mm)	Y (mm)	Z (mm)
	P3	P5	0.0833236	30	-46	-73	27
	CP6	P6	0.0613115	33	56	-61	20
	P8	P6	0.0400052	30	51	-71	4
	P7	P5	0.0268627	31	-53	-69	4
	CP5	P5	0.0214154	33	-57	-60	18
	P4	P6	0.0183162	29	44	-74	27
	P3	PO3	0.0161022	35	-35	-84	27
G_Occipital_Mid-4
	Source	Detector	Specificity	Distance (mm)	X (mm)	Y (mm)	Z (mm)
	P4	P6	0.633647	29	44	-74	27
	P3	PO3	0.462792	35	-35	-84	27
	P4	P2	0.265916	30	31	-75	44
	P4	PO4	0.249107	36	32	-85	27
	P3	P5	0.213057	30	-46	-73	27
	P3	P1	0.173099	30	-33	-75	43
	P4	CP4	0.105047	37	44	-63	45
	CP6	P6	0.0559076	33	56	-61	20
	POz	P1	0.0270546	47	-12	-83	38
	P8	P6	0.0236033	30	51	-71	4
	P3	CP3	0.0166188	38	-46	-62	43
	Pz	P1	0.010128	30	-14	-74	50
G_Occipital_Inf-1
	Source	Detector	Specificity	Distance (mm)	X (mm)	Y (mm)	Z (mm)
	P7	PO7	0.117393	30	-47	-77	-7
	P7	P5	0.105011	31	-53	-69	4
	P8	TP8	0.0640877	29	59	-56	-9
	P8	P10	0.0588642	41	48	-66	-26
	P8	P6	0.0496304	30	51	-71	4
	P8	PO8	0.0304914	29	45	-78	-7
	P7	P9	0.0235882	41	-49	-64	-25
G_Occipital_Inf-2
	Source	Detector	Specificity	Distance (mm)	X (mm)	Y (mm)	Z (mm)
	P7	PO7	0.300184	30	-47	-77	-7
	P8	P6	0.254077	30	51	-71	4
	P8	PO8	0.216262	29	45	-78	-7
	P7	P5	0.125405	31	-53	-69	4
	P8	P10	0.104568	41	48	-66	-26
	PO9	PO7	0.0551088	41	-38	-81	-22
	P7	P9	0.0506072	41	-49	-64	-25
	P8	TP8	0.0496705	29	59	-56	-9
	PO10	PO8	0.01372	41	37	-82	-22
	CP6	P6	0.0110338	33	56	-61	20
G_Insula-anterior-1
	Source	Detector	Specificity	Distance (mm)	X (mm)	Y (mm)	Z (mm)
	F8	F10	0.00132204	41	48	26	-16
	F7	F9	0.000973291	40	-48	23	-17
	F8	FT8	0.00019573	30	55	14	-7
	F7	FT7	0.000170164	31	-54	11	-8
	FT10	FT8	1.79709e-05	41	59	0	-24
	FC5	FT7	1.61177e-05	36	-58	3	4
	F7	F5	1.30026e-05	30	-51	32	4
	FC6	FT8	1.15682e-05	35	60	4	6
	FT9	FT7	1.02042e-05	40	-58	-2	-25
	F8	F6	6.97239e-06	30	52	35	4
	FC5	F5	7.57181e-07	34	-54	20	17
	FC6	F6	1.13216e-07	34	55	23	18
G_Insula-anterior-2
	Source	Detector	Specificity	Distance (mm)	X (mm)	Y (mm)	Z (mm)
	F7	F9	0.0263003	40	-48	23	-17
	F8	F10	0.021472	41	48	26	-16
	F7	FT7	0.0108753	31	-54	11	-8
G_Insula-anterior-3
	Source	Detector	Specificity	Distance (mm)	X (mm)	Y (mm)	Z (mm)
	F8	FT8	0.0347877	30	55	14	-7
	F8	F10	0.0198778	41	48	26	-16
G_Insula-anterior-4
	Source	Detector	Specificity	Distance (mm)	X (mm)	Y (mm)	Z (mm)
	F7	FT7	0.0941866	31	-54	11	-8
	F8	FT8	0.0577348	30	55	14	-7
	FC5	FT7	0.048921	36	-58	3	4
	F7	F9	0.0363523	40	-48	23	-17
	FC6	FT8	0.0323753	35	60	4	6
	F8	F10	0.0143463	41	48	26	-16
	FC5	F5	0.0113281	34	-54	20	17
	F7	F5	0.0107729	30	-51	32	4
G_Insula-anterior-5
	Source	Detector	Specificity	Distance (mm)	X (mm)	Y (mm)	Z (mm)
	F7	FT7	0.0607355	31	-54	11	-8
	F8	FT8	0.0591813	30	55	14	-7
	FC5	FT7	0.0263848	36	-58	3	4
	F8	F10	0.0171095	41	48	26	-16
	F7	F9	0.0152349	40	-48	23	-17
	FC6	FT8	0.0143848	35	60	4	6
G_Insula-posterior-1
	Source	Detector	Specificity	Distance (mm)	X (mm)	Y (mm)	Z (mm)
	FC5	C5	0.00705854	33	-62	-10	20
	T7	C5	0.00690079	41	-65	-23	2
	CP5	C5	0.00224469	31	-63	-36	20
	FC5	FT7	0.0011041	36	-58	3	4
	C3	C5	0.000941115	41	-59	-23	36
	FC6	C6	0.000409066	34	63	-8	21
	F7	FT7	0.000351482	31	-54	11	-8
	T8	C6	0.000311379	41	66	-22	4
	FC6	FT8	0.000150946	35	60	4	6
	F8	FT8	0.000136838	30	55	14	-7
	T7	FT7	8.96935e-05	29	-64	-14	-14
	C4	C6	6.87218e-05	41	60	-21	38
	CP6	C6	6.6473e-05	33	64	-35	23
	F7	F9	4.19086e-05	40	-48	23	-17
	FC5	F5	2.66667e-05	34	-54	20	17
	CP5	TP7	1.67307e-05	37	-63	-47	3
	F8	F10	1.41383e-05	41	48	26	-16
	FC5	FC3	1.08039e-05	37	-53	8	31
	T8	FT8	1.02765e-05	30	65	-12	-13
	F7	F5	5.79282e-06	30	-51	32	4
	CP5	CP3	3.53854e-06	39	-58	-49	34
	FC6	F6	2.84926e-06	34	55	23	18
	FT10	FT8	2.66593e-06	41	59	0	-24
	FT9	FT7	1.9102e-06	40	-58	-2	-25
	F8	F6	1.10774e-06	30	52	35	4
	FC6	FC4	2.9963e-07	37	54	11	32
	C3	FC3	1.50879e-07	37	-50	-8	48
G_Rolandic_Oper-1
	Source	Detector	Specificity	Distance (mm)	X (mm)	Y (mm)	Z (mm)
	FC5	FT7	0.201002	36	-58	3	4
	FC6	FT8	0.164791	35	60	4	6
	FC5	F5	0.0799321	34	-54	20	17
	FC6	F6	0.0541677	34	55	23	18
	F7	FT7	0.0520067	31	-54	11	-8
	F8	FT8	0.0459923	30	55	14	-7
	FC5	FC3	0.0273957	37	-53	8	31
	FC5	C5	0.0172239	33	-62	-10	20
	FC6	FC4	0.0167458	37	54	11	32
	FC6	C6	0.0165763	34	63	-8	21
G_Rolandic_Oper-2
	Source	Detector	Specificity	Distance (mm)	X (mm)	Y (mm)	Z (mm)
	FC5	C5	0.178993	33	-62	-10	20
	FC6	FT8	0.149243	35	60	4	6
	FC6	C6	0.135966	34	63	-8	21
	FC5	FT7	0.129625	36	-58	3	4
	T7	C5	0.05317	41	-65	-23	2
	T8	C6	0.0427243	41	66	-22	4
	FC5	F5	0.0213817	34	-54	20	17
	FC6	F6	0.0195113	34	55	23	18
	CP5	C5	0.0138738	31	-63	-36	20
	C3	C5	0.0110536	41	-59	-23	36
	FC6	FC4	0.0102998	37	54	11	32
G_Temporal_Sup-1
	Source	Detector	Specificity	Distance (mm)	X (mm)	Y (mm)	Z (mm)
	FC6	FT8	0.0807114	35	60	4	6
	FC5	FT7	0.0635481	36	-58	3	4
	F8	FT8	0.0438099	30	55	14	-7
	F7	FT7	0.0270263	31	-54	11	-8
G_Temporal_Sup-2
	Source	Detector	Specificity	Distance (mm)	X (mm)	Y (mm)	Z (mm)
	F8	FT8	0.0101375	30	55	14	-7
G_Temporal_Sup-3
	Source	Detector	Specificity	Distance (mm)	X (mm)	Y (mm)	Z (mm)
	T8	C6	0.245003	41	66	-22	4
	T7	C5	0.17546	41	-65	-23	2
	CP5	C5	0.132705	31	-63	-36	20
	FC6	C6	0.0817452	34	63	-8	21
	FC5	C5	0.0811691	33	-62	-10	20
	FC6	FT8	0.0748798	35	60	4	6
	CP6	C6	0.0465399	33	64	-35	23
	FC5	FT7	0.0183696	36	-58	3	4
	T8	FT8	0.0167952	30	65	-12	-13
	C3	C5	0.0141184	41	-59	-23	36
	F8	FT8	0.0101701	30	55	14	-7
G_Temporal_Sup-4
	Source	Detector	Specificity	Distance (mm)	X (mm)	Y (mm)	Z (mm)
	T7	C5	0.304467	41	-65	-23	2
	T8	C6	0.274693	41	66	-22	4
	CP5	C5	0.253183	31	-63	-36	20
	F7	FT7	0.188956	31	-54	11	-8
	FC5	FT7	0.169454	36	-58	3	4
	F8	FT8	0.150202	30	55	14	-7
	FC6	FT8	0.13467	35	60	4	6
	T8	FT8	0.133088	30	65	-12	-13
	CP6	C6	0.106158	33	64	-35	23
	CP5	TP7	0.0986983	37	-63	-47	3
	T7	FT7	0.0705801	29	-64	-14	-14
	FT10	FT8	0.0300418	41	59	0	-24
	CP6	TP8	0.0263887	39	63	-48	5
	FT9	FT7	0.0254092	40	-58	-2	-25
	FC5	C5	0.0244066	33	-62	-10	20
	F7	F9	0.015835	40	-48	23	-17
	T8	TP8	0.0154292	28	66	-34	-12
	CP5	CP3	0.0110871	39	-58	-49	34
	CP5	P5	0.0102125	33	-57	-60	18
S_Sup_Temporal-1
	Source	Detector	Specificity	Distance (mm)	X (mm)	Y (mm)	Z (mm)
	F7	F9	0.233497	40	-48	23	-17
	F7	FT7	0.135755	31	-54	11	-8
	FT9	FT7	0.100133	40	-58	-2	-25
	F8	F10	0.0848479	41	48	26	-16
	FT10	F10	0.0694712	30	51	7	-36
	FT9	F9	0.0651221	31	-50	6	-36
	FT10	FT8	0.0416497	41	59	0	-24
	F8	FT8	0.0212831	30	55	14	-7
	FC5	FT7	0.0152181	36	-58	3	4
S_Sup_Temporal-2
	Source	Detector	Specificity	Distance (mm)	X (mm)	Y (mm)	Z (mm)
	FT10	FT8	0.218746	41	59	0	-24
	T8	FT8	0.206151	30	65	-12	-13
	F8	FT8	0.173265	30	55	14	-7
	T7	FT7	0.099746	29	-64	-14	-14
	F7	FT7	0.0971582	31	-54	11	-8
	F8	F10	0.0880151	41	48	26	-16
	FT9	FT7	0.0714135	40	-58	-2	-25
	FC5	FT7	0.0632731	36	-58	3	4
	FC6	FT8	0.0598597	35	60	4	6
	T7	C5	0.0210363	41	-65	-23	2
	T8	C6	0.0163396	41	66	-22	4
	FT10	F10	0.0160592	30	51	7	-36
S_Sup_Temporal-3
	Source	Detector	Specificity	Distance (mm)	X (mm)	Y (mm)	Z (mm)
	CP6	TP8	0.0833805	39	63	-48	5
	CP5	TP7	0.059384	37	-63	-47	3
	T7	C5	0.0556502	41	-65	-23	2
	T8	C6	0.0173873	41	66	-22	4
	T7	FT7	0.0132219	29	-64	-14	-14
	T8	TP8	0.0106172	28	66	-34	-12
S_Sup_Temporal-4
	Source	Detector	Specificity	Distance (mm)	X (mm)	Y (mm)	Z (mm)
	CP6	TP8	0.303474	39	63	-48	5
	CP5	TP7	0.299947	37	-63	-47	3
	CP5	P5	0.253184	33	-57	-60	18
	CP5	C5	0.148515	31	-63	-36	20
	CP6	C6	0.128473	33	64	-35	23
	CP6	P6	0.102307	33	56	-61	20
	CP5	CP3	0.0633121	39	-58	-49	34
	CP6	CP4	0.0251067	38	57	-50	37
	P7	P5	0.0122324	31	-53	-69	4
S_Sup_Temporal-5
	Source	Detector	Specificity	Distance (mm)	X (mm)	Y (mm)	Z (mm)
	CP6	P6	0.373519	33	56	-61	20
	CP5	P5	0.253312	33	-57	-60	18
	CP5	CP3	0.116652	39	-58	-49	34
	P3	P5	0.105253	30	-46	-73	27
	CP6	CP4	0.0743262	38	57	-50	37
	CP6	TP8	0.0493203	39	63	-48	5
	P3	CP3	0.0432819	38	-46	-62	43
	P7	P5	0.0268924	31	-53	-69	4
	CP6	C6	0.0217459	33	64	-35	23
	P8	P6	0.0153634	30	51	-71	4
G_Temporal_Mid-1
	Source	Detector	Specificity	Distance (mm)	X (mm)	Y (mm)	Z (mm)
	T7	FT7	0.519087	29	-64	-14	-14
	FT10	FT8	0.353172	41	59	0	-24
	FT9	FT7	0.285837	40	-58	-2	-25
	T8	FT8	0.235324	30	65	-12	-13
	T7	C5	0.0679554	41	-65	-23	2
	F7	FT7	0.0479619	31	-54	11	-8
	FC5	FT7	0.0366078	36	-58	3	4
	FT10	F10	0.0305248	30	51	7	-36
	F8	FT8	0.0221749	30	55	14	-7
	FC6	FT8	0.0145348	35	60	4	6
	T7	TP7	0.0105469	26	-65	-35	-14
G_Temporal_Mid-2
	Source	Detector	Specificity	Distance (mm)	X (mm)	Y (mm)	Z (mm)
	T7	TP7	0.718436	26	-65	-35	-14
	T8	TP8	0.640806	28	66	-34	-12
	T8	FT8	0.336733	30	65	-12	-13
	TP9	TP7	0.280407	41	-60	-44	-20
	T8	C6	0.200643	41	66	-22	4
	CP5	TP7	0.197965	37	-63	-47	3
	T7	FT7	0.143096	29	-64	-14	-14
	P7	TP7	0.130007	30	-60	-55	-10
	TP10	TP8	0.0986867	41	60	-46	-19
	T7	C5	0.0972036	41	-65	-23	2
	CP6	TP8	0.0609317	39	63	-48	5
	FT9	FT7	0.0271617	40	-58	-2	-25
	P8	TP8	0.0222888	29	59	-56	-9
	FT10	FT8	0.0111136	41	59	0	-24
G_Temporal_Mid-3
	Source	Detector	Specificity	Distance (mm)	X (mm)	Y (mm)	Z (mm)
	CP5	TP7	0.11884	37	-63	-47	3
	T7	C5	0.105829	41	-65	-23	2
	T8	C6	0.0837948	41	66	-22	4
	T8	TP8	0.0650148	28	66	-34	-12
	CP6	TP8	0.0482493	39	63	-48	5
	T7	TP7	0.0431371	26	-65	-35	-14
	T7	FT7	0.0313482	29	-64	-14	-14
	P7	TP7	0.0168254	30	-60	-55	-10
	T8	FT8	0.0143645	30	65	-12	-13
G_Temporal_Mid-4
	Source	Detector	Specificity	Distance (mm)	X (mm)	Y (mm)	Z (mm)
	P7	P5	0.218344	31	-53	-69	4
	CP6	TP8	0.175235	39	63	-48	5
	CP5	P5	0.165188	33	-57	-60	18
	CP5	TP7	0.0825533	37	-63	-47	3
	P8	TP8	0.0718017	29	59	-56	-9
	P7	TP7	0.0577205	30	-60	-55	-10
	P8	P6	0.0335363	30	51	-71	4
	CP6	P6	0.0264397	33	56	-61	20
	P3	P5	0.0125845	30	-46	-73	27
G_Temporal_Inf-1
	Source	Detector	Specificity	Distance (mm)	X (mm)	Y (mm)	Z (mm)
	FT10	F10	0.14304	30	51	7	-36
	FT9	F9	0.111789	31	-50	6	-36
	FT9	FT7	0.0605155	40	-58	-2	-25
	FT10	FT8	0.0247368	41	59	0	-24
G_Temporal_Inf-2
	Source	Detector	Specificity	Distance (mm)	X (mm)	Y (mm)	Z (mm)
	TP9	TP7	0.233274	41	-60	-44	-20
	T7	TP7	0.159728	26	-65	-35	-14
	FT9	FT7	0.125163	40	-58	-2	-25
	FT10	FT8	0.109912	41	59	0	-24
	TP10	TP8	0.0908372	41	60	-46	-19
	T8	TP8	0.0715971	28	66	-34	-12
	T7	FT7	0.0699319	29	-64	-14	-14
	FT9	F9	0.035925	31	-50	6	-36
	T8	FT8	0.0337104	30	65	-12	-13
	FT10	F10	0.0311107	30	51	7	-36
G_Temporal_Inf-3
	Source	Detector	Specificity	Distance (mm)	X (mm)	Y (mm)	Z (mm)
	P7	TP7	0.658823	30	-60	-55	-10
	TP10	TP8	0.542187	41	60	-46	-19
	P8	TP8	0.482529	29	59	-56	-9
	TP9	TP7	0.345267	41	-60	-44	-20
	P7	P9	0.248383	41	-49	-64	-25
	CP6	TP8	0.170332	39	63	-48	5
	T8	TP8	0.124375	28	66	-34	-12
	CP5	TP7	0.108906	37	-63	-47	3
	P7	P5	0.0479727	31	-53	-69	4
	P8	P10	0.0445392	41	48	-66	-26
	T7	TP7	0.0441289	26	-65	-35	-14
	P7	PO7	0.0377032	30	-47	-77	-7
	TP9	P9	0.0222981	29	-48	-58	-42
	TP10	P10	0.0112026	28	49	-59	-42
G_Temporal_Inf-4
	Source	Detector	Specificity	Distance (mm)	X (mm)	Y (mm)	Z (mm)
	P8	TP8	0.231714	29	59	-56	-9
	P7	P5	0.217856	31	-53	-69	4
	P7	PO7	0.105358	30	-47	-77	-7
	P8	P10	0.0872329	41	48	-66	-26
	P7	TP7	0.0811374	30	-60	-55	-10
	P7	P9	0.0759609	41	-49	-64	-25
	P8	P6	0.0362282	30	51	-71	4
	TP10	TP8	0.021183	41	60	-46	-19
	P8	PO8	0.015948	29	45	-78	-7
	CP6	TP8	0.0148859	39	63	-48	5
G_Temporal_Inf-5
	Source	Detector	Specificity	Distance (mm)	X (mm)	Y (mm)	Z (mm)
	P7	P5	0.0617798	31	-53	-69	4
	P8	P6	0.0424294	30	51	-71	4
	CP6	P6	0.013374	33	56	-61	20
	CP5	P5	0.0115096	33	-57	-60	18
	P8	TP8	0.0111738	29	59	-56	-9
G_Temporal_Pole_Sup-1
	Source	Detector	Specificity	Distance (mm)	X (mm)	Y (mm)	Z (mm)
	F7	F9	0.023839	40	-48	23	-17
	F8	F10	0.0196231	41	48	26	-16
G_Temporal_Pole_Sup-2
	Source	Detector	Specificity	Distance (mm)	X (mm)	Y (mm)	Z (mm)
	F8	F10	0.0339533	41	48	26	-16
	F8	FT8	0.0235753	30	55	14	-7
	F7	F9	0.0153204	40	-48	23	-17
	F7	FT7	0.0114223	31	-54	11	-8
G_Temporal_Pole_Mid-1
	Source	Detector	Specificity	Distance (mm)	X (mm)	Y (mm)	Z (mm)
	FT9	F9	0.744234	31	-50	6	-36
	FT10	F10	0.491627	30	51	7	-36
	FT9	FT7	0.252751	40	-58	-2	-25
	F7	F9	0.125646	40	-48	23	-17
	FT10	FT8	0.106618	41	59	0	-24
	F8	F10	0.0698469	41	48	26	-16
	F7	FT7	0.012321	31	-54	11	-8
G_Temporal_Pole_Mid-2
	Source	Detector	Specificity	Distance (mm)	X (mm)	Y (mm)	Z (mm)
	F8	F10	0.00661655	41	48	26	-16
	FT10	F10	0.00214978	30	51	7	-36
	F7	F9	0.000749712	40	-48	23	-17
	FT10	FT8	0.00025617	41	59	0	-24
	F8	FT8	0.00016696	30	55	14	-7
	FT9	FT7	6.6374e-05	40	-58	-2	-25
	F7	FT7	1.39501e-05	31	-54	11	-8
	FC6	FT8	4.49174e-06	35	60	4	6
	F8	F6	2.14315e-06	30	52	35	4
G_Temporal_Pole_Mid-3
	Source	Detector	Specificity	Distance (mm)	X (mm)	Y (mm)	Z (mm)
	FT10	F10	0.0096877	30	51	7	-36
	F8	F10	0.00818419	41	48	26	-16
	FT9	F9	0.00442455	31	-50	6	-36
	F7	F9	0.00229821	40	-48	23	-17
	F8	FT8	0.000190858	30	55	14	-7
	FT10	FT8	0.000172541	41	59	0	-24
	FT9	FT7	0.000102247	40	-58	-2	-25
	F7	FT7	3.68495e-05	31	-54	11	-8
	FC6	FT8	7.94914e-06	35	60	4	6
	F8	F6	5.25057e-06	30	52	35	4
	FC5	FT7	8.44279e-07	36	-58	3	4
	F7	F5	5.08486e-07	30	-51	32	4
G_Frontal_Sup_Medial-1
	Source	Detector	Specificity	Distance (mm)	X (mm)	Y (mm)	Z (mm)
	Fpz	AFz	0.128237	41	-1	61	11
	AF3	AFz	0.0250493	39	-16	59	21
	AF4	AFz	0.0226933	37	15	59	22
	Fz	AFz	0.0210538	40	0	48	37
	Fpz	Fp2	0.0125031	30	14	65	-3
	Fpz	Fp1	0.0106814	31	-14	64	-3
G_Frontal_Sup_Medial-2
	Source	Detector	Specificity	Distance (mm)	X (mm)	Y (mm)	Z (mm)
	Fz	AFz	0.310961	40	0	48	37
	AF4	AFz	0.29276	37	15	59	22
	Fpz	AFz	0.262154	41	-1	61	11
	AF3	AFz	0.198085	39	-16	59	21
	AF4	F2	0.0326145	43	23	51	31
	Fz	F2	0.0168385	28	11	40	48
	AF3	F1	0.0167087	44	-24	50	30
	Fz	F1	0.0148034	30	-11	40	47
G_Frontal_Sup_Medial-3
	Source	Detector	Specificity	Distance (mm)	X (mm)	Y (mm)	Z (mm)
	Fz	FCz	0.074326	41	0	24	57
	Fz	AFz	0.0728576	40	0	48	37
	Fz	F2	0.0434074	28	11	40	48
	Fz	F1	0.0402008	30	-11	40	47
S_Anterior_Rostral-1
	Source	Detector	Specificity	Distance (mm)	X (mm)	Y (mm)	Z (mm)
	Fpz	AFz	0.0825779	41	-1	61	11
	Fpz	Fp1	0.0202277	31	-14	64	-3
	Fpz	Fp2	0.0190915	30	14	65	-3
G_Frontal_Med_Orb-1
	Source	Detector	Specificity	Distance (mm)	X (mm)	Y (mm)	Z (mm)
	Fpz	Fp1	0.414357	31	-14	64	-3
	Fpz	AFz	0.235812	41	-1	61	11
	Fpz	Fp2	0.229016	30	14	65	-3
	AF3	Fp1	0.0189755	30	-26	60	5
	AF3	AFz	0.011999	39	-16	59	21
	AF4	AFz	0.0107025	37	15	59	22
G_Frontal_Med_Orb-2
	Source	Detector	Specificity	Distance (mm)	X (mm)	Y (mm)	Z (mm)
	Fpz	AFz	0.02926	41	-1	61	11
	Fpz	Fp1	0.0188114	31	-14	64	-3
	Fpz	Fp2	0.0149214	30	14	65	-3
G_subcallosal-1
	Source	Detector	Specificity	Distance (mm)	X (mm)	Y (mm)	Z (mm)
	Fpz	AFz	2.81152e-07	41	-1	61	11
G_Supp_Motor_Area-1
	Source	Detector	Specificity	Distance (mm)	X (mm)	Y (mm)	Z (mm)
	Fz	FCz	0.0201887	41	0	24	57
G_Supp_Motor_Area-2
	Source	Detector	Specificity	Distance (mm)	X (mm)	Y (mm)	Z (mm)
	Fz	FCz	0.161713	41	0	24	57
	FC1	FCz	0.155073	37	-15	9	64
	FC2	FCz	0.134206	36	14	10	64
	FC1	F1	0.0387528	40	-23	25	54
	FC2	F2	0.0351394	40	22	26	54
	Cz	FCz	0.0306643	41	-2	-7	69
	FC1	C1	0.0165872	39	-26	-6	65
	FC2	C2	0.0130349	40	25	-5	66
G_Supp_Motor_Area-3
	Source	Detector	Specificity	Distance (mm)	X (mm)	Y (mm)	Z (mm)
	FC1	FCz	0.268097	37	-15	9	64
	FC2	FCz	0.226259	36	14	10	64
	Cz	FCz	0.224399	41	-2	-7	69
	Fz	FCz	0.190119	41	0	24	57
	FC1	C1	0.028048	39	-26	-6	65
	FC2	C2	0.0200207	40	25	-5	66
	FC1	F1	0.0160454	40	-23	25	54
	FC2	F2	0.0144612	40	22	26	54
	Cz	C1	0.0113566	40	-17	-22	70
	Cz	C2	0.0106365	41	15	-22	70
S_Cingulate-1
	Source	Detector	Specificity	Distance (mm)	X (mm)	Y (mm)	Z (mm)
	Fz	AFz	0.011014	40	0	48	37
S_Cingulate-2
	Source	Detector	Specificity	Distance (mm)	X (mm)	Y (mm)	Z (mm)
	FC2	FCz	0.0371787	36	14	10	64
	Fz	FCz	0.0191889	41	0	24	57
	Cz	FCz	0.0177562	41	-2	-7	69
	FC2	C2	0.0106099	40	25	-5	66
S_Cingulate-3
	Source	Detector	Specificity	Distance (mm)	X (mm)	Y (mm)	Z (mm)
	Cz	FCz	0.0633635	41	-2	-7	69
	FC2	FCz	0.034555	36	14	10	64
	Fz	FCz	0.0192794	41	0	24	57
	FC1	FCz	0.0190074	37	-15	9	64
	FC2	C2	0.0174766	40	25	-5	66
S_Cingulate-4
	Source	Detector	Specificity	Distance (mm)	X (mm)	Y (mm)	Z (mm)
	Cz	FCz	0.171393	41	-2	-7	69
	Cz	C1	0.0514698	40	-17	-22	70
	Cz	C2	0.0491877	41	15	-22	70
	FC2	C2	0.0305046	40	25	-5	66
	FC2	FCz	0.0295349	36	14	10	64
	FC1	FCz	0.0256391	37	-15	9	64
	Cz	Cpz	0.0232396	41	-2	-34	70
	FC1	C1	0.0226213	39	-26	-6	65
	Fz	FCz	0.0147752	41	0	24	57
S_Cingulate-5
	Source	Detector	Specificity	Distance (mm)	X (mm)	Y (mm)	Z (mm)
	Cz	FCz	0.000730956	41	-2	-7	69
	Cz	Cpz	0.000666771	41	-2	-34	70
	Fz	FCz	0.000366931	41	0	24	57
	Cz	C2	0.000142675	41	15	-22	70
	Pz	Cpz	0.000107497	41	-1	-61	60
	Cz	C1	0.000101436	40	-17	-22	70
	FC2	FCz	6.87373e-05	36	14	10	64
	FC1	FCz	5.34597e-05	37	-15	9	64
	CP2	Cpz	4.37702e-05	38	15	-49	68
	CP1	Cpz	3.77954e-05	39	-16	-49	67
	Fz	AFz	3.12605e-05	40	0	48	37
	FC2	C2	1.68861e-05	40	25	-5	66
	FC1	C1	8.3468e-06	39	-26	-6	65
	CP2	C2	6.66211e-06	40	25	-35	67
	Fz	F2	6.05931e-06	28	11	40	48
	Fz	F1	4.31075e-06	30	-11	40	47
	FC2	F2	3.83099e-06	40	22	26	54
	CP1	C1	2.49378e-06	39	-27	-35	66
	FC1	F1	2.40687e-06	40	-23	25	54
	CP2	P2	9.94266e-07	39	24	-62	58
	C4	C2	1.99314e-07	38	41	-24	60
S_Cingulate-6
	Source	Detector	Specificity	Distance (mm)	X (mm)	Y (mm)	Z (mm)
	Cz	Cpz	0.0035104	41	-2	-34	70
	Pz	Cpz	0.00218965	41	-1	-61	60
	CP2	Cpz	0.0010323	38	15	-49	68
	CP1	Cpz	0.000986685	39	-16	-49	67
	Cz	FCz	0.00039783	41	-2	-7	69
	Cz	C2	0.000284046	41	15	-22	70
	Cz	C1	0.000234389	40	-17	-22	70
	CP2	C2	8.81521e-05	40	25	-35	67
	CP1	C1	7.75794e-05	39	-27	-35	66
	CP2	P2	7.52652e-05	39	24	-62	58
	CP1	P1	4.05055e-05	39	-26	-62	56
	Pz	P2	1.57174e-05	29	12	-73	50
	FC2	C2	1.48793e-05	40	25	-5	66
	Fz	FCz	1.17038e-05	41	0	24	57
	POz	P2	1.15842e-05	47	8	-82	38
	FC1	C1	9.44149e-06	39	-26	-6	65
	FC2	FCz	6.29105e-06	36	14	10	64
	Pz	P1	6.06818e-06	30	-14	-74	50
	CP2	CP4	5.3923e-06	37	37	-49	57
	FC1	FCz	5.14876e-06	37	-15	9	64
	CP1	CP3	4.97468e-06	39	-40	-48	55
	POz	P1	4.22263e-06	47	-12	-83	38
	C4	C2	2.15747e-06	38	41	-24	60
	C3	C1	9.55599e-07	40	-41	-24	59
S_Cingulate-7
	Source	Detector	Specificity	Distance (mm)	X (mm)	Y (mm)	Z (mm)
	CP2	Cpz	0.0781805	38	15	-49	68
	Cz	Cpz	0.0572894	41	-2	-34	70
	CP1	Cpz	0.0418824	39	-16	-49	67
	Pz	Cpz	0.0359222	41	-1	-61	60
G_Cingulum_Ant-1
	Source	Detector	Specificity	Distance (mm)	X (mm)	Y (mm)	Z (mm)
	Fpz	AFz	0.0236024	41	-1	61	11
G_Cingulum_Ant-2
	Source	Detector	Specificity	Distance (mm)	X (mm)	Y (mm)	Z (mm)
	Fz	AFz	0.0177927	40	0	48	37
G_Cingulum_Mid-1
	Source	Detector	Specificity	Distance (mm)	X (mm)	Y (mm)	Z (mm)
	Fz	FCz	0.00082446	41	0	24	57
	Fz	AFz	0.000804523	40	0	48	37
	Fz	F2	0.000136032	28	11	40	48
	Fz	F1	0.000126836	30	-11	40	47
	Fpz	AFz	7.37184e-05	41	-1	61	11
	Cz	FCz	4.129e-05	41	-2	-7	69
	FC2	FCz	3.09753e-05	36	14	10	64
	FC2	F2	2.13092e-05	40	22	26	54
	FC1	FCz	2.03954e-05	37	-15	9	64
	AF4	AFz	1.83234e-05	37	15	59	22
	FC1	F1	1.59085e-05	40	-23	25	54
	AF3	AFz	1.51403e-05	39	-16	59	21
	AF4	F2	7.81659e-06	43	23	51	31
	AF3	F1	5.36813e-06	44	-24	50	30
	FC2	C2	3.67951e-07	40	25	-5	66
G_Cingulum_Mid-2
	Source	Detector	Specificity	Distance (mm)	X (mm)	Y (mm)	Z (mm)
	Fz	FCz	0.000100649	41	0	24	57
	Fz	AFz	7.10595e-05	40	0	48	37
	Fpz	AFz	7.17127e-06	41	-1	61	11
	Cz	FCz	4.87862e-06	41	-2	-7	69
	Fz	F2	4.40763e-06	28	11	40	48
	Fz	F1	3.13569e-06	30	-11	40	47
	AF4	AFz	4.84736e-07	37	15	59	22
	FC2	FCz	3.88751e-07	36	14	10	64
	AF3	AFz	3.03704e-07	39	-16	59	21
	FC1	FCz	2.89454e-07	37	-15	9	64
	FC2	F2	1.73212e-07	40	22	26	54
	FC1	F1	1.39438e-07	40	-23	25	54
G_Cingulum_Mid-3
	Source	Detector	Specificity	Distance (mm)	X (mm)	Y (mm)	Z (mm)
	Cz	Cpz	0.00205628	41	-2	-34	70
	Pz	Cpz	0.000775365	41	-1	-61	60
	Cz	FCz	0.000668171	41	-2	-7	69
	CP2	Cpz	0.000266324	38	15	-49	68
	Cz	C2	0.000245072	41	15	-22	70
	CP1	Cpz	0.000210667	39	-16	-49	67
	Cz	C1	0.000183465	40	-17	-22	70
	Fz	FCz	6.18879e-05	41	0	24	57
	CP2	C2	2.55153e-05	40	25	-35	67
	FC2	FCz	2.52396e-05	36	14	10	64
	FC1	FCz	2.16154e-05	37	-15	9	64
	FC2	C2	2.02295e-05	40	25	-5	66
	CP2	P2	1.67784e-05	39	24	-62	58
	CP1	C1	1.31148e-05	39	-27	-35	66
	FC1	C1	1.08378e-05	39	-26	-6	65
	POz	P2	5.51442e-06	47	8	-82	38
	Pz	P2	5.12721e-06	29	12	-73	50
	POz	P1	2.05984e-06	47	-12	-83	38
	CP1	P1	1.99305e-06	39	-26	-62	56
	Pz	P1	1.89694e-06	30	-14	-74	50
G_Cingulum_Post-2
	Source	Detector	Specificity	Distance (mm)	X (mm)	Y (mm)	Z (mm)
	Pz	Cpz	0.000139718	41	-1	-61	60
	Cz	Cpz	3.56743e-05	41	-2	-34	70
	CP2	Cpz	1.09537e-05	38	15	-49	68
	POz	P2	1.00154e-05	47	8	-82	38
	CP1	Cpz	8.22133e-06	39	-16	-49	67
	Pz	P2	4.86284e-06	29	12	-73	50
	POz	P1	2.98982e-06	47	-12	-83	38
	CP2	P2	2.05528e-06	39	24	-62	58
	Pz	P1	1.41562e-06	30	-14	-74	50
	Cz	FCz	1.01554e-06	41	-2	-7	69
	Cz	C2	3.02943e-07	41	15	-22	70
	CP1	P1	2.8066e-07	39	-26	-62	56
	Cz	C1	2.69368e-07	40	-17	-22	70
G_Paracentral_Lobule-1
	Source	Detector	Specificity	Distance (mm)	X (mm)	Y (mm)	Z (mm)
	Cz	FCz	0.0046608	41	-2	-7	69
	Cz	Cpz	0.00281807	41	-2	-34	70
	Cz	C2	0.00105523	41	15	-22	70
	Fz	FCz	0.000846473	41	0	24	57
	Cz	C1	0.000764828	40	-17	-22	70
	FC2	FCz	0.000429312	36	14	10	64
	FC1	FCz	0.000349368	37	-15	9	64
	Pz	Cpz	0.000333372	41	-1	-61	60
	FC2	C2	0.000184072	40	25	-5	66
	CP2	Cpz	0.0001602	38	15	-49	68
	CP1	Cpz	0.000137668	39	-16	-49	67
	FC1	C1	0.000104918	39	-26	-6	65
	CP2	C2	4.67068e-05	40	25	-35	67
	CP1	C1	2.38177e-05	39	-27	-35	66
	FC2	F2	1.69698e-05	40	22	26	54
	Fz	AFz	1.49973e-05	40	0	48	37
	FC1	F1	1.29601e-05	40	-23	25	54
	CP2	P2	4.70743e-06	39	24	-62	58
	C4	C2	2.9065e-06	38	41	-24	60
	FC2	FC4	8.53228e-07	35	38	11	54
	C3	C1	6.74183e-07	40	-41	-24	59
	Fz	F2	6.31474e-07	28	11	40	48
	CP1	P1	2.87121e-07	39	-26	-62	56
	POz	P2	2.11041e-07	47	8	-82	38
	FC1	FC3	1.27318e-07	36	-38	9	53
G_Paracentral_Lobule-2
	Source	Detector	Specificity	Distance (mm)	X (mm)	Y (mm)	Z (mm)
	Cz	C2	0.180986	41	15	-22	70
	Cz	C1	0.138315	40	-17	-22	70
	Cz	Cpz	0.110986	41	-2	-34	70
	CP2	C2	0.0785894	40	25	-35	67
	Cz	FCz	0.0703782	41	-2	-7	69
	CP1	C1	0.0432618	39	-27	-35	66
	CP2	Cpz	0.0419013	38	15	-49	68
	CP1	Cpz	0.0335958	39	-16	-49	67
	FC2	C2	0.0285663	40	25	-5	66
	FC1	C1	0.0176831	39	-26	-6	65
	C4	C2	0.0137966	38	41	-24	60
	Pz	Cpz	0.0114748	41	-1	-61	60
G_Paracentral_Lobule-3
	Source	Detector	Specificity	Distance (mm)	X (mm)	Y (mm)	Z (mm)
	Cz	Cpz	0.221499	41	-2	-34	70
	Cz	C2	0.162346	41	15	-22	70
	Cz	FCz	0.13891	41	-2	-7	69
	Cz	C1	0.138723	40	-17	-22	70
	CP1	Cpz	0.0556906	39	-16	-49	67
	CP2	Cpz	0.0476399	38	15	-49	68
	CP2	C2	0.0312723	40	25	-35	67
	CP1	C1	0.0250535	39	-27	-35	66
	Pz	Cpz	0.0200196	41	-1	-61	60
	FC2	C2	0.0162526	40	25	-5	66
	FC1	C1	0.0119914	39	-26	-6	65
G_Paracentral_Lobule-4
	Source	Detector	Specificity	Distance (mm)	X (mm)	Y (mm)	Z (mm)
	Cz	Cpz	0.279617	41	-2	-34	70
	Cz	C2	0.131205	41	15	-22	70
	Cz	FCz	0.115696	41	-2	-7	69
	Cz	C1	0.112243	40	-17	-22	70
	CP2	Cpz	0.0659615	38	15	-49	68
	CP1	Cpz	0.0465028	39	-16	-49	67
	Pz	Cpz	0.0232597	41	-1	-61	60
	CP2	C2	0.0206894	40	25	-35	67
	CP1	C1	0.0115198	39	-27	-35	66
G_Precuneus-2
	Source	Detector	Specificity	Distance (mm)	X (mm)	Y (mm)	Z (mm)
	POz	P2	0.000167251	47	8	-82	38
	POz	P1	8.8365e-05	47	-12	-83	38
	Pz	Cpz	4.46151e-05	41	-1	-61	60
	Pz	P2	3.99478e-05	29	12	-73	50
	Pz	P1	2.07083e-05	30	-14	-74	50
	POz	PO4	3.48244e-06	37	16	-94	20
	POz	Oz	1.56882e-06	41	-3	-98	9
	POz	PO3	1.34208e-06	36	-17	-94	21
	CP2	P2	1.1582e-06	39	24	-62	58
G_Precuneus-3
	Source	Detector	Specificity	Distance (mm)	X (mm)	Y (mm)	Z (mm)
	Pz	Cpz	0.0040694	41	-1	-61	60
	Pz	P2	0.000765109	29	12	-73	50
	POz	P2	0.000676122	47	8	-82	38
	Cz	Cpz	0.000559533	41	-2	-34	70
	Pz	P1	0.000403322	30	-14	-74	50
	POz	P1	0.00035036	47	-12	-83	38
	CP2	Cpz	0.000249709	38	15	-49	68
	CP1	Cpz	0.000195329	39	-16	-49	67
	CP2	P2	0.000135758	39	24	-62	58
	CP1	P1	3.01806e-05	39	-26	-62	56
	Cz	FCz	9.72728e-06	41	-2	-7	69
	Cz	C2	6.0789e-06	41	15	-22	70
	Cz	C1	2.78878e-06	40	-17	-22	70
	POz	PO4	2.69937e-06	37	16	-94	20
	P4	P2	1.54607e-06	30	31	-75	44
	POz	PO3	9.98366e-07	36	-17	-94	21
	POz	Oz	6.48025e-07	41	-3	-98	9
	CP2	C2	2.10969e-07	40	25	-35	67
G_Precuneus-4
	Source	Detector	Specificity	Distance (mm)	X (mm)	Y (mm)	Z (mm)
	Pz	Cpz	0.010299	41	-1	-61	60
G_Precuneus-5
	Source	Detector	Specificity	Distance (mm)	X (mm)	Y (mm)	Z (mm)
	Pz	P1	0.0582454	30	-14	-74	50
	Pz	Cpz	0.0552644	41	-1	-61	60
	Cz	Cpz	0.0193475	41	-2	-34	70
	POz	P1	0.0164354	47	-12	-83	38
	CP2	Cpz	0.0152054	38	15	-49	68
	CP1	Cpz	0.0130997	39	-16	-49	67
	CP1	P1	0.0109456	39	-26	-62	56
G_Precuneus-6
	Source	Detector	Specificity	Distance (mm)	X (mm)	Y (mm)	Z (mm)
	Pz	Cpz	0.432228	41	-1	-61	60
	CP2	Cpz	0.139112	38	15	-49	68
	Pz	P1	0.132132	30	-14	-74	50
	Pz	P2	0.128409	29	12	-73	50
	CP1	Cpz	0.100618	39	-16	-49	67
	Cz	Cpz	0.0679325	41	-2	-34	70
	CP2	P2	0.0550515	39	24	-62	58
	CP1	P1	0.0239432	39	-26	-62	56
	POz	P2	0.0195979	47	8	-82	38
	POz	P1	0.0176448	47	-12	-83	38
G_Precuneus-7
	Source	Detector	Specificity	Distance (mm)	X (mm)	Y (mm)	Z (mm)
	Pz	Cpz	0.00579329	41	-1	-61	60
	POz	P2	0.00490866	47	8	-82	38
	Pz	P2	0.00395358	29	12	-73	50
	POz	P1	0.00237205	47	-12	-83	38
	Pz	P1	0.00206731	30	-14	-74	50
	CP2	P2	0.000352258	39	24	-62	58
	Cz	Cpz	0.000198011	41	-2	-34	70
	CP2	Cpz	0.000190122	38	15	-49	68
	CP1	Cpz	0.000141591	39	-16	-49	67
	CP1	P1	0.000106905	39	-26	-62	56
	POz	PO4	7.1468e-05	37	16	-94	20
	P4	P2	6.30476e-05	30	31	-75	44
	POz	PO3	3.93027e-05	36	-17	-94	21
	POz	Oz	2.04465e-05	41	-3	-98	9
	P3	P1	3.50687e-06	30	-33	-75	43
	CP2	C2	2.81007e-06	40	25	-35	67
	Cz	FCz	2.22359e-06	41	-2	-7	69
	Cz	C2	1.58072e-06	41	15	-22	70
	P4	PO4	1.46757e-06	36	32	-85	27
	CP2	CP4	5.61538e-07	37	37	-49	57
	Cz	C1	5.45215e-07	40	-17	-22	70
	P4	CP4	4.40684e-07	37	44	-63	45
	CP1	C1	2.54814e-07	39	-27	-35	66
G_Precuneus-8
	Source	Detector	Specificity	Distance (mm)	X (mm)	Y (mm)	Z (mm)
	Pz	P2	0.134604	29	12	-73	50
	POz	P2	0.0988761	47	8	-82	38
	Pz	P1	0.0710507	30	-14	-74	50
	POz	P1	0.0468959	47	-12	-83	38
	Pz	Cpz	0.0455109	41	-1	-61	60
G_Precuneus-9
	Source	Detector	Specificity	Distance (mm)	X (mm)	Y (mm)	Z (mm)
	Pz	P2	0.264113	29	12	-73	50
	Pz	P1	0.146968	30	-14	-74	50
	Pz	Cpz	0.102662	41	-1	-61	60
	POz	P2	0.0775015	47	8	-82	38
	CP2	P2	0.0493146	39	24	-62	58
	POz	P1	0.0393024	47	-12	-83	38
	P4	P2	0.0270336	30	31	-75	44
S_Parietooccipital-1
	Source	Detector	Specificity	Distance (mm)	X (mm)	Y (mm)	Z (mm)
	POz	P2	8.98985e-05	47	8	-82	38
	POz	P1	4.6372e-05	47	-12	-83	38
	Pz	P2	2.21723e-05	29	12	-73	50
	Pz	Cpz	1.301e-05	41	-1	-61	60
	Pz	P1	1.06814e-05	30	-14	-74	50
	POz	PO4	1.71809e-06	37	16	-94	20
	POz	Oz	9.60931e-07	41	-3	-98	9
	Iz	Oz	9.05278e-07	42	-5	-93	-15
	POz	PO3	6.06364e-07	36	-17	-94	21
	CP2	P2	3.16623e-07	39	24	-62	58
S_Parietooccipital-2
	Source	Detector	Specificity	Distance (mm)	X (mm)	Y (mm)	Z (mm)
	POz	P2	0.000146733	47	8	-82	38
	POz	P1	8.13263e-05	47	-12	-83	38
	Pz	P2	3.31861e-05	29	12	-73	50
	Pz	Cpz	2.14611e-05	41	-1	-61	60
	Pz	P1	1.48392e-05	30	-14	-74	50
	POz	PO4	2.35764e-06	37	16	-94	20
	POz	PO3	1.13531e-06	36	-17	-94	21
	POz	Oz	8.74279e-07	41	-3	-98	9
	CP2	P2	7.41634e-07	39	24	-62	58
S_Parietooccipital-3
	Source	Detector	Specificity	Distance (mm)	X (mm)	Y (mm)	Z (mm)
	Pz	P2	0.0741855	29	12	-73	50
	POz	P2	0.0709764	47	8	-82	38
	POz	P1	0.0610524	47	-12	-83	38
	Pz	P1	0.0572951	30	-14	-74	50
	Pz	Cpz	0.0125333	41	-1	-61	60
S_Parietooccipital-4
	Source	Detector	Specificity	Distance (mm)	X (mm)	Y (mm)	Z (mm)
	POz	P2	0.000116244	47	8	-82	38
	POz	P1	6.02929e-05	47	-12	-83	38
	Pz	P2	2.69214e-05	29	12	-73	50
	Pz	Cpz	1.39743e-05	41	-1	-61	60
	Pz	P1	1.19628e-05	30	-14	-74	50
	POz	PO4	5.60514e-06	37	16	-94	20
	Iz	Oz	5.21214e-06	42	-5	-93	-15
	POz	PO3	3.85333e-06	36	-17	-94	21
	POz	Oz	3.01283e-06	41	-3	-98	9
	CP2	P2	3.87384e-07	39	24	-62	58
	P4	PO4	2.09838e-07	36	32	-85	27
S_Parietooccipital-5
	Source	Detector	Specificity	Distance (mm)	X (mm)	Y (mm)	Z (mm)
	POz	P1	1.50722e-06	47	-12	-83	38
	POz	PO3	1.04973e-06	36	-17	-94	21
	P4	PO4	9.34846e-07	36	32	-85	27
	POz	P2	3.32912e-07	47	8	-82	38
	P3	PO3	3.1897e-07	35	-35	-84	27
S_Parietooccipital-6
	Source	Detector	Specificity	Distance (mm)	X (mm)	Y (mm)	Z (mm)
	POz	P2	0.00937259	47	8	-82	38
	POz	P1	0.00812303	47	-12	-83	38
	Pz	P1	0.00384309	30	-14	-74	50
	Pz	P2	0.00345498	29	12	-73	50
	Pz	Cpz	0.000868874	41	-1	-61	60
	P4	P2	0.00061972	30	31	-75	44
	P3	P1	0.000575617	30	-33	-75	43
	POz	PO3	0.000435141	36	-17	-94	21
	CP1	P1	0.000368773	39	-26	-62	56
	POz	PO4	0.000309237	37	16	-94	20
	CP2	P2	0.000240991	39	24	-62	58
	P4	PO4	0.000198177	36	32	-85	27
	P3	PO3	0.000119408	35	-35	-84	27
	POz	Oz	6.24703e-05	41	-3	-98	9
	P4	CP4	2.30477e-05	37	44	-63	45
	P3	CP3	1.04418e-05	38	-46	-62	43
	CP2	Cpz	5.12844e-06	38	15	-49	68
	CP1	Cpz	4.99201e-06	39	-16	-49	67
	P4	P6	3.95387e-06	29	44	-74	27
	CP1	CP3	1.54246e-06	39	-40	-48	55
	Cz	Cpz	5.77355e-07	41	-2	-34	70
	CP2	CP4	4.52725e-07	37	37	-49	57
G_Cuneus-1
	Source	Detector	Specificity	Distance (mm)	X (mm)	Y (mm)	Z (mm)
	POz	P2	0.121926	47	8	-82	38
	POz	P1	0.0817033	47	-12	-83	38
	Pz	P2	0.0174461	29	12	-73	50
	POz	PO4	0.0124436	37	16	-94	20
	Pz	P1	0.0104531	30	-14	-74	50
G_Cuneus-2
	Source	Detector	Specificity	Distance (mm)	X (mm)	Y (mm)	Z (mm)
	POz	Oz	0.0871228	41	-3	-98	9
	POz	PO4	0.0537766	37	16	-94	20
	POz	P2	0.037056	47	8	-82	38
	POz	PO3	0.0244941	36	-17	-94	21
	POz	P1	0.0227227	47	-12	-83	38
G_Calcarine-1
	Source	Detector	Specificity	Distance (mm)	X (mm)	Y (mm)	Z (mm)
	POz	P2	0.00316565	47	8	-82	38
	POz	Oz	0.00202956	41	-3	-98	9
	POz	P1	0.00181436	47	-12	-83	38
	POz	PO4	0.00123527	37	16	-94	20
	POz	PO3	0.000640656	36	-17	-94	21
	Pz	P2	0.000168165	29	12	-73	50
	Iz	Oz	0.000162526	42	-5	-93	-15
	Pz	Cpz	9.38422e-05	41	-1	-61	60
	Pz	P1	8.65649e-05	30	-14	-74	50
	O2	I2	1.22332e-05	41	21	-93	-16
	P4	PO4	8.50763e-06	36	32	-85	27
	O2	Oz	5.98543e-06	29	13	-99	-4
	O2	PO4	4.24599e-06	29	23	-97	5
	CP2	P2	4.08777e-06	39	24	-62	58
	O1	PO3	2.63009e-06	31	-26	-96	5
	O1	I1	4.49482e-07	41	-23	-93	-16
	O2	PO8	2.3561e-07	29	30	-93	-5
G_Calcarine-2
	Source	Detector	Specificity	Distance (mm)	X (mm)	Y (mm)	Z (mm)
	POz	Oz	0.0125914	41	-3	-98	9
G_Calcarine-3
	Source	Detector	Specificity	Distance (mm)	X (mm)	Y (mm)	Z (mm)
	O2	Oz	0.798465	29	13	-99	-4
	POz	Oz	0.62434	41	-3	-98	9
	O1	Oz	0.570804	29	-16	-101	-5
	Iz	Oz	0.479018	42	-5	-93	-15
	O2	PO4	0.230845	29	23	-97	5
	O2	I2	0.144792	41	21	-93	-16
	O2	PO8	0.0697176	29	30	-93	-5
	POz	PO4	0.0662653	37	16	-94	20
	O1	I1	0.0450216	41	-23	-93	-16
	O1	PO3	0.0370846	31	-26	-96	5
	POz	PO3	0.0167153	36	-17	-94	21
	Iz	I2	0.0157142	28	13	-86	-35
G_Lingual-2
	Source	Detector	Specificity	Distance (mm)	X (mm)	Y (mm)	Z (mm)
	Iz	Oz	0.000129316	42	-5	-93	-15
	O2	I2	1.42252e-05	41	21	-93	-16
	O1	I1	7.47416e-07	41	-23	-93	-16
	O2	Oz	6.05025e-07	29	13	-99	-4
G_Lingual-3
	Source	Detector	Specificity	Distance (mm)	X (mm)	Y (mm)	Z (mm)
	Iz	Oz	0.000399659	42	-5	-93	-15
	O2	I2	4.50658e-05	41	21	-93	-16
	Iz	I2	2.92958e-05	28	13	-86	-35
	O2	Oz	4.30852e-06	29	13	-99	-4
	O1	I1	1.97085e-06	41	-23	-93	-16
	POz	Oz	7.29621e-07	41	-3	-98	9
G_Lingual-4
	Source	Detector	Specificity	Distance (mm)	X (mm)	Y (mm)	Z (mm)
	Iz	Oz	0.00028131	42	-5	-93	-15
	O2	I2	4.06337e-05	41	21	-93	-16
	O1	I1	2.14398e-05	41	-23	-93	-16
	Iz	I2	1.11446e-05	28	13	-86	-35
	O2	Oz	6.76737e-06	29	13	-99	-4
	O1	Oz	6.77905e-07	29	-16	-101	-5
G_Lingual-5
	Source	Detector	Specificity	Distance (mm)	X (mm)	Y (mm)	Z (mm)
	Iz	Oz	0.00604992	42	-5	-93	-15
	Iz	I2	0.00231372	28	13	-86	-35
	Iz	I1	0.000892177	29	-16	-86	-36
	O2	I2	0.000873084	41	21	-93	-16
	O1	I1	0.000498485	41	-23	-93	-16
	O2	Oz	0.000422593	29	13	-99	-4
	O1	Oz	0.000270222	29	-16	-101	-5
	POz	Oz	0.000109356	41	-3	-98	9
	O2	PO8	3.60994e-05	29	30	-93	-5
	O2	PO4	3.15613e-05	29	23	-97	5
	O1	PO3	3.00171e-05	31	-26	-96	5
	O1	PO7	2.47663e-05	29	-32	-92	-6
	POz	PO4	2.29412e-06	37	16	-94	20
	PO10	PO8	1.90142e-06	41	37	-82	-22
	POz	PO3	4.54503e-07	36	-17	-94	21
	PO9	PO7	4.41584e-07	41	-38	-81	-22
G_Lingual-6
	Source	Detector	Specificity	Distance (mm)	X (mm)	Y (mm)	Z (mm)
	Iz	Oz	0.00660896	42	-5	-93	-15
	Iz	I2	0.00167486	28	13	-86	-35
	O2	I2	0.000759679	41	21	-93	-16
	O2	Oz	0.000646315	29	13	-99	-4
	POz	Oz	0.000535297	41	-3	-98	9
	Iz	I1	0.000441545	29	-16	-86	-36
	O1	Oz	0.000167824	29	-16	-101	-5
	O1	I1	0.000166161	41	-23	-93	-16
	O2	PO4	1.89111e-05	29	23	-97	5
	O1	PO3	1.12521e-05	31	-26	-96	5
	O2	PO8	1.03717e-05	29	30	-93	-5
	POz	PO4	8.34242e-06	37	16	-94	20
	O1	PO7	3.42662e-06	29	-32	-92	-6
	PO10	PO8	1.71203e-06	41	37	-82	-22
	POz	PO3	1.58455e-06	36	-17	-94	21
G_Hippocampus-1
	Source	Detector	Specificity	Distance (mm)	X (mm)	Y (mm)	Z (mm)
	F8	F10	0.00682262	41	48	26	-16
	F7	F9	0.0062529	40	-48	23	-17
	FT9	F9	0.000708872	31	-50	6	-36
	F8	FT8	0.000616029	30	55	14	-7
	FT10	F10	0.000448006	30	51	7	-36
	F7	FT7	0.000404989	31	-54	11	-8
	FT9	FT7	0.00029006	40	-58	-2	-25
	FT10	FT8	0.000206554	41	59	0	-24
	FC6	FT8	4.36917e-05	35	60	4	6
	FC5	FT7	3.68753e-05	36	-58	3	4
	F8	F6	2.60877e-05	30	52	35	4
	F7	F5	1.71389e-05	30	-51	32	4
	FC6	F6	2.52685e-07	34	55	23	18
G_ParaHippocampal-1
	Source	Detector	Specificity	Distance (mm)	X (mm)	Y (mm)	Z (mm)
	F7	F9	1.02003e-05	40	-48	23	-17
G_Fusiform-1
	Source	Detector	Specificity	Distance (mm)	X (mm)	Y (mm)	Z (mm)
	FT9	F9	0.000279185	31	-50	6	-36
	FT9	FT7	0.0002746	40	-58	-2	-25
	FT10	FT8	0.000118802	41	59	0	-24
	FT10	F10	0.000101489	30	51	7	-36
	F8	F10	4.96057e-06	41	48	26	-16
	F8	FT8	1.58741e-06	30	55	14	-7
G_Fusiform-2
	Source	Detector	Specificity	Distance (mm)	X (mm)	Y (mm)	Z (mm)
	TP10	TP8	0.000178455	41	60	-46	-19
	TP9	TP7	2.87393e-05	41	-60	-44	-20
	T8	TP8	1.0453e-05	28	66	-34	-12
	TP10	P10	8.42656e-06	28	49	-59	-42
	P8	P10	6.88268e-06	41	48	-66	-26
	P7	P9	2.50195e-06	41	-49	-64	-25
	P8	TP8	8.98004e-07	29	59	-56	-9
G_Fusiform-3
	Source	Detector	Specificity	Distance (mm)	X (mm)	Y (mm)	Z (mm)
	TP10	TP8	0.0101177	41	60	-46	-19
G_Fusiform-4
	Source	Detector	Specificity	Distance (mm)	X (mm)	Y (mm)	Z (mm)
	P7	P9	0.039597	41	-49	-64	-25
	TP9	TP7	0.0296791	41	-60	-44	-20
	TP9	P9	0.0204745	29	-48	-58	-42
	TP10	TP8	0.0180477	41	60	-46	-19
	TP10	P10	0.0108083	28	49	-59	-42
G_Fusiform-5
	Source	Detector	Specificity	Distance (mm)	X (mm)	Y (mm)	Z (mm)
	P8	P10	5.46388e-05	41	48	-66	-26
	P7	P9	2.32826e-05	41	-49	-64	-25
	P8	TP8	1.34215e-05	29	59	-56	-9
	TP10	TP8	9.60832e-06	41	60	-46	-19
	P7	PO7	8.52385e-06	30	-47	-77	-7
	P7	P5	4.77077e-06	31	-53	-69	4
	P8	PO8	4.15881e-06	29	45	-78	-7
	P8	P6	2.73431e-06	30	51	-71	4
	PO9	PO7	2.12402e-06	41	-38	-81	-22
	P7	TP7	3.91871e-07	30	-60	-55	-10
G_Fusiform-6
	Source	Detector	Specificity	Distance (mm)	X (mm)	Y (mm)	Z (mm)
	P7	PO7	0.000630477	30	-47	-77	-7
	PO9	PO7	0.000504899	41	-38	-81	-22
	P8	P10	0.000422932	41	48	-66	-26
	P8	PO8	0.000250286	29	45	-78	-7
	P7	P9	0.000243431	41	-49	-64	-25
	O1	PO7	0.000127757	29	-32	-92	-6
	PO10	PO8	0.000103228	41	37	-82	-22
	P8	P6	8.39745e-05	30	51	-71	4
	P7	P5	7.75317e-05	31	-53	-69	4
	P8	TP8	5.70393e-05	29	59	-56	-9
	O1	I1	4.1671e-05	41	-23	-93	-16
	O2	PO8	1.66252e-05	29	30	-93	-5
	Iz	Oz	1.56694e-05	42	-5	-93	-15
	O2	I2	1.31867e-05	41	21	-93	-16
	TP10	TP8	1.13378e-05	41	60	-46	-19
	P7	TP7	9.91026e-06	30	-60	-55	-10
	O1	PO3	7.35857e-06	31	-26	-96	5
	O2	PO4	1.12669e-06	29	23	-97	5
	O2	Oz	5.38406e-07	29	13	-99	-4
	O1	Oz	5.23534e-07	29	-16	-101	-5
G_Fusiform-7
	Source	Detector	Specificity	Distance (mm)	X (mm)	Y (mm)	Z (mm)
	O1	PO7	0.0129672	29	-32	-92	-6
	O1	I1	0.0104725	41	-23	-93	-16
N_Amygdala-1
	Source	Detector	Specificity	Distance (mm)	X (mm)	Y (mm)	Z (mm)
	F7	F9	2.52523e-05	40	-48	23	-17
	F8	F10	6.91167e-06	41	48	26	-16
	F7	FT7	6.83091e-06	31	-54	11	-8
	F8	FT8	5.5446e-07	30	55	14	-7
N_Caudate-3
	Source	Detector	Specificity	Distance (mm)	X (mm)	Y (mm)	Z (mm)
	F7	F9	2.94746e-06	40	-48	23	-17
N_Putamen-2
	Source	Detector	Specificity	Distance (mm)	X (mm)	Y (mm)	Z (mm)
	F7	FT7	7.74782e-06	31	-54	11	-8
	F7	F9	4.6492e-06	40	-48	23	-17
N_Putamen-3
	Source	Detector	Specificity	Distance (mm)	X (mm)	Y (mm)	Z (mm)
	F7	FT7	4.99121e-05	31	-54	11	-8
	F8	FT8	3.17288e-05	30	55	14	-7
	F7	F9	2.409e-05	40	-48	23	-17
	F8	F10	1.72324e-05	41	48	26	-16
	FC5	FT7	4.02346e-06	36	-58	3	4
	FC6	FT8	5.591e-07	35	60	4	6
	F7	F5	2.16834e-07	30	-51	32	4

## Sheet: 2_Chn
Channel	Source	Detector	Distance (mm)	brainSens	X (mm)	Y (mm)	Z (mm)	Landmark	Specificity
1	Fpz	Fp1	31	0.0494693	-14	64	-3	G_Frontal_Med_Orb-1	0.414357
								S_Sup_Frontal-1	0.257044
								S_Sup_Frontal-2	0.139205
								G_Frontal_Sup_Orb-1	0.053688
								G_Frontal_Sup-1	0.0307045
								Brain_Outside	0.0212671
								S_Anterior_Rostral-1	0.0202277
								G_Frontal_Med_Orb-2	0.0188114
								G_Frontal_Mid_Orb-1	0.0129611
								G_Frontal_Sup_Medial-1	0.0106814
2	Fpz	AFz	41	0.0895053	-1	61	11	G_Frontal_Sup_Medial-2	0.262154
								G_Frontal_Med_Orb-1	0.235812
								G_Frontal_Sup_Medial-1	0.128237
								G_Frontal_Sup-2	0.0850683
								S_Anterior_Rostral-1	0.0825779
								G_Frontal_Sup-1	0.0497509
								S_Sup_Frontal-1	0.0435849
								G_Frontal_Med_Orb-2	0.02926
								G_Cingulum_Ant-1	0.0236024
								S_Sup_Frontal-2	0.0158139
								Brain_Outside	0.0141829
3	Fpz	Fp2	30	0.0557201	14	65	-3	S_Sup_Frontal-1	0.582368
								G_Frontal_Med_Orb-1	0.229016
								S_Sup_Frontal-2	0.0390706
								G_Frontal_Sup_Orb-1	0.0291272
								S_Anterior_Rostral-1	0.0190915
								Brain_Outside	0.0178565
								G_Frontal_Med_Orb-2	0.0149214
								G_Frontal_Mid_Orb-1	0.0149025
								G_Frontal_Sup-1	0.0128439
								G_Frontal_Sup_Medial-1	0.0125031
4	AF3	Fp1	30	0.0766665	-26	60	5	S_Sup_Frontal-2	0.540538
								S_Sup_Frontal-1	0.11662
								G_Frontal_Mid-2	0.0903205
								S_Sup_Frontal-3	0.0545861
								G_Frontal_Sup-1	0.0513519
								G_Frontal_Mid_Orb-1	0.0390368
								G_Frontal_Mid_Orb-2	0.0379282
								G_Frontal_Sup-2	0.0235348
								G_Frontal_Med_Orb-1	0.0189755
								Brain_Outside	0.0118351
5	AF3	AFz	39	0.0870772	-16	59	21	G_Frontal_Sup-2	0.323267
								G_Frontal_Sup_Medial-2	0.198085
								S_Sup_Frontal-3	0.114181
								S_Sup_Frontal-2	0.103266
								G_Frontal_Sup-1	0.0958626
								G_Frontal_Mid-2	0.0805709
								G_Frontal_Sup_Medial-1	0.0250493
								Brain_Outside	0.0205001
								G_Frontal_Med_Orb-1	0.011999
6	AF3	F1	44	0.0892806	-24	50	30	G_Frontal_Sup-2	0.255771
								S_Sup_Frontal-3	0.254757
								G_Frontal_Mid-2	0.245314
								S_Sup_Frontal-4	0.114586
								S_Sup_Frontal-2	0.0551279
								G_Frontal_Sup-1	0.0190695
								G_Frontal_Sup_Medial-2	0.0167087
								Brain_Outside	0.0107733
7	AF3	F5	43	0.12266	-40	46	14	S_Inf_Frontal-1	0.29072
								G_Frontal_Mid-2	0.218045
								G_Frontal_Mid-1	0.165819
								S_Sup_Frontal-2	0.133971
								G_Frontal_Mid_Orb-2	0.0539174
								G_Frontal_Inf_Tri-1	0.0491513
								S_Sup_Frontal-3	0.0420426
								S_Inf_Frontal-2	0.0151952
								G_Frontal_Sup-2	0.01038
8	AF7	Fp1	31	0.0611417	-34	56	-4	G_Frontal_Mid_Orb-2	0.340596
								G_Frontal_Mid_Orb-1	0.24533
								S_Sup_Frontal-2	0.202801
								S_Sup_Frontal-1	0.150361
								S_Inf_Frontal-1	0.0130165
								Brain_Outside	0.0107016
9	AF7	F5	34	0.0873729	-47	42	4	S_Inf_Frontal-1	0.418744
								G_Frontal_Mid_Orb-2	0.258839
								G_Frontal_Inf_Tri-1	0.234543
								G_Frontal_Mid-1	0.0316231
								G_Frontal_Inf_Orb-1	0.0152206
								S_Sup_Frontal-2	0.012193
10	Fz	AFz	40	0.071019	0	48	37	G_Frontal_Sup-2	0.477529
								G_Frontal_Sup_Medial-2	0.310961
								G_Frontal_Sup_Medial-3	0.0728576
								S_Sup_Frontal-4	0.0215256
								G_Frontal_Sup_Medial-1	0.0210538
								G_Cingulum_Ant-2	0.0177927
								Brain_Outside	0.0164029
								S_Cingulate-1	0.011014
11	Fz	F1	30	0.0261783	-11	40	47	G_Frontal_Sup-2	0.657459
								S_Sup_Frontal-4	0.207561
								G_Frontal_Sup_Medial-3	0.0402008
								S_Sup_Frontal-3	0.02235
								Brain_Outside	0.0154814
								G_Frontal_Sup_Medial-2	0.0148034
								G_Frontal_Mid-2	0.0120383
12	Fz	FCz	41	0.0504728	0	24	57	G_Frontal_Sup-2	0.378717
								G_Supp_Motor_Area-3	0.190119
								G_Supp_Motor_Area-2	0.161713
								G_Frontal_Sup_Medial-3	0.074326
								S_Sup_Frontal-4	0.040465
								G_Supp_Motor_Area-1	0.0201887
								S_Cingulate-3	0.0192794
								S_Cingulate-2	0.0191889
								S_Cingulate-4	0.0147752
								S_Sup_Frontal-6	0.0143115
								S_Sup_Frontal-5	0.0132556
								G_Frontal_Sup-3	0.0105241
13	Fz	F2	28	0.0326642	11	40	48	G_Frontal_Sup-2	0.612289
								S_Sup_Frontal-4	0.224643
								G_Frontal_Sup_Medial-3	0.0434074
								S_Sup_Frontal-3	0.0301499
								S_Sup_Frontal-5	0.0207027
								G_Frontal_Sup_Medial-2	0.0168385
								Brain_Outside	0.0124104
14	F3	F1	29	0.0288419	-30	38	39	G_Frontal_Mid-2	0.36533
								S_Sup_Frontal-4	0.248816
								S_Sup_Frontal-3	0.147823
								G_Frontal_Mid-3	0.0878
								G_Frontal_Sup-2	0.060727
								G_Frontal_Mid-4	0.0464931
								G_Frontal_Mid-1	0.0207511
15	F3	F5	29	0.0653131	-45	35	23	S_Inf_Frontal-1	0.301375
								G_Frontal_Mid-1	0.203381
								S_Inf_Frontal-2	0.149416
								G_Frontal_Mid-2	0.126631
								G_Frontal_Inf_Tri-1	0.08588
								G_Frontal_Mid-3	0.0606967
								G_Frontal_Mid-5	0.0471857
								G_Frontal_Mid-4	0.0100786
16	F3	FC3	38	0.0898869	-44	22	39	G_Frontal_Mid-4	0.263311
								G_Frontal_Mid-5	0.193603
								S_Inf_Frontal-2	0.141015
								G_Frontal_Mid-3	0.107862
								S_Precentral-4	0.089088
								G_Frontal_Mid-2	0.0613053
								S_Precentral-1	0.0286027
								G_Frontal_Mid-1	0.027156
								S_Precentral-5	0.019336
								S_Sup_Frontal-4	0.0177118
								G_Frontal_Inf_Tri-1	0.0145488
								S_Inf_Frontal-1	0.010913
17	F7	F5	30	0.0476777	-51	32	4	G_Frontal_Inf_Tri-1	0.720327
								S_Inf_Frontal-1	0.200924
								G_Frontal_Inf_Orb-1	0.014033
								G_Frontal_Mid_Orb-2	0.0138691
								S_Inf_Frontal-2	0.0136644
								G_Insula-anterior-4	0.0107729
18	F7	FT7	31	0.0145917	-54	11	-8	G_Frontal_Inf_Tri-1	0.220819
								G_Temporal_Sup-4	0.188956
								S_Sup_Temporal-1	0.135755
								S_Sup_Temporal-2	0.0971582
								G_Insula-anterior-4	0.0941866
								G_Insula-anterior-5	0.0607355
								G_Rolandic_Oper-1	0.0520067
								G_Temporal_Mid-1	0.0479619
								G_Temporal_Sup-1	0.0270263
								G_Temporal_Pole_Mid-1	0.012321
								G_Temporal_Pole_Sup-2	0.0114223
								G_Insula-anterior-2	0.0108753
								G_Frontal_Inf_Orb-1	0.0102403
19	F7	F9	40	0.00476202	-48	23	-17	G_Frontal_Inf_Tri-1	0.271984
								S_Sup_Temporal-1	0.233497
								G_Frontal_Inf_Orb-1	0.158819
								G_Temporal_Pole_Mid-1	0.125646
								G_Insula-anterior-4	0.0363523
								G_Insula-anterior-2	0.0263003
								G_Temporal_Pole_Sup-1	0.023839
								G_Frontal_Mid_Orb-2	0.0237496
								G_Temporal_Sup-4	0.015835
								G_Temporal_Pole_Sup-2	0.0153204
								G_Insula-anterior-5	0.0152349
								G_Frontal_Inf_Orb-2	0.0124399
20	FC1	F1	40	0.0734347	-23	25	54	S_Sup_Frontal-4	0.428658
								S_Sup_Frontal-5	0.168749
								G_Frontal_Sup-2	0.126629
								G_Frontal_Mid-4	0.0704286
								G_Frontal_Sup-3	0.0436254
								G_Supp_Motor_Area-2	0.0387528
								S_Sup_Frontal-6	0.0320922
								S_Sup_Frontal-3	0.0214649
								G_Supp_Motor_Area-3	0.0160454
								G_Frontal_Mid-2	0.0139679
21	FC1	FC3	36	0.078874	-38	9	53	S_Precentral-4	0.298772
								G_Frontal_Mid-4	0.268535
								S_Sup_Frontal-5	0.198425
								S_Sup_Frontal-6	0.0424725
								S_Sup_Frontal-4	0.0423304
								G_Frontal_Mid-5	0.0284123
								S_Inf_Frontal-2	0.0221365
								G_Frontal_Sup-3	0.0143111
								S_Rolando-3	0.0103774
								S_Rolando-2	0.0102498
22	FC1	C1	39	0.066957	-26	-6	65	S_Rolando-3	0.189008
								S_Sup_Frontal-6	0.178373
								S_Sup_Frontal-5	0.147896
								S_Rolando-4	0.106946
								S_Precentral-6	0.0861678
								S_Precentral-2	0.0659429
								S_Precentral-4	0.0328625
								G_Supp_Motor_Area-3	0.028048
								S_Precentral-3	0.0246886
								S_Cingulate-4	0.0226213
								G_Paracentral_Lobule-2	0.0176831
								G_Supp_Motor_Area-2	0.0165872
								G_Frontal_Sup-3	0.015956
								G_Paracentral_Lobule-3	0.0119914
								S_Sup_Frontal-4	0.0117478
23	FC1	FCz	37	0.0458574	-15	9	64	G_Supp_Motor_Area-3	0.268097
								S_Sup_Frontal-6	0.15843
								G_Supp_Motor_Area-2	0.155073
								S_Sup_Frontal-5	0.14676
								G_Frontal_Sup-3	0.0582087
								S_Sup_Frontal-4	0.0436952
								G_Frontal_Sup-2	0.028138
								S_Cingulate-4	0.0256391
								S_Cingulate-3	0.0190074
								S_Precentral-2	0.0133024
								G_Frontal_Mid-4	0.0126928
								S_Precentral-6	0.011943
24	FC5	F5	34	0.0813774	-54	20	17	G_Frontal_Inf_Tri-1	0.525592
								S_Inf_Frontal-2	0.11573
								G_Rolandic_Oper-1	0.0799321
								S_Inf_Frontal-1	0.0762601
								S_Precentral-5	0.0604711
								S_Rolando-1	0.0535056
								S_Precentral-1	0.0285635
								G_Rolandic_Oper-2	0.0213817
								G_Insula-anterior-4	0.0113281
25	FC5	FC3	37	0.0923545	-53	8	31	S_Rolando-1	0.190052
								S_Precentral-5	0.183407
								S_Inf_Frontal-2	0.180412
								S_Precentral-1	0.116568
								G_Frontal_Inf_Tri-1	0.103701
								S_Precentral-4	0.0895513
								G_Frontal_Mid-5	0.0570188
								G_Frontal_Mid-4	0.0305115
								G_Rolandic_Oper-1	0.0273957
26	FC5	FT7	36	0.0459721	-58	3	4	G_Rolandic_Oper-1	0.201002
								G_Temporal_Sup-4	0.169454
								G_Rolandic_Oper-2	0.129625
								G_Frontal_Inf_Tri-1	0.104315
								S_Rolando-1	0.0797166
								G_Temporal_Sup-1	0.0635481
								S_Sup_Temporal-2	0.0632731
								G_Insula-anterior-4	0.048921
								G_Temporal_Mid-1	0.0366078
								G_Insula-anterior-5	0.0263848
								G_Temporal_Sup-3	0.0183696
								S_Precentral-5	0.0183477
								S_Sup_Temporal-1	0.0152181
27	FC5	C5	33	0.0489516	-62	-10	20	S_Rolando-1	0.488834
								G_Rolandic_Oper-2	0.178993
								G_Temporal_Sup-3	0.0811691
								S_Postcentral-1	0.0570977
								G_SupraMarginal-2	0.0454917
								G_Supramarginal-1	0.0375414
								G_Temporal_Sup-4	0.0244066
								G_Supramarginal-3	0.0208839
								G_Rolandic_Oper-1	0.0172239
								S_Precentral-5	0.0155594
28	C3	FC3	37	0.0764548	-50	-8	48	S_Precentral-4	0.27302
								S_Rolando-1	0.222858
								S_Rolando-2	0.166131
								S_Rolando-3	0.147821
								S_Postcentral-2	0.0309877
								S_Precentral-5	0.026947
								G_Frontal_Mid-4	0.0192054
								S_Postcentral-3	0.0190189
								S_Inf_Frontal-2	0.0189777
								G_Supramarginal-3	0.0182573
								S_Postcentral-1	0.0156387
								G_Frontal_Mid-5	0.0109572
29	C3	C1	40	0.0696556	-41	-24	59	S_Rolando-3	0.583582
								S_Rolando-2	0.0784974
								S_Rolando-4	0.0783971
								S_Postcentral-2	0.0656219
								S_Postcentral-3	0.034058
								S_Intraparietal-1	0.0227449
								G_Supramarginal-3	0.0182881
								S_Precentral-4	0.0164135
								S_Rolando-1	0.0154779
								G_Parietal_Sup-3	0.0119972
30	C3	C5	41	0.0949869	-59	-23	36	G_Supramarginal-3	0.305651
								S_Postcentral-1	0.119587
								S_Rolando-1	0.108201
								G_SupraMarginal-2	0.0957148
								S_Postcentral-3	0.0934945
								G_Supramarginal-4	0.0808669
								S_Postcentral-2	0.0527603
								S_Rolando-3	0.0489424
								S_Rolando-2	0.0221943
								G_Supramarginal-1	0.0171345
								G_Temporal_Sup-3	0.0141184
								G_Rolandic_Oper-2	0.0110536
31	C3	CP3	36	0.0489913	-51	-36	49	S_Rolando-3	0.162595
								G_SupraMarginal-6	0.132904
								S_Postcentral-2	0.113424
								G_Supramarginal-4	0.107592
								G_Angular-1	0.0827208
								G_Supramarginal-3	0.0826843
								S_Intraparietal-1	0.0809476
								S_Postcentral-3	0.0783044
								G_Parietal_Inf-1	0.0743144
								S_Intraparietal-2	0.0270858
								S_Rolando-2	0.0127895
								G_Parietal_Sup-3	0.0116526
32	T7	FT7	29	0.0413736	-64	-14	-14	G_Temporal_Mid-1	0.519087
								G_Temporal_Mid-2	0.143096
								S_Sup_Temporal-2	0.099746
								G_Temporal_Sup-4	0.0705801
								G_Temporal_Inf-2	0.0699319
								G_Temporal_Mid-3	0.0313482
								Brain_Outside	0.0313146
								S_Sup_Temporal-3	0.0132219
33	T7	C5	41	0.0724908	-65	-23	2	G_Temporal_Sup-4	0.304467
								G_Temporal_Sup-3	0.17546
								G_Temporal_Mid-3	0.105829
								G_Temporal_Mid-2	0.0972036
								G_Temporal_Mid-1	0.0679554
								S_Sup_Temporal-3	0.0556502
								G_Rolandic_Oper-2	0.05317
								G_Supramarginal-1	0.0405445
								G_SupraMarginal-2	0.0267097
								S_Sup_Temporal-2	0.0210363
								S_Rolando-1	0.0141193
34	T7	TP7	26	0.0201945	-65	-35	-14	G_Temporal_Mid-2	0.718436
								G_Temporal_Inf-2	0.159728
								G_Temporal_Inf-3	0.0441289
								G_Temporal_Mid-3	0.0431371
								G_Temporal_Mid-1	0.0105469
35	CP1	C1	39	0.0426933	-27	-35	66	S_Rolando-4	0.31561
								S_Rolando-3	0.245007
								G_Parietal_Sup-3	0.109087
								G_Parietal_Sup-2	0.075945
								S_Postcentral-2	0.0721699
								G_Paracentral_Lobule-2	0.0432618
								G_Paracentral_Lobule-3	0.0250535
								G_Parietal_Sup-5	0.0159307
								G_Paracentral_Lobule-4	0.0115198
								S_Intraparietal-2	0.011286
36	CP1	CP3	39	0.0454841	-40	-48	55	G_Angular-1	0.169666
								G_Parietal_Sup-3	0.154995
								G_Parietal_Inf-1	0.142068
								S_Intraparietal-2	0.0955681
								S_Postcentral-2	0.0676044
								S_Intraparietal-1	0.063074
								S_Rolando-3	0.0562103
								G_SupraMarginal-6	0.0440745
								S_Postcentral-3	0.039466
								S_Rolando-4	0.0364504
								S_Intraparietal-3	0.0360037
								G_Parietal_Sup-4	0.0331815
								G_Parietal_Sup-2	0.0147726
								G_Parietal_Sup-5	0.0126884
								G_Supramarginal-4	0.0104858
37	CP1	P1	39	0.0366336	-26	-62	56	G_Parietal_Sup-5	0.172494
								S_Intraparietal-2	0.171074
								G_Parietal_Sup-3	0.164642
								S_Intraparietal-3	0.113503
								G_Parietal_Sup-4	0.0877857
								G_Angular-2	0.0671172
								G_Parietal_Inf-1	0.026843
								G_Precuneus-6	0.0239432
								G_Angular-1	0.0237674
								S_Intraparietal-1	0.0212157
								G_Occipital_Mid-1	0.0185153
								G_Parietal_Sup-2	0.0170604
								S_Postcentral-2	0.0136504
								S_Rolando-4	0.0124068
								G_Precuneus-5	0.0109456
38	CP1	Cpz	39	0.0247769	-16	-49	67	G_Parietal_Sup-5	0.184252
								G_Parietal_Sup-3	0.16368
								G_Parietal_Sup-2	0.156915
								G_Precuneus-6	0.100618
								S_Rolando-4	0.0838579
								G_Paracentral_Lobule-3	0.0556906
								G_Paracentral_Lobule-4	0.0465028
								S_Cingulate-7	0.0418824
								G_Paracentral_Lobule-2	0.0335958
								S_Postcentral-2	0.0286097
								S_Rolando-3	0.0215461
								G_Parietal_Sup-1	0.0153247
								G_Parietal_Sup-4	0.0148928
								G_Precuneus-5	0.0130997
39	CP5	C5	31	0.0541107	-63	-36	20	G_Temporal_Sup-4	0.253183
								G_SupraMarginal-2	0.153889
								S_Sup_Temporal-4	0.148515
								G_Temporal_Sup-3	0.132705
								G_Supramarginal-1	0.0859482
								G_Supramarginal-4	0.0692996
								G_SupraMarginal-5	0.0597837
								G_SupraMarginal-7	0.027595
								G_Supramarginal-3	0.0262504
								G_Rolandic_Oper-2	0.0138738
40	CP5	CP3	39	0.0551742	-58	-49	34	G_SupraMarginal-7	0.270067
								G_Angular-1	0.204345
								G_Supramarginal-4	0.162459
								S_Sup_Temporal-5	0.116652
								G_SupraMarginal-5	0.0752799
								S_Sup_Temporal-4	0.0633121
								G_SupraMarginal-6	0.0468104
								G_Parietal_Inf-1	0.0162097
								G_Temporal_Sup-4	0.0110871
41	CP5	TP7	37	0.07534	-63	-47	3	S_Sup_Temporal-4	0.299947
								G_Temporal_Mid-2	0.197965
								G_Temporal_Mid-3	0.11884
								G_Temporal_Inf-3	0.108906
								G_Temporal_Sup-4	0.0986983
								G_Temporal_Mid-4	0.0825533
								S_Sup_Temporal-3	0.059384
								G_SupraMarginal-7	0.0127906
42	CP5	P5	33	0.0355944	-57	-60	18	S_Sup_Temporal-5	0.253312
								S_Sup_Temporal-4	0.253184
								G_SupraMarginal-7	0.199567
								G_Temporal_Mid-4	0.165188
								G_Angular-3	0.031672
								G_Occipital_Mid-3	0.0214154
								G_Temporal_Inf-5	0.0115096
								G_Temporal_Sup-4	0.0102125
43	P3	CP3	38	0.0475794	-46	-62	43	G_Angular-1	0.501554
								G_Angular-2	0.250136
								G_Angular-3	0.0454411
								S_Sup_Temporal-5	0.0432819
								G_Parietal_Inf-1	0.0431941
								S_Intraparietal-2	0.0329453
								G_Occipital_Mid-4	0.0166188
								G_SupraMarginal-6	0.0107728
44	P3	P1	30	0.0199585	-33	-75	43	G_Angular-2	0.419643
								G_Occipital_Mid-4	0.173099
								G_Angular-3	0.128035
								S_Intraparietal-2	0.0819164
								G_Occipital_Mid-1	0.042734
								G_Angular-1	0.0394425
								S_Intraparietal-3	0.0343077
								G_Parietal_Sup-5	0.0254938
45	P3	P5	30	0.0321074	-46	-73	27	G_Angular-3	0.320182
								G_Occipital_Mid-4	0.213057
								G_Angular-2	0.164898
								S_Sup_Temporal-5	0.105253
								G_Occipital_Mid-3	0.0833236
								G_Occipital_Mid-1	0.0441356
								G_Occipital_Mid-2	0.0160507
								G_Angular-1	0.0151376
								G_Temporal_Mid-4	0.0125845
								G_Occipital_Lat-5	0.0100358
46	P3	PO3	35	0.0448586	-35	-84	27	G_Occipital_Mid-4	0.462792
								G_Occipital_Mid-1	0.145041
								G_Occipital_Lat-5	0.112791
								G_Occipital_Lat-4	0.0920723
								G_Angular-3	0.0721912
								G_Angular-2	0.0395904
								G_Occipital_Sup-2	0.0199663
								G_Occipital_Mid-3	0.0161022
								G_Occipital_Mid-2	0.0147761
								G_Occipital_Lat-2	0.0138331
47	P7	TP7	30	0.0282504	-60	-55	-10	G_Temporal_Inf-3	0.658823
								G_Temporal_Mid-2	0.130007
								G_Temporal_Inf-4	0.0811374
								G_Temporal_Mid-4	0.0577205
								G_Temporal_Mid-3	0.0168254
								Brain_Outside	0.0135969
48	P7	P5	31	0.0262627	-53	-69	4	G_Temporal_Mid-4	0.218344
								G_Temporal_Inf-4	0.217856
								G_Occipital_Inf-2	0.125405
								G_Occipital_Inf-1	0.105011
								G_Occipital_Lat-5	0.0618998
								G_Temporal_Inf-5	0.0617798
								G_Temporal_Inf-3	0.0479727
								G_Occipital_Mid-2	0.0430983
								S_Sup_Temporal-5	0.0268924
								G_Occipital_Mid-3	0.0268627
								G_Occipital_Mid-1	0.0265845
								S_Sup_Temporal-4	0.0122324
								G_Angular-3	0.0117302
49	P7	PO7	30	0.0185027	-47	-77	-7	G_Occipital_Inf-2	0.300184
								G_Occipital_Lat-5	0.238185
								G_Occipital_Inf-1	0.117393
								G_Temporal_Inf-4	0.105358
								G_Occipital_Lat-3	0.0868049
								G_Occipital_Lat-4	0.0423701
								G_Temporal_Inf-3	0.0377032
								Brain_Outside	0.0272723
50	P7	P9	41	0.0310251	-49	-64	-25	Brain_Outside	0.521935
								G_Temporal_Inf-3	0.248383
								G_Temporal_Inf-4	0.0759609
								G_Occipital_Inf-2	0.0506072
								G_Fusiform-4	0.039597
								G_Occipital_Inf-1	0.0235882
								G_Occipital_Lat-5	0.0213935
								G_Occipital_Lat-3	0.0113874
51	O1	PO3	31	0.0625322	-26	-96	5	G_Occipital_Lat-2	0.551358
								G_Occipital_Lat-1	0.168092
								G_Occipital_Lat-4	0.165628
								G_Calcarine-3	0.0370846
								G_Occipital_Pole-1	0.031434
								G_Occipital_Lat-5	0.0212287
								G_Occipital_Sup-2	0.0114413
52	O1	PO7	29	0.0443863	-32	-92	-6	G_Occipital_Lat-2	0.462785
								G_Occipital_Pole-1	0.159367
								G_Occipital_Lat-4	0.130472
								G_Occipital_Lat-3	0.106424
								G_Occipital_Lat-5	0.0499931
								G_Occipital_Lat-1	0.0478143
								Brain_Outside	0.0131565
								G_Fusiform-7	0.0129672
53	O1	I1	41	0.0309749	-23	-93	-16	G_Occipital_Pole-1	0.419017
								Brain_Outside	0.282589
								G_Occipital_Lat-2	0.156867
								G_Occipital_Lat-1	0.0655995
								G_Calcarine-3	0.0450216
								G_Occipital_Lat-3	0.0115054
								G_Fusiform-7	0.0104725
54	O1	Oz	29	0.0397515	-16	-101	-5	G_Calcarine-3	0.570804
								G_Occipital_Lat-1	0.188935
								G_Occipital_Pole-1	0.171695
								G_Occipital_Lat-2	0.0585688
55	PO9	PO7	41	0.0318441	-38	-81	-22	Brain_Outside	0.494536
								G_Occipital_Lat-3	0.186959
								G_Occipital_Lat-5	0.12166
								G_Occipital_Inf-2	0.0551088
								G_Occipital_Lat-2	0.0500632
								G_Occipital_Pole-1	0.044589
								G_Occipital_Lat-4	0.020292
56	PO9	I1	27	0.00191659	-31	-81	-39	Brain_Outside	0.986895
57	PO9	P9	28	0.00355713	-42	-71	-42	Brain_Outside	0.99061
58	FT9	FT7	40	0.0211136	-58	-2	-25	G_Temporal_Mid-1	0.285837
								G_Temporal_Pole_Mid-1	0.252751
								G_Temporal_Inf-2	0.125163
								S_Sup_Temporal-1	0.100133
								S_Sup_Temporal-2	0.0714135
								G_Temporal_Inf-1	0.0605155
								Brain_Outside	0.0391423
								G_Temporal_Mid-2	0.0271617
								G_Temporal_Sup-4	0.0254092
59	FT9	F9	31	0.000168821	-50	6	-36	G_Temporal_Pole_Mid-1	0.744234
								G_Temporal_Inf-1	0.111789
								S_Sup_Temporal-1	0.0651221
								G_Temporal_Inf-2	0.035925
								Brain_Outside	0.0301636
60	TP9	TP7	41	0.00928479	-60	-44	-20	G_Temporal_Inf-3	0.345267
								G_Temporal_Mid-2	0.280407
								G_Temporal_Inf-2	0.233274
								Brain_Outside	0.0924968
								G_Fusiform-4	0.0296791
61	TP9	P9	29	0.00102897	-48	-58	-42	Brain_Outside	0.949022
								G_Temporal_Inf-3	0.0222981
								G_Fusiform-4	0.0204745
62	Cz	C1	40	0.0468693	-17	-22	70	S_Rolando-4	0.284771
								S_Rolando-3	0.157012
								G_Paracentral_Lobule-3	0.138723
								G_Paracentral_Lobule-2	0.138315
								G_Paracentral_Lobule-4	0.112243
								S_Cingulate-4	0.0514698
								S_Precentral-3	0.0138635
								S_Precentral-6	0.0138307
								S_Sup_Frontal-6	0.0138157
								G_Supp_Motor_Area-3	0.0113566
								Brain_Outside	0.0103185
								S_Precentral-2	0.0101027
63	Cz	FCz	41	0.048029	-2	-7	69	G_Supp_Motor_Area-3	0.224399
								S_Cingulate-4	0.171393
								G_Paracentral_Lobule-3	0.13891
								G_Paracentral_Lobule-4	0.115696
								G_Paracentral_Lobule-2	0.0703782
								S_Cingulate-3	0.0633635
								S_Rolando-4	0.047047
								S_Sup_Frontal-6	0.0361998
								G_Supp_Motor_Area-2	0.0306643
								S_Cingulate-2	0.0177562
								S_Rolando-3	0.0163505
64	Cz	Cpz	41	0.0258278	-2	-34	70	G_Paracentral_Lobule-4	0.279617
								G_Paracentral_Lobule-3	0.221499
								G_Paracentral_Lobule-2	0.110986
								S_Rolando-4	0.0681157
								G_Precuneus-6	0.0679325
								S_Cingulate-7	0.0572894
								G_Parietal_Sup-2	0.0382926
								G_Parietal_Sup-5	0.0339352
								S_Cingulate-4	0.0232396
								G_Precuneus-5	0.0193475
								S_Rolando-3	0.017617
65	Cz	C2	41	0.046689	15	-22	70	S_Rolando-4	0.192316
								G_Paracentral_Lobule-2	0.180986
								S_Rolando-3	0.173362
								G_Paracentral_Lobule-3	0.162346
								G_Paracentral_Lobule-4	0.131205
								S_Cingulate-4	0.0491877
								Brain_Outside	0.0140514
								G_Parietal_Sup-2	0.0107743
								G_Supp_Motor_Area-3	0.0106365
66	Pz	P1	30	0.0124425	-14	-74	50	G_Parietal_Sup-5	0.16433
								G_Precuneus-9	0.146968
								G_Precuneus-6	0.132132
								G_Occipital_Mid-1	0.0748559
								G_Precuneus-8	0.0710507
								G_Angular-2	0.0633139
								S_Intraparietal-3	0.0591444
								G_Precuneus-5	0.0582454
								S_Parietooccipital-3	0.0572951
								S_Intraparietal-2	0.0553467
								G_Occipital_Sup-1	0.0495738
								G_Occipital_Sup-2	0.0157864
								G_Cuneus-1	0.0104531
								G_Occipital_Mid-4	0.010128
67	Pz	Cpz	41	0.0250086	-1	-61	60	G_Precuneus-6	0.432228
								G_Parietal_Sup-5	0.142328
								G_Precuneus-9	0.102662
								G_Precuneus-5	0.0552644
								G_Precuneus-8	0.0455109
								S_Cingulate-7	0.0359222
								G_Paracentral_Lobule-4	0.0232597
								G_Parietal_Sup-2	0.0203691
								G_Paracentral_Lobule-3	0.0200196
								S_Intraparietal-3	0.0131526
								S_Parietooccipital-3	0.0125333
								G_Paracentral_Lobule-2	0.0114748
								G_Parietal_Sup-3	0.0105719
								G_Precuneus-4	0.010299
68	Pz	P2	29	0.0108858	12	-73	50	G_Precuneus-9	0.264113
								G_Precuneus-8	0.134604
								G_Precuneus-6	0.128409
								S_Intraparietal-3	0.108634
								S_Parietooccipital-3	0.0741855
								G_Occipital_Sup-1	0.0728615
								G_Occipital_Mid-1	0.0595705
								G_Parietal_Sup-5	0.0472666
								G_Cuneus-1	0.0174461
								S_Intraparietal-2	0.0154861
								G_Occipital_Sup-2	0.015119
								Brain_Outside	0.0124558
69	POz	P1	47	0.0709097	-12	-83	38	G_Occipital_Sup-2	0.318528
								G_Occipital_Sup-1	0.120147
								G_Cuneus-1	0.0817033
								G_Occipital_Mid-1	0.0812459
								S_Parietooccipital-3	0.0610524
								G_Precuneus-8	0.0468959
								G_Precuneus-9	0.0393024
								G_Angular-2	0.0369352
								G_Parietal_Sup-5	0.031002
								G_Occipital_Mid-4	0.0270546
								G_Cuneus-2	0.0227227
								S_Intraparietal-3	0.0198695
								S_Intraparietal-2	0.0178376
								G_Precuneus-6	0.0176448
								G_Precuneus-5	0.0164354
								G_Occipital_Lat-5	0.0136142
70	POz	PO3	36	0.0647948	-17	-94	21	G_Occipital_Sup-2	0.483272
								G_Occipital_Lat-4	0.152901
								G_Occipital_Lat-2	0.125236
								G_Occipital_Lat-1	0.080276
								G_Occipital_Lat-5	0.0596309
								G_Cuneus-2	0.0244941
								G_Calcarine-3	0.0167153
								G_Occipital_Mid-1	0.0149015
								G_Occipital_Sup-1	0.0101512
71	POz	Oz	41	0.0606729	-3	-98	9	G_Calcarine-3	0.62434
								G_Occipital_Lat-1	0.145874
								G_Occipital_Sup-2	0.0999881
								G_Cuneus-2	0.0871228
								G_Calcarine-2	0.0125914
								G_Occipital_Lat-2	0.0122716
72	POz	P2	47	0.072966	8	-82	38	G_Occipital_Sup-2	0.284056
								G_Cuneus-1	0.121926
								G_Occipital_Sup-1	0.118911
								G_Precuneus-8	0.0988761
								G_Precuneus-9	0.0775015
								S_Parietooccipital-3	0.0709764
								G_Occipital_Mid-1	0.0379534
								G_Cuneus-2	0.037056
								S_Intraparietal-3	0.03043
								G_Precuneus-6	0.0195979
								Brain_Outside	0.0169885
								G_Occipital_Mid-2	0.0137128
								G_Occipital_Lat-1	0.0135551
73	POz	PO4	37	0.0559108	16	-94	20	G_Occipital_Sup-2	0.361636
								G_Occipital_Lat-1	0.24751
								G_Occipital_Lat-2	0.181907
								G_Calcarine-3	0.0662653
								G_Cuneus-2	0.0537766
								G_Occipital_Lat-4	0.040917
								G_Occipital_Lat-5	0.0188803
								G_Cuneus-1	0.0124436
74	Iz	I2	28	0.000981603	13	-86	-35	Brain_Outside	0.93193
								G_Occipital_Pole-1	0.0341833
								G_Calcarine-3	0.0157142
75	Iz	I1	29	0.00094835	-16	-86	-36	Brain_Outside	0.959341
								G_Occipital_Pole-1	0.0212647
76	Iz	Oz	42	0.0128446	-5	-93	-15	G_Calcarine-3	0.479018
								Brain_Outside	0.281534
								G_Occipital_Pole-1	0.174043
								G_Occipital_Lat-1	0.0393469
77	AF4	AFz	37	0.0844923	15	59	22	G_Frontal_Sup-2	0.309854
								G_Frontal_Sup_Medial-2	0.29276
								S_Sup_Frontal-3	0.133582
								S_Sup_Frontal-2	0.10618
								G_Frontal_Mid-2	0.0598149
								G_Frontal_Sup_Medial-1	0.0226933
								S_Sup_Frontal-1	0.01551
								Brain_Outside	0.0150384
								G_Frontal_Med_Orb-1	0.0107025
								G_Frontal_Sup-1	0.0102964
78	AF4	Fp2	30	0.0855647	26	61	6	S_Sup_Frontal-2	0.376043
								S_Sup_Frontal-1	0.312884
								S_Sup_Frontal-3	0.0703376
								G_Frontal_Mid_Orb-1	0.0646878
								G_Frontal_Mid_Orb-2	0.0470997
								G_Frontal_Sup-2	0.0469268
								G_Frontal_Mid-2	0.0372948
79	AF4	F2	43	0.0931326	23	51	31	G_Frontal_Sup-2	0.259368
								S_Sup_Frontal-3	0.253555
								G_Frontal_Mid-2	0.232705
								S_Sup_Frontal-4	0.0949309
								S_Sup_Frontal-2	0.0655989
								G_Frontal_Sup_Medial-2	0.0326145
								S_Sup_Frontal-5	0.0146999
								G_Frontal_Mid-3	0.0111201
80	AF4	F6	41	0.13384	40	48	16	G_Frontal_Mid-1	0.292683
								S_Sup_Frontal-2	0.169192
								S_Inf_Frontal-1	0.161976
								G_Frontal_Mid-2	0.147025
								S_Sup_Frontal-3	0.0514987
								S_Inf_Frontal-2	0.046739
								G_Frontal_Inf_Tri-1	0.0378375
								G_Frontal_Mid_Orb-2	0.0355323
								G_Frontal_Mid-3	0.01438
								G_Frontal_Sup-2	0.0138379
81	AF8	Fp2	30	0.0933602	34	58	-4	G_Frontal_Mid_Orb-1	0.407188
								S_Sup_Frontal-1	0.274264
								G_Frontal_Mid_Orb-2	0.17631
								S_Sup_Frontal-2	0.0765078
								G_Frontal_Mid-1	0.0314034
								Brain_Outside	0.0149527
82	AF8	F6	33	0.116723	47	45	4	S_Inf_Frontal-1	0.31766
								G_Frontal_Mid-1	0.222509
								G_Frontal_Inf_Tri-1	0.18126
								G_Frontal_Mid_Orb-2	0.177922
								G_Frontal_Mid_Orb-1	0.0365004
								S_Inf_Frontal-2	0.0230566
								G_Frontal_Inf_Orb-1	0.012473
								Brain_Outside	0.0115118
83	F4	F2	29	0.0399325	29	40	40	G_Frontal_Mid-2	0.301394
								S_Sup_Frontal-3	0.190603
								S_Sup_Frontal-4	0.163292
								G_Frontal_Mid-3	0.146261
								G_Frontal_Sup-2	0.072378
								S_Sup_Frontal-5	0.064069
								G_Frontal_Mid-4	0.0279516
								G_Frontal_Mid-1	0.0151698
84	F4	F6	28	0.0874699	46	38	24	G_Frontal_Mid-1	0.276432
								S_Inf_Frontal-2	0.220052
								S_Inf_Frontal-1	0.133409
								G_Frontal_Mid-3	0.105342
								G_Frontal_Mid-2	0.0997308
								G_Frontal_Mid-5	0.0684551
								G_Frontal_Inf_Tri-1	0.0596448
								G_Frontal_Mid-4	0.0134629
85	F4	FC4	37	0.0988151	44	24	40	G_Frontal_Mid-4	0.268063
								G_Frontal_Mid-5	0.246646
								G_Frontal_Mid-3	0.147834
								S_Inf_Frontal-2	0.105169
								S_Precentral-4	0.0605938
								G_Frontal_Mid-2	0.0531713
								G_Frontal_Mid-1	0.0281305
								S_Precentral-1	0.019006
								S_Sup_Frontal-5	0.0179188
								S_Precentral-5	0.0166184
								S_Rolando-1	0.0104678
86	F8	F6	30	0.0741575	52	35	4	G_Frontal_Inf_Tri-1	0.605862
								S_Inf_Frontal-1	0.203394
								Brain_Outside	0.0772407
								S_Inf_Frontal-2	0.0336877
								G_Frontal_Mid-1	0.0243704
								G_Frontal_Inf_Orb-1	0.0232021
87	F8	F10	41	0.00697436	48	26	-16	G_Frontal_Inf_Orb-1	0.267376
								G_Frontal_Inf_Tri-1	0.161738
								Brain_Outside	0.125699
								S_Sup_Temporal-2	0.0880151
								S_Sup_Temporal-1	0.0848479
								G_Temporal_Pole_Mid-1	0.0698469
								G_Temporal_Pole_Sup-2	0.0339533
								G_Insula-anterior-2	0.021472
								G_Insula-anterior-3	0.0198778
								G_Temporal_Pole_Sup-1	0.0196231
								G_Insula-anterior-5	0.0171095
								G_Insula-anterior-4	0.0143463
								G_Frontal_Mid_Orb-2	0.0138274
88	F8	FT8	30	0.020067	55	14	-7	G_Frontal_Inf_Tri-1	0.187399
								S_Sup_Temporal-2	0.173265
								G_Temporal_Sup-4	0.150202
								Brain_Outside	0.0954945
								G_Insula-anterior-5	0.0591813
								G_Insula-anterior-4	0.0577348
								G_Rolandic_Oper-1	0.0459923
								G_Temporal_Sup-1	0.0438099
								G_Frontal_Inf_Orb-1	0.0382769
								G_Insula-anterior-3	0.0347877
								G_Temporal_Pole_Sup-2	0.0235753
								G_Temporal_Mid-1	0.0221749
								S_Sup_Temporal-1	0.0212831
								G_Temporal_Sup-3	0.0101701
								G_Temporal_Sup-2	0.0101375
89	FC2	FCz	36	0.0450154	14	10	64	G_Supp_Motor_Area-3	0.226259
								S_Sup_Frontal-5	0.166921
								S_Sup_Frontal-6	0.160831
								G_Supp_Motor_Area-2	0.134206
								G_Frontal_Sup-3	0.0704609
								G_Frontal_Sup-2	0.0533216
								S_Cingulate-2	0.0371787
								S_Cingulate-3	0.034555
								S_Cingulate-4	0.0295349
								G_Frontal_Mid-4	0.0105193
90	FC2	F2	40	0.0744811	22	26	54	S_Sup_Frontal-5	0.324555
								S_Sup_Frontal-4	0.21987
								G_Frontal_Sup-2	0.178723
								G_Frontal_Mid-4	0.0551935
								G_Frontal_Sup-3	0.0491611
								G_Supp_Motor_Area-2	0.0351394
								S_Sup_Frontal-6	0.0291941
								S_Sup_Frontal-3	0.0279485
								G_Frontal_Mid-3	0.0183929
								G_Supp_Motor_Area-3	0.0144612
								G_Frontal_Mid-2	0.010078
91	FC2	FC4	35	0.0888498	38	11	54	S_Sup_Frontal-5	0.258008
								G_Frontal_Mid-5	0.216239
								G_Frontal_Mid-4	0.214431
								S_Precentral-4	0.153632
								S_Sup_Frontal-6	0.0363227
								S_Inf_Frontal-2	0.0237338
								G_Frontal_Sup-3	0.0158989
								S_Rolando-3	0.0104459
92	FC2	C2	40	0.0738448	25	-5	66	S_Rolando-3	0.233737
								S_Sup_Frontal-5	0.173713
								S_Sup_Frontal-6	0.150678
								S_Rolando-4	0.0706573
								S_Precentral-6	0.067912
								S_Precentral-2	0.058561
								S_Cingulate-4	0.0305046
								G_Paracentral_Lobule-2	0.0285663
								S_Precentral-3	0.0262328
								G_Supp_Motor_Area-3	0.0200207
								S_Cingulate-3	0.0174766
								G_Frontal_Sup-3	0.0164679
								G_Paracentral_Lobule-3	0.0162526
								S_Precentral-4	0.0137849
								G_Supp_Motor_Area-2	0.0130349
								S_Cingulate-2	0.0106099
93	FC6	F6	34	0.104951	55	23	18	G_Frontal_Inf_Tri-1	0.402011
								S_Inf_Frontal-2	0.201158
								S_Precentral-5	0.0912816
								S_Precentral-1	0.065882
								S_Inf_Frontal-1	0.06095
								G_Rolandic_Oper-1	0.0541677
								S_Rolando-1	0.0493596
								G_Rolandic_Oper-2	0.0195113
								G_Frontal_Mid-5	0.0144648
								G_Frontal_Mid-1	0.0132744
94	FC6	FC4	37	0.11039	54	11	32	S_Rolando-1	0.198719
								S_Precentral-5	0.193694
								S_Inf_Frontal-2	0.188553
								G_Frontal_Mid-5	0.112824
								S_Precentral-1	0.111818
								S_Precentral-4	0.0848327
								G_Frontal_Inf_Tri-1	0.0417421
								G_Frontal_Mid-4	0.028225
								G_Rolandic_Oper-1	0.0167458
								G_Rolandic_Oper-2	0.0102998
95	FC6	FT8	35	0.0607292	60	4	6	G_Rolandic_Oper-1	0.164791
								G_Rolandic_Oper-2	0.149243
								S_Rolando-1	0.137583
								G_Temporal_Sup-4	0.13467
								G_Temporal_Sup-1	0.0807114
								G_Temporal_Sup-3	0.0748798
								S_Sup_Temporal-2	0.0598597
								G_Frontal_Inf_Tri-1	0.053044
								G_Insula-anterior-4	0.0323753
								S_Precentral-5	0.0299164
								S_Precentral-1	0.0158238
								Brain_Outside	0.014804
								G_Temporal_Mid-1	0.0145348
								G_Insula-anterior-5	0.0143848
96	FC6	C6	34	0.0827808	63	-8	21	S_Rolando-1	0.51325
								G_Rolandic_Oper-2	0.135966
								S_Postcentral-1	0.0906823
								G_Temporal_Sup-3	0.0817452
								G_SupraMarginal-2	0.0480449
								G_Supramarginal-1	0.041282
								S_Precentral-5	0.0219639
								G_Supramarginal-3	0.0197606
								G_Rolandic_Oper-1	0.0165763
97	FT10	F10	30	0.000378961	51	7	-36	G_Temporal_Pole_Mid-1	0.491627
								Brain_Outside	0.204503
								G_Temporal_Inf-1	0.14304
								S_Sup_Temporal-1	0.0694712
								G_Temporal_Inf-2	0.0311107
								G_Temporal_Mid-1	0.0305248
								S_Sup_Temporal-2	0.0160592
98	FT10	FT8	41	0.0268333	59	0	-24	G_Temporal_Mid-1	0.353172
								S_Sup_Temporal-2	0.218746
								G_Temporal_Inf-2	0.109912
								G_Temporal_Pole_Mid-1	0.106618
								Brain_Outside	0.0879486
								S_Sup_Temporal-1	0.0416497
								G_Temporal_Sup-4	0.0300418
								G_Temporal_Inf-1	0.0247368
								G_Temporal_Mid-2	0.0111136
99	C4	FC4	38	0.101853	50	-6	49	S_Precentral-4	0.248664
								S_Rolando-2	0.163282
								S_Rolando-3	0.161859
								S_Rolando-1	0.157636
								S_Postcentral-2	0.0709059
								G_Frontal_Mid-5	0.0560479
								S_Inf_Frontal-2	0.0207102
								G_Supramarginal-3	0.0188174
								S_Intraparietal-1	0.0177837
								S_Postcentral-3	0.0159895
								S_Postcentral-1	0.0158571
								G_Frontal_Mid-4	0.0157816
								S_Precentral-5	0.0108186
100	C4	C2	38	0.0833781	41	-24	60	S_Rolando-3	0.545902
								S_Postcentral-2	0.151255
								S_Rolando-4	0.0671513
								S_Intraparietal-1	0.0660638
								S_Rolando-2	0.0338885
								S_Intraparietal-2	0.0164625
								G_Paracentral_Lobule-2	0.0137966
101	C4	C6	41	0.124578	60	-21	38	G_Supramarginal-3	0.261833
								G_SupraMarginal-2	0.146104
								S_Postcentral-1	0.141581
								S_Rolando-1	0.0885854
								S_Postcentral-2	0.0806543
								G_Supramarginal-4	0.0691502
								S_Postcentral-3	0.0612105
								S_Intraparietal-1	0.0351013
								S_Rolando-3	0.0327809
								S_Rolando-2	0.0253781
								G_Supramarginal-1	0.0182972
102	C4	CP4	37	0.0798463	50	-35	52	S_Postcentral-2	0.203559
								S_Intraparietal-1	0.171523
								G_Angular-1	0.146349
								S_Rolando-3	0.100299
								G_Parietal_Inf-1	0.0949245
								S_Intraparietal-2	0.0822952
								G_SupraMarginal-6	0.0750396
								G_Supramarginal-4	0.0437865
								G_Supramarginal-3	0.0259514
								S_Postcentral-3	0.014446
103	T8	FT8	30	0.0583459	65	-12	-13	G_Temporal_Mid-2	0.336733
								G_Temporal_Mid-1	0.235324
								S_Sup_Temporal-2	0.206151
								G_Temporal_Sup-4	0.133088
								G_Temporal_Inf-2	0.0337104
								G_Temporal_Sup-3	0.0167952
								G_Temporal_Mid-3	0.0143645
								Brain_Outside	0.0112611
104	T8	C6	41	0.100727	66	-22	4	G_Temporal_Sup-4	0.274693
								G_Temporal_Sup-3	0.245003
								G_Temporal_Mid-2	0.200643
								G_Temporal_Mid-3	0.0837948
								G_Supramarginal-1	0.0472693
								G_Rolandic_Oper-2	0.0427243
								G_SupraMarginal-2	0.0252684
								S_Sup_Temporal-3	0.0173873
								S_Sup_Temporal-2	0.0163396
								S_Rolando-1	0.0152674
								S_Postcentral-1	0.0125118
105	T8	TP8	28	0.0506366	66	-34	-12	G_Temporal_Mid-2	0.640806
								G_Temporal_Inf-3	0.124375
								G_Temporal_Inf-2	0.0715971
								G_Temporal_Mid-3	0.0650148
								Brain_Outside	0.0638009
								G_Temporal_Sup-4	0.0154292
								S_Sup_Temporal-3	0.0106172
106	CP2	Cpz	38	0.0198555	15	-49	68	G_Parietal_Sup-5	0.1573
								G_Precuneus-6	0.139112
								G_Parietal_Sup-2	0.130443
								G_Parietal_Sup-3	0.113749
								S_Cingulate-7	0.0781805
								G_Paracentral_Lobule-4	0.0659615
								G_Parietal_Sup-1	0.0542925
								G_Paracentral_Lobule-3	0.0476399
								G_Parietal_Sup-4	0.0427312
								G_Paracentral_Lobule-2	0.0419013
								S_Rolando-4	0.0390833
								G_Precuneus-5	0.0152054
								S_Intraparietal-3	0.0137658
								S_Postcentral-2	0.0130101
								S_Intraparietal-1	0.0122354
								S_Rolando-3	0.0112244
107	CP2	C2	40	0.0482827	25	-35	67	S_Rolando-4	0.238009
								S_Rolando-3	0.210724
								G_Parietal_Sup-2	0.0986106
								G_Parietal_Sup-3	0.0948664
								G_Paracentral_Lobule-2	0.0785894
								S_Postcentral-2	0.0660383
								G_Parietal_Sup-1	0.0461598
								G_Paracentral_Lobule-3	0.0312723
								S_Intraparietal-1	0.0218249
								G_Paracentral_Lobule-4	0.0206894
								G_Parietal_Sup-4	0.0193603
								G_Parietal_Sup-5	0.0141742
108	CP2	CP4	37	0.0521121	37	-49	57	G_Parietal_Inf-1	0.171675
								G_Angular-1	0.154444
								S_Intraparietal-1	0.134566
								G_Parietal_Sup-3	0.110427
								S_Intraparietal-2	0.0963789
								G_Parietal_Sup-4	0.0724253
								S_Postcentral-2	0.0667104
								S_Intraparietal-3	0.0398915
								S_Rolando-3	0.0337846
								S_Rolando-4	0.027512
								G_Parietal_Sup-2	0.0223225
								G_Parietal_Sup-1	0.0211293
								G_Parietal_Sup-5	0.0134997
109	CP2	P2	39	0.0413616	24	-62	58	S_Intraparietal-3	0.245279
								G_Parietal_Sup-4	0.116744
								G_Parietal_Sup-5	0.100886
								S_Intraparietal-2	0.0952723
								G_Parietal_Sup-3	0.0899754
								G_Precuneus-6	0.0550515
								S_Intraparietal-1	0.0512948
								G_Precuneus-9	0.0493146
								G_Occipital_Mid-1	0.0346264
								G_Parietal_Inf-1	0.0309317
								G_Parietal_Sup-2	0.0199092
								G_Parietal_Sup-1	0.0197321
								G_Angular-2	0.0140818
110	CP6	C6	33	0.0768785	64	-35	23	G_SupraMarginal-5	0.251629
								G_SupraMarginal-2	0.183878
								S_Sup_Temporal-4	0.128473
								G_Temporal_Sup-4	0.106158
								G_Supramarginal-4	0.106037
								G_Supramarginal-1	0.0738009
								G_Temporal_Sup-3	0.0465399
								S_Sup_Temporal-5	0.0217459
								G_SupraMarginal-7	0.0198136
								G_Supramarginal-3	0.015014
								S_Postcentral-1	0.0122939
111	CP6	CP4	38	0.0762077	57	-50	37	G_Angular-1	0.454184
								G_SupraMarginal-7	0.142393
								G_Angular-2	0.0989322
								G_Supramarginal-4	0.0786211
								S_Sup_Temporal-5	0.0743262
								G_SupraMarginal-5	0.0576774
								G_SupraMarginal-6	0.0252984
								S_Sup_Temporal-4	0.0251067
								G_Parietal_Inf-1	0.0170699
112	CP6	TP8	39	0.0895196	63	-48	5	S_Sup_Temporal-4	0.303474
								G_Temporal_Mid-4	0.175235
								G_Temporal_Inf-3	0.170332
								S_Sup_Temporal-3	0.0833805
								G_Temporal_Mid-2	0.0609317
								S_Sup_Temporal-5	0.0493203
								G_Temporal_Mid-3	0.0482493
								Brain_Outside	0.031286
								G_Temporal_Sup-4	0.0263887
								G_SupraMarginal-5	0.0149139
								G_Temporal_Inf-4	0.0148859
113	CP6	P6	33	0.0492758	56	-61	20	S_Sup_Temporal-5	0.373519
								G_Angular-3	0.194822
								S_Sup_Temporal-4	0.102307
								G_Occipital_Mid-3	0.0613115
								G_Occipital_Mid-4	0.0559076
								G_Angular-2	0.0416746
								G_Occipital_Mid-1	0.0413712
								G_Temporal_Mid-4	0.0264397
								G_SupraMarginal-7	0.0235869
								G_Occipital_Mid-2	0.0195212
								G_Angular-1	0.0160977
								G_Temporal_Inf-5	0.013374
								G_Occipital_Inf-2	0.0110338
114	TP10	TP8	41	0.0137794	60	-46	-19	G_Temporal_Inf-3	0.542187
								Brain_Outside	0.204757
								G_Temporal_Mid-2	0.0986867
								G_Temporal_Inf-2	0.0908372
								G_Temporal_Inf-4	0.021183
								G_Fusiform-4	0.0180477
								G_Fusiform-3	0.0101177
115	TP10	P10	28	0.00163572	49	-59	-42	Brain_Outside	0.968938
								G_Temporal_Inf-3	0.0112026
								G_Fusiform-4	0.0108083
116	P4	CP4	37	0.0589878	44	-63	45	G_Angular-1	0.324905
								G_Angular-2	0.302153
								G_Parietal_Inf-1	0.121645
								G_Occipital_Mid-4	0.105047
								S_Intraparietal-2	0.0443384
								S_Intraparietal-3	0.0219111
								G_Angular-3	0.020644
								S_Intraparietal-1	0.0167394
117	P4	P2	30	0.0249624	31	-75	44	G_Occipital_Mid-4	0.265916
								G_Angular-2	0.181646
								G_Occipital_Mid-1	0.174119
								S_Intraparietal-3	0.116017
								S_Intraparietal-2	0.0615454
								G_Occipital_Mid-2	0.0370883
								G_Occipital_Sup-1	0.0333026
								G_Parietal_Inf-1	0.0314948
								G_Precuneus-9	0.0270336
								G_Occipital_Sup-2	0.0146912
118	P4	P6	29	0.0421839	44	-74	27	G_Occipital_Mid-4	0.633647
								G_Occipital_Mid-1	0.115724
								G_Angular-3	0.0928442
								G_Angular-2	0.0648006
								G_Occipital_Mid-2	0.026008
								G_Occipital_Lat-5	0.0251931
								G_Occipital_Mid-3	0.0183162
119	P4	PO4	36	0.0552548	32	-85	27	G_Occipital_Mid-4	0.249107
								G_Occipital_Lat-4	0.185645
								G_Occipital_Mid-1	0.159914
								G_Occipital_Lat-5	0.154602
								G_Occipital_Sup-2	0.0994605
								G_Occipital_Lat-2	0.0715091
								G_Occipital_Mid-2	0.0394759
								G_Angular-2	0.0140744
120	P8	TP8	29	0.0332519	59	-56	-9	G_Temporal_Inf-3	0.482529
								G_Temporal_Inf-4	0.231714
								G_Temporal_Mid-4	0.0718017
								G_Occipital_Inf-1	0.0640877
								G_Occipital_Inf-2	0.0496705
								Brain_Outside	0.0383014
								G_Temporal_Mid-2	0.0222888
								G_Temporal_Inf-5	0.0111738
121	P8	P6	30	0.0381416	51	-71	4	G_Occipital_Inf-2	0.254077
								G_Occipital_Mid-2	0.240947
								G_Occipital_Lat-5	0.111325
								G_Occipital_Mid-1	0.0931777
								G_Occipital_Inf-1	0.0496304
								G_Temporal_Inf-5	0.0424294
								G_Occipital_Mid-3	0.0400052
								G_Temporal_Inf-4	0.0362282
								G_Temporal_Mid-4	0.0335363
								G_Occipital_Mid-4	0.0236033
								G_Angular-3	0.0204111
								S_Sup_Temporal-5	0.0153634
								G_Occipital_Lat-4	0.0129013
122	P8	P10	41	0.0322179	48	-66	-26	Brain_Outside	0.61926
								G_Occipital_Inf-2	0.104568
								G_Temporal_Inf-4	0.0872329
								G_Occipital_Inf-1	0.0588642
								G_Temporal_Inf-3	0.0445392
								G_Occipital_Lat-3	0.0325906
								G_Occipital_Lat-5	0.0261289
123	P8	PO8	29	0.0246271	45	-78	-7	G_Occipital_Inf-2	0.216262
								G_Occipital_Lat-3	0.213367
								G_Occipital_Lat-5	0.213283
								G_Occipital_Lat-4	0.0756919
								G_Occipital_Lat-2	0.0735192
								G_Occipital_Mid-2	0.0690178
								G_Occipital_Pole-1	0.0450019
								Brain_Outside	0.0373713
								G_Occipital_Inf-1	0.0304914
								G_Temporal_Inf-4	0.015948
124	O2	I2	41	0.0257582	21	-93	-16	G_Occipital_Pole-1	0.451758
								Brain_Outside	0.291715
								G_Calcarine-3	0.144792
								G_Occipital_Lat-2	0.0529337
								G_Occipital_Lat-1	0.0522608
125	O2	Oz	29	0.0237739	13	-99	-4	G_Calcarine-3	0.798465
								G_Occipital_Pole-1	0.111107
								G_Occipital_Lat-1	0.0657853
								Brain_Outside	0.0119524
126	O2	PO4	29	0.0603594	23	-97	5	G_Occipital_Lat-1	0.339034
								G_Occipital_Lat-2	0.314259
								G_Calcarine-3	0.230845
								G_Occipital_Pole-1	0.0604072
								G_Occipital_Lat-4	0.0363344
								G_Occipital_Sup-2	0.0118462
127	O2	PO8	29	0.0440223	30	-93	-5	G_Occipital_Lat-2	0.368085
								G_Occipital_Pole-1	0.341452
								G_Occipital_Lat-1	0.13084
								G_Calcarine-3	0.0697176
								G_Occipital_Lat-4	0.0390238
								G_Occipital_Lat-3	0.0293617
								Brain_Outside	0.0117333
128	PO10	I2	28	0.00223871	29	-82	-39	Brain_Outside	0.986435
129	PO10	P10	27	0.00553332	42	-72	-42	Brain_Outside	0.994481
130	PO10	PO8	41	0.0356274	37	-82	-22	Brain_Outside	0.512132
								G_Occipital_Pole-1	0.178417
								G_Occipital_Lat-2	0.143802
								G_Occipital_Lat-3	0.0931985
								G_Occipital_Lat-5	0.035892
								G_Occipital_Lat-4	0.0153173
								G_Occipital_Inf-2	0.01372

## Sheet: Brodmann
Landmarks: Brodmann
1 - Primary Somatosensory Cortex
2 - Primary Somatosensory Cortex
3 - Primary Somatosensory Cortex
4 - Primary Motor Cortex
5 - Somatosensory Association Cortex
6 - Pre-Motor and Supplementary Motor Cortex
7 - Somatosensory Association Cortex
8 - Includes Frontal eye fields
9 - Dorsolateral prefrontal cortex
10 - Frontopolar area
11 - Orbitofrontal area
17 - Primary Visual Cortex (V1)
18 - Visual Association Cortex (V2)
19 - V3
20 - Inferior Temporal gyrus
21 - Middle Temporal gyrus
22 - Superior Temporal Gyrus
23 - Ventral Posterior cingulate cortex
24 - Ventral Anterior cingulate cortex
25 - Subgenual cortex
32 - Dorsal anterior cingulate cortex
37 - Fusiform gyrus
38 - Temporopolar area
39 - Angular gyrus, part of Wernicke's area
40 - Supramarginal gyrus part of Wernicke's area
41 - Primary and Auditory Association Cortex
42 - Primary and Auditory Association Cortex
43 - Subcentral area
44 - pars opercularis, part of Broca's area
45 - pars triangularis Broca's area
46 - Dorsolateral prefrontal cortex
47 - Inferior prefrontal gyrus
48 - Retrosubicular area

## Sheet: 3_Lnd
1 - Primary Somatosensory Cortex
	Source	Detector	Specificity	Distance (mm)	X (mm)	Y (mm)	Z (mm)
	C4	C6	0.12295	40	62	-20	37
	CP1	C1	0.0890882	39	-27	-36	71
	CP1	Cpz	0.087926	38	-16	-50	72
	C4	CP4	0.08362	36	53	-35	52
	CP2	C2	0.079483	38	28	-36	71
	C3	CP3	0.06957	37	-52	-34	52
	C3	C5	0.0686336	40	-60	-18	37
	CP2	Cpz	0.0680334	39	17	-50	73
	CP2	CP4	0.0312832	38	39	-49	60
	C4	C2	0.028568	40	42	-21	62
	CP1	CP3	0.0272179	38	-39	-48	60
	Cz	Cpz	0.0241434	39	1	-35	75
	C3	C1	0.019692	40	-42	-20	62
	C4	FC4	0.0120654	38	52	-4	48
	CP1	P1	0.0114864	39	-24	-62	62
2 - Primary Somatosensory Cortex
	Source	Detector	Specificity	Distance (mm)	X (mm)	Y (mm)	Z (mm)
	C4	C6	0.276515	40	62	-20	37
	C3	CP3	0.225178	37	-52	-34	52
	CP6	C6	0.189483	33	65	-33	23
	C4	CP4	0.18861	36	53	-35	52
	C3	C5	0.177762	40	-60	-18	37
	CP1	CP3	0.164304	38	-39	-48	60
	CP5	C5	0.139669	33	-63	-32	23
	CP2	CP4	0.135339	38	39	-49	60
	CP2	C2	0.0690726	38	28	-36	71
	CP1	C1	0.0684751	39	-27	-36	71
	CP1	Cpz	0.0427634	38	-16	-50	72
	C4	C2	0.0330986	40	42	-21	62
	FC6	C6	0.0323061	34	64	-5	22
	CP2	Cpz	0.0275369	39	17	-50	73
	C3	C1	0.0257311	40	-42	-20	62
	T8	C6	0.021016	41	67	-19	4
	CP1	P1	0.0184703	39	-24	-62	62
	CP5	CP3	0.0158201	38	-57	-48	38
	CP2	P2	0.0132238	39	25	-62	63
	CP6	CP4	0.0129233	38	58	-48	38
	FC5	C5	0.010732	33	-62	-3	23
3 - Primary Somatosensory Cortex
	Source	Detector	Specificity	Distance (mm)	X (mm)	Y (mm)	Z (mm)
	C4	C2	0.256039	40	42	-21	62
	C3	C1	0.245538	40	-42	-20	62
	CP2	C2	0.240435	38	28	-36	71
	C3	C5	0.238292	40	-60	-18	37
	C3	CP3	0.211808	37	-52	-34	52
	C4	C6	0.199165	40	62	-20	37
	CP1	C1	0.190967	39	-27	-36	71
	C4	CP4	0.176604	36	53	-35	52
	C4	FC4	0.114145	38	52	-4	48
	C3	FC3	0.0924283	37	-50	-3	50
	CP2	Cpz	0.0700187	39	17	-50	73
	CP2	CP4	0.0575875	38	39	-49	60
	CP1	CP3	0.0556805	38	-39	-48	60
	Cz	Cpz	0.053083	39	1	-35	75
	CP1	Cpz	0.0406976	38	-16	-50	72
	Cz	C2	0.0308509	39	17	-21	75
	Cz	C1	0.0189812	39	-17	-20	74
4 - Primary Motor Cortex
	Source	Detector	Specificity	Distance (mm)	X (mm)	Y (mm)	Z (mm)
	Cz	Cpz	0.471262	39	1	-35	75
	Cz	C2	0.399166	39	17	-21	75
	Cz	C1	0.39756	39	-17	-20	74
	C4	C2	0.367692	40	42	-21	62
	C3	C1	0.349751	40	-42	-20	62
	CP1	C1	0.315631	39	-27	-36	71
	CP2	C2	0.240681	38	28	-36	71
	C4	FC4	0.194807	38	52	-4	48
	C3	FC3	0.175821	37	-50	-3	50
	Cz	FCz	0.113787	40	-1	-4	72
	C3	C5	0.104578	40	-60	-18	37
	C4	C6	0.0647173	40	62	-20	37
	FC1	C1	0.0599801	39	-26	-5	68
	FC2	C2	0.0434875	40	27	-4	68
	C3	CP3	0.0421996	37	-52	-34	52
	CP2	Cpz	0.0395741	39	17	-50	73
	CP1	Cpz	0.0362169	38	-16	-50	72
	C4	CP4	0.0305088	36	53	-35	52
	FC6	FC4	0.0227829	36	56	12	33
	FC5	C5	0.0222374	33	-62	-3	23
	FC6	C6	0.0159225	34	64	-5	22
	FC5	FC3	0.012348	36	-55	12	34
	CP1	CP3	0.011384	38	-39	-48	60
	Pz	Cpz	0.0109014	39	2	-61	66
5 - Somatosensory Association Cortex
	Source	Detector	Specificity	Distance (mm)	X (mm)	Y (mm)	Z (mm)
	CP1	Cpz	0.524193	38	-16	-50	72
	CP2	Cpz	0.473882	39	17	-50	73
	Pz	Cpz	0.375962	39	2	-61	66
	Cz	Cpz	0.291378	39	1	-35	75
	CP1	P1	0.0960243	39	-24	-62	62
	CP2	P2	0.0661553	39	25	-62	63
	CP1	C1	0.0527544	39	-27	-36	71
	CP2	C2	0.052295	38	28	-36	71
	CP1	CP3	0.0243278	38	-39	-48	60
	CP2	CP4	0.0204743	38	39	-49	60
	Pz	P1	0.0203413	30	-13	-73	56
	Pz	P2	0.0146722	30	15	-73	57
6 - Pre-Motor and Supplementary Motor Cortex
	Source	Detector	Specificity	Distance (mm)	X (mm)	Y (mm)	Z (mm)
	Cz	FCz	0.837742	40	-1	-4	72
	FC2	C2	0.824586	40	27	-4	68
	FC1	C1	0.817813	39	-26	-5	68
	FC1	FCz	0.732117	36	-13	12	67
	FC2	FCz	0.629502	36	14	13	66
	C3	FC3	0.617108	37	-50	-3	50
	C4	FC4	0.568683	38	52	-4	48
	Cz	C1	0.564519	39	-17	-20	74
	Cz	C2	0.553913	39	17	-21	75
	FC6	FC4	0.400555	36	56	12	33
	FC2	FC4	0.382064	36	39	12	54
	FC1	FC3	0.375242	36	-38	12	55
	FC5	FC3	0.359584	36	-55	12	34
	C3	C1	0.345695	40	-42	-20	62
	C4	C2	0.294833	40	42	-21	62
	FC6	FT8	0.257658	37	61	11	8
	FC5	FT7	0.243402	37	-59	11	9
	Fz	FCz	0.241755	40	1	27	58
	FC5	C5	0.189718	33	-62	-3	23
	CP2	C2	0.180211	38	28	-36	71
	FC6	C6	0.177401	34	64	-5	22
	CP1	C1	0.143719	39	-27	-36	71
	Cz	Cpz	0.105415	39	1	-35	75
	FC6	F6	0.102039	34	58	24	18
	FC1	F1	0.083006	39	-23	26	56
	F4	FC4	0.0763418	37	44	25	40
	FC2	F2	0.071216	39	24	26	55
	F3	FC3	0.0683761	36	-45	25	41
	FC5	F5	0.0626451	33	-56	24	20
	C3	C5	0.0271741	40	-60	-18	37
	C4	C6	0.0213823	40	62	-20	37
	F8	FT8	0.0135609	31	57	21	-4
	F7	FT7	0.0105454	30	-54	21	-4
7 - Somatosensory Association Cortex
	Source	Detector	Specificity	Distance (mm)	X (mm)	Y (mm)	Z (mm)
	Pz	P2	0.938645	30	15	-73	57
	Pz	P1	0.915873	30	-13	-73	56
	CP2	P2	0.860185	39	25	-62	63
	CP1	P1	0.827203	39	-24	-62	62
	P4	P2	0.703122	30	33	-74	48
	P3	P1	0.696747	30	-32	-73	47
	Pz	Cpz	0.588299	39	2	-61	66
	POz	P2	0.442668	46	12	-81	43
	POz	P1	0.361603	45	-12	-83	42
	CP2	Cpz	0.304619	39	17	-50	73
	CP1	CP3	0.270602	38	-39	-48	60
	CP2	CP4	0.252509	38	39	-49	60
	CP1	Cpz	0.249305	38	-16	-50	72
	P4	CP4	0.125122	35	46	-62	47
	CP1	C1	0.123147	39	-27	-36	71
	P3	CP3	0.122904	36	-46	-61	46
	CP2	C2	0.116194	38	28	-36	71
	P3	PO3	0.0488412	35	-34	-83	30
	P4	PO4	0.0483302	37	34	-83	30
	P3	P5	0.0203291	30	-46	-72	30
	P4	P6	0.0197492	30	47	-72	30
	Cz	Cpz	0.0178517	39	1	-35	75
8 - Includes Frontal eye fields
	Source	Detector	Specificity	Distance (mm)	X (mm)	Y (mm)	Z (mm)
	FC1	F1	0.637225	39	-23	26	56
	Fz	FCz	0.600174	40	1	27	58
	FC2	F2	0.5807	39	24	26	55
	FC2	FCz	0.353432	36	14	13	66
	Fz	F1	0.34732	29	-9	41	50
	Fz	F2	0.288913	29	10	41	50
	FC1	FCz	0.258758	36	-13	12	67
	FC1	FC3	0.234881	36	-38	12	55
	FC2	FC4	0.214919	36	39	12	54
	Fz	AFz	0.121499	40	2	50	39
	FC2	C2	0.112368	40	27	-4	68
	FC1	C1	0.103723	39	-26	-5	68
	F4	F2	0.0556876	30	30	40	41
	F3	F1	0.0442217	29	-31	39	41
	Cz	FCz	0.0322624	40	-1	-4	72
	AF4	F2	0.0192414	44	22	52	33
	F3	FC3	0.017406	36	-45	25	41
	F4	FC4	0.0158289	37	44	25	40
	AF3	F1	0.0122885	44	-23	52	32
9 - Dorsolateral prefrontal cortex
	Source	Detector	Specificity	Distance (mm)	X (mm)	Y (mm)	Z (mm)
	Fz	F2	0.689331	29	10	41	50
	F4	F2	0.683666	30	30	40	41
	F3	F1	0.666063	29	-31	39	41
	Fz	F1	0.631611	29	-9	41	50
	Fz	AFz	0.617683	40	2	50	39
	AF4	F2	0.515248	44	22	52	33
	AF3	F1	0.484396	44	-23	52	32
	F3	FC3	0.369197	36	-45	25	41
	FC2	FC4	0.357851	36	39	12	54
	FC1	FC3	0.351256	36	-38	12	55
	FC2	F2	0.331407	39	24	26	55
	F4	FC4	0.307102	37	44	25	40
	FC1	F1	0.260366	39	-23	26	56
	AF4	AFz	0.169734	36	13	61	24
	AF3	AFz	0.145485	36	-12	62	23
	Fz	FCz	0.129358	40	1	27	58
	FC6	FC4	0.0875354	36	56	12	33
	FC5	FC3	0.0862704	36	-55	12	34
	C3	FC3	0.0695127	37	-50	-3	50
	C4	FC4	0.0612	38	52	-4	48
	Fpz	AFz	0.0508015	40	1	64	14
	F4	F6	0.0215287	30	46	38	24
	F3	F5	0.0198932	29	-46	39	26
	FC2	FCz	0.0133739	36	14	13	66
	FC2	C2	0.0133089	40	27	-4	68
10 - Frontopolar area
	Source	Detector	Specificity	Distance (mm)	X (mm)	Y (mm)	Z (mm)
	Fpz	AFz	0.874771	40	1	64	14
	AF3	AFz	0.757623	36	-12	62	23
	AF4	AFz	0.724658	36	13	61	24
	AF3	Fp1	0.69634	27	-24	63	9
	AF4	Fp2	0.687812	28	25	63	9
	Fpz	Fp1	0.544968	30	-12	67	0
	Fpz	Fp2	0.544582	31	13	67	0
	AF8	Fp2	0.310841	30	34	59	-2
	AF7	Fp1	0.25127	30	-33	59	-2
	Fz	AFz	0.20263	40	2	50	39
	AF4	F6	0.189747	45	40	50	16
	AF4	F2	0.184054	44	22	52	33
	AF3	F1	0.168877	44	-23	52	32
	AF3	F5	0.160361	44	-39	50	17
	AF8	F6	0.0342528	33	48	46	5
	AF7	F5	0.0272358	33	-47	46	6
11 - Orbitofrontal area
	Source	Detector	Specificity	Distance (mm)	X (mm)	Y (mm)	Z (mm)
	Fpz	Fp1	0.448978	30	-12	67	0
	Fpz	Fp2	0.44847	31	13	67	0
	AF7	Fp1	0.327117	30	-33	59	-2
	AF8	Fp2	0.304728	30	34	59	-2
	AF4	Fp2	0.215671	28	25	63	9
	AF3	Fp1	0.201156	27	-24	63	9
	Fpz	AFz	0.0463326	40	1	64	14
17 - Primary Visual Cortex (V1)
	Source	Detector	Specificity	Distance (mm)	X (mm)	Y (mm)	Z (mm)
	O1	Oz	0.788626	30	-14	-101	-2
	O2	Oz	0.676045	30	15	-99	-1
	POz	Oz	0.605628	40	-2	-97	12
	Iz	Oz	0.486761	40	-2	-96	-11
	O2	PO4	0.480518	28	26	-97	8
	O1	PO3	0.406555	30	-26	-96	8
	O1	I1	0.148491	40	-24	-95	-13
	POz	PO4	0.139606	36	16	-92	24
	O2	I2	0.13749	41	25	-94	-14
	O1	PO7	0.124982	30	-32	-93	-2
	POz	PO3	0.123005	36	-16	-93	25
	O2	PO8	0.11338	29	33	-94	-3
18 - Visual Association Cortex (V2)
	Source	Detector	Specificity	Distance (mm)	X (mm)	Y (mm)	Z (mm)
	O2	PO8	0.7288	29	33	-94	-3
	POz	PO4	0.677951	36	16	-92	24
	O1	PO7	0.662573	30	-32	-93	-2
	POz	PO3	0.648332	36	-16	-93	25
	O1	I1	0.644824	40	-24	-95	-13
	O2	I2	0.634279	41	25	-94	-14
	O1	PO3	0.486189	30	-26	-96	8
	O2	PO4	0.459197	28	26	-97	8
	Iz	Oz	0.329337	40	-2	-96	-11
	POz	Oz	0.301028	40	-2	-97	12
	O2	Oz	0.267418	30	15	-99	-1
	O1	Oz	0.162505	30	-14	-101	-2
	P4	PO4	0.151566	37	34	-83	30
	Iz	I1	0.138106	34	-17	-88	-31
	POz	P1	0.128732	45	-12	-83	42
	P3	PO3	0.119598	35	-34	-83	30
	POz	P2	0.116623	46	12	-81	43
	Iz	I2	0.108256	34	17	-88	-33
	PO10	PO8	0.0744538	43	42	-80	-21
	PO9	PO7	0.0627598	42	-42	-79	-21
	P8	PO8	0.0343269	30	48	-76	-6
	P7	PO7	0.0223709	30	-49	-74	-5
	PO9	I1	0.0195402	34	-37	-81	-36
	PO10	I2	0.0175341	34	37	-81	-37
19 - V3
	Source	Detector	Specificity	Distance (mm)	X (mm)	Y (mm)	Z (mm)
	P3	PO3	0.690473	35	-34	-83	30
	P8	PO8	0.6724	30	48	-76	-6
	P4	PO4	0.650835	37	34	-83	30
	P7	PO7	0.636547	30	-49	-74	-5
	PO10	PO8	0.482137	43	42	-80	-21
	POz	P1	0.474958	45	-12	-83	42
	PO9	PO7	0.469406	42	-42	-79	-21
	POz	P2	0.425685	46	12	-81	43
	P3	P1	0.194428	30	-32	-73	47
	P4	P2	0.187942	30	33	-74	48
	P7	P5	0.186927	30	-54	-67	6
	O1	PO7	0.183045	30	-32	-93	-2
	POz	PO3	0.17648	36	-16	-93	25
	P3	P5	0.171483	30	-46	-72	30
	POz	PO4	0.156949	36	16	-92	24
	P8	P6	0.151189	31	54	-67	6
	P4	P6	0.151111	30	47	-72	30
	O2	PO8	0.145939	29	33	-94	-3
	P8	P10	0.0747646	45	54	-60	-23
	P7	P9	0.0650964	44	-55	-60	-22
	O2	I2	0.0531246	41	25	-94	-14
	Pz	P1	0.0525718	30	-13	-73	56
	O1	PO3	0.0482865	30	-26	-96	8
	O1	I1	0.0467727	40	-24	-95	-13
	Pz	P2	0.0439071	30	15	-73	57
	PO10	I2	0.0397822	34	37	-81	-37
	P3	CP3	0.0389314	36	-46	-61	46
	P4	CP4	0.0388814	35	46	-62	47
	PO9	I1	0.0388377	34	-37	-81	-36
	O2	PO4	0.0321078	28	26	-97	8
	POz	Oz	0.0249518	40	-2	-97	12
	CP5	P5	0.0102449	32	-57	-57	21
20 - Inferior Temporal gyrus
	Source	Detector	Specificity	Distance (mm)	X (mm)	Y (mm)	Z (mm)
	TP10	TP8	0.76836	41	64	-42	-19
	TP9	TP7	0.757687	42	-65	-42	-17
	T7	TP7	0.473228	30	-68	-32	-12
	T8	TP8	0.415167	29	68	-31	-12
	FT10	F10	0.324126	31	52	14	-35
	FT9	F9	0.318272	31	-51	11	-33
	P7	TP7	0.186911	30	-64	-52	-9
	P8	TP8	0.181167	29	62	-52	-8
	CP5	TP7	0.101578	38	-65	-44	5
	FT9	FT7	0.086894	40	-57	3	-22
	CP6	TP8	0.0832296	39	65	-44	6
	FT10	FT8	0.0671893	40	59	6	-21
	P8	P10	0.0570102	45	54	-60	-23
	P7	P9	0.0459287	44	-55	-60	-22
	T7	FT7	0.0381201	30	-63	-9	-12
	T8	FT8	0.0264089	31	66	-8	-12
	T7	C5	0.0151195	40	-65	-18	4
	TP10	P10	0.0140532	19	53	-53	-43
	T8	C6	0.0127965	41	67	-19	4
21 - Middle Temporal gyrus
	Source	Detector	Specificity	Distance (mm)	X (mm)	Y (mm)	Z (mm)
	T8	FT8	0.842999	31	66	-8	-12
	T7	FT7	0.786891	30	-63	-9	-12
	FT10	FT8	0.690974	40	59	6	-21
	FT9	FT7	0.673942	40	-57	3	-22
	T8	TP8	0.549559	29	68	-31	-12
	T7	TP7	0.492846	30	-68	-32	-12
	T8	C6	0.380151	41	67	-19	4
	T7	C5	0.370199	40	-65	-18	4
	CP6	TP8	0.354025	39	65	-44	6
	CP5	TP7	0.348507	38	-65	-44	5
	FT9	F9	0.256078	31	-51	11	-33
	FT10	F10	0.212502	31	52	14	-35
	CP5	P5	0.131988	32	-57	-57	21
	P8	TP8	0.121463	29	62	-52	-8
	CP6	P6	0.111105	32	58	-58	22
	P7	TP7	0.085432	30	-64	-52	-9
	F8	FT8	0.0739868	31	57	21	-4
	TP10	TP8	0.0570811	41	64	-42	-19
	FC6	FT8	0.053033	37	61	11	8
	TP9	TP7	0.0523481	42	-65	-42	-17
	F7	FT7	0.0472121	30	-54	21	-4
	FC5	FT7	0.0357952	37	-59	11	9
	F8	F10	0.0217111	40	52	30	-13
	P7	P5	0.018334	30	-54	-67	6
	P8	P6	0.014998	31	54	-67	6
	CP5	C5	0.0143522	33	-63	-32	23
	F7	F9	0.0119513	40	-49	31	-12
	CP6	C6	0.0106219	33	65	-33	23
22 - Superior Temporal Gyrus
	Source	Detector	Specificity	Distance (mm)	X (mm)	Y (mm)	Z (mm)
	T8	C6	0.473251	41	67	-19	4
	T7	C5	0.422042	40	-65	-18	4
	CP6	TP8	0.404259	39	65	-44	6
	CP5	TP7	0.352886	38	-65	-44	5
	CP6	C6	0.315986	33	65	-33	23
	CP6	P6	0.263266	32	58	-58	22
	CP5	P5	0.24114	32	-57	-57	21
	CP5	C5	0.222478	33	-63	-32	23
	FC6	C6	0.107449	34	64	-5	22
	T7	FT7	0.0921597	30	-63	-9	-12
	CP6	CP4	0.0694227	38	58	-48	38
	CP5	CP3	0.0590533	38	-57	-48	38
	T8	FT8	0.0571211	31	66	-8	-12
	FC5	C5	0.0521487	33	-62	-3	23
	T8	TP8	0.0224383	29	68	-31	-12
	T7	TP7	0.0178859	30	-68	-32	-12
	C4	C6	0.0174472	40	62	-20	37
	FT9	FT7	0.014747	40	-57	3	-22
	FC6	FT8	0.0125433	37	61	11	8
	FC5	FT7	0.0109208	37	-59	11	9
23 - Ventral Posterior cingulate cortex
	Source	Detector	Specificity	Distance (mm)	X (mm)	Y (mm)	Z (mm)
	Cz	FCz	0.000343137	40	-1	-4	72
	Cz	Cpz	3.56898e-05	39	1	-35	75
	Fz	FCz	2.65704e-05	40	1	27	58
	FC1	FCz	2.83662e-06	36	-13	12	67
	FC2	FCz	2.54536e-06	36	14	13	66
	Cz	C1	1.73638e-06	39	-17	-20	74
	Cz	C2	1.65585e-06	39	17	-21	75
	POz	P1	7.51578e-07	45	-12	-83	42
24 - Ventral Anterior cingulate cortex
	Source	Detector	Specificity	Distance (mm)	X (mm)	Y (mm)	Z (mm)
	Fz	FCz	0.00446876	40	1	27	58
	Fz	AFz	0.00282182	40	2	50	39
	Cz	FCz	0.000919799	40	-1	-4	72
	Fpz	AFz	0.0006708	40	1	64	14
	Fz	F2	0.000389119	29	10	41	50
	Fz	F1	0.000280241	29	-9	41	50
	FC2	FCz	0.000182468	36	14	13	66
	FC1	FCz	0.00012919	36	-13	12	67
	AF4	AFz	5.74054e-05	36	13	61	24
	AF3	AFz	3.51883e-05	36	-12	62	23
	AF4	F2	1.33826e-05	44	22	52	33
	FC2	F2	4.96904e-06	39	24	26	55
25 - Subgenual cortex
	Source	Detector	Specificity	Distance (mm)	X (mm)	Y (mm)	Z (mm)
	Fpz	AFz	0.000225263	40	1	64	14
	Fz	AFz	5.90415e-05	40	2	50	39
	AF3	AFz	1.691e-06	36	-12	62	23
	AF4	AFz	1.01343e-06	36	13	61	24
32 - Dorsal anterior cingulate cortex
	Source	Detector	Specificity	Distance (mm)	X (mm)	Y (mm)	Z (mm)
	Fz	AFz	0.0508361	40	2	50	39
	Fpz	AFz	0.0250556	40	1	64	14
	Fz	FCz	0.0213018	40	1	27	58
	AF4	AFz	0.014933	36	13	61	24
	Fz	F2	0.0122425	29	10	41	50
	Fz	F1	0.0117372	29	-9	41	50
	AF3	AFz	0.0112481	36	-12	62	23
37 - Fusiform gyrus
	Source	Detector	Specificity	Distance (mm)	X (mm)	Y (mm)	Z (mm)
	P7	TP7	0.711953	30	-64	-52	-9
	P8	P6	0.68815	31	54	-67	6
	P7	P5	0.685538	30	-54	-67	6
	P8	TP8	0.681079	29	62	-52	-8
	P7	P9	0.58049	44	-55	-60	-22
	P8	P10	0.508249	45	54	-60	-23
	P7	PO7	0.315153	30	-49	-74	-5
	P8	PO8	0.271072	30	48	-76	-6
	CP5	P5	0.171479	32	-57	-57	21
	CP6	P6	0.163629	32	58	-58	22
	TP9	TP7	0.146918	42	-65	-42	-17
	TP10	TP8	0.128644	41	64	-42	-19
	CP5	TP7	0.118639	38	-65	-44	5
	CP6	TP8	0.0977308	39	65	-44	6
	PO9	PO7	0.0275225	42	-42	-79	-21
	PO9	P9	0.0225222	34	-50	-66	-39
	PO10	PO8	0.0181953	43	42	-80	-21
	P3	P5	0.0164498	30	-46	-72	30
	P4	P6	0.014741	30	47	-72	30
	T7	TP7	0.0147179	30	-68	-32	-12
	T8	TP8	0.0120095	29	68	-31	-12
	PO10	P10	0.0105979	35	50	-67	-41
38 - Temporopolar area
	Source	Detector	Specificity	Distance (mm)	X (mm)	Y (mm)	Z (mm)
	FT9	F9	0.423055	31	-51	11	-33
	FT10	F10	0.389045	31	52	14	-35
	F8	F10	0.363468	40	52	30	-13
	F7	F9	0.32142	40	-49	31	-12
	F8	FT8	0.319559	31	57	21	-4
	F7	FT7	0.317748	30	-54	21	-4
	FT10	FT8	0.201684	40	59	6	-21
	FT9	FT7	0.191548	40	-57	3	-22
	FC6	FT8	0.107514	37	61	11	8
	FC5	FT7	0.0922889	37	-59	11	9
	T7	FT7	0.03739	30	-63	-9	-12
	T8	FT8	0.0276134	31	66	-8	-12
	F8	F6	0.0102959	27	55	36	5
39 - Angular gyrus, part of Wernicke's area
	Source	Detector	Specificity	Distance (mm)	X (mm)	Y (mm)	Z (mm)
	P4	P6	0.799899	30	47	-72	30
	P3	P5	0.779692	30	-46	-72	30
	P4	CP4	0.578656	35	46	-62	47
	P3	CP3	0.532973	36	-46	-61	46
	CP6	P6	0.349835	32	58	-58	22
	CP5	P5	0.326705	32	-57	-57	21
	CP5	CP3	0.143534	38	-57	-48	38
	P4	PO4	0.133429	37	34	-83	30
	P8	P6	0.132298	31	54	-67	6
	P3	PO3	0.13193	35	-34	-83	30
	CP6	CP4	0.128039	38	58	-48	38
	P4	P2	0.103729	30	33	-74	48
	P3	P1	0.0993706	30	-32	-73	47
	P7	P5	0.0989485	30	-54	-67	6
	CP2	CP4	0.0341003	38	39	-49	60
	CP1	CP3	0.0221108	38	-39	-48	60
40 - Supramarginal gyrus part of Wernicke's area
	Source	Detector	Specificity	Distance (mm)	X (mm)	Y (mm)	Z (mm)
	CP6	CP4	0.689764	38	58	-48	38
	CP5	CP3	0.654595	38	-57	-48	38
	C4	CP4	0.500351	36	53	-35	52
	CP2	CP4	0.451147	38	39	-49	60
	C3	CP3	0.433197	37	-52	-34	52
	CP1	CP3	0.418226	38	-39	-48	60
	P3	CP3	0.297658	36	-46	-61	46
	P4	CP4	0.250114	35	46	-62	47
	CP6	C6	0.114833	33	65	-33	23
	CP5	C5	0.0827379	33	-63	-32	23
	CP6	P6	0.0565516	32	58	-58	22
	CP5	P5	0.0547721	32	-57	-57	21
	C4	C6	0.0521567	40	62	-20	37
	CP2	P2	0.0278993	39	25	-62	63
	C3	C5	0.0278598	40	-60	-18	37
	CP1	P1	0.0197619	39	-24	-62	62
	CP2	C2	0.0172375	38	28	-36	71
	C4	C2	0.0139585	40	42	-21	62
	CP1	C1	0.0112769	39	-27	-36	71
41 - Primary and Auditory Association Cortex
	Source	Detector	Specificity	Distance (mm)	X (mm)	Y (mm)	Z (mm)
	CP5	C5	0.000285351	33	-63	-32	23
	CP5	P5	0.000235989	32	-57	-57	21
	CP5	CP3	0.000192712	38	-57	-48	38
	CP6	C6	0.000157014	33	65	-33	23
	CP6	P6	0.000151395	32	58	-58	22
	CP6	CP4	9.21985e-05	38	58	-48	38
	CP5	TP7	8.54968e-05	38	-65	-44	5
	CP6	TP8	5.53608e-05	39	65	-44	6
	T7	C5	1.06037e-05	40	-65	-18	4
	T8	C6	5.44478e-06	41	67	-19	4
42 - Primary and Auditory Association Cortex
	Source	Detector	Specificity	Distance (mm)	X (mm)	Y (mm)	Z (mm)
	CP5	C5	0.14789	33	-63	-32	23
	CP6	C6	0.0778475	33	65	-33	23
	CP5	TP7	0.0419539	38	-65	-44	5
	CP6	TP8	0.0285491	39	65	-44	6
	CP5	P5	0.0277542	32	-57	-57	21
	CP5	CP3	0.0233378	38	-57	-48	38
	T7	C5	0.0222876	40	-65	-18	4
	CP6	P6	0.0215888	32	58	-58	22
	CP6	CP4	0.0148232	38	58	-48	38
	T8	C6	0.0138835	41	67	-19	4
43 - Subcentral area
	Source	Detector	Specificity	Distance (mm)	X (mm)	Y (mm)	Z (mm)
	FC6	C6	0.490659	34	64	-5	22
	FC5	C5	0.471287	33	-62	-3	23
	C3	C5	0.212755	40	-60	-18	37
	C4	C6	0.162144	40	62	-20	37
	T7	C5	0.0388489	40	-65	-18	4
	T8	C6	0.0280469	41	67	-19	4
	FC6	FC4	0.0265853	36	56	12	33
	FC5	FT7	0.0259129	37	-59	11	9
	FC6	FT8	0.0254803	37	61	11	8
	CP5	C5	0.0231091	33	-63	-32	23
	CP6	C6	0.0147604	33	65	-33	23
	FC5	FC3	0.0147398	36	-55	12	34
44 - pars opercularis, part of Broca's area
	Source	Detector	Specificity	Distance (mm)	X (mm)	Y (mm)	Z (mm)
	FC5	FC3	0.478135	36	-55	12	34
	FC6	FC4	0.414546	36	56	12	33
	FC5	F5	0.335871	33	-56	24	20
	FC6	F6	0.285671	34	58	24	18
	F4	FC4	0.274747	37	44	25	40
	F3	FC3	0.265391	36	-45	25	41
	FC5	FT7	0.180864	37	-59	11	9
	FC6	FT8	0.146827	37	61	11	8
	FC5	C5	0.0572089	33	-62	-3	23
	FC2	FC4	0.0329037	36	39	12	54
	FC1	FC3	0.0291649	36	-38	12	55
	FC6	C6	0.0290584	34	64	-5	22
	C4	FC4	0.026365	38	52	-4	48
	F3	F5	0.0244531	29	-46	39	26
	F4	F6	0.0242623	30	46	38	24
	C3	FC3	0.0218497	37	-50	-3	50
45 - pars triangularis Broca's area
	Source	Detector	Specificity	Distance (mm)	X (mm)	Y (mm)	Z (mm)
	F7	F5	0.798361	28	-53	37	6
	F3	F5	0.725641	29	-46	39	26
	F4	F6	0.706725	30	46	38	24
	F8	F6	0.658242	27	55	36	5
	FC5	F5	0.530794	33	-56	24	20
	FC6	F6	0.52591	34	58	24	18
	AF7	F5	0.487862	33	-47	46	6
	AF8	F6	0.43877	33	48	46	5
	AF3	F5	0.321169	44	-39	50	17
	AF4	F6	0.306039	45	40	50	16
	F7	FT7	0.241129	30	-54	21	-4
	F3	FC3	0.146969	36	-45	25	41
	F4	FC4	0.146112	37	44	25	40
	F8	FT8	0.119817	31	57	21	-4
	F7	F9	0.110769	40	-49	31	-12
	F8	F10	0.0568282	40	52	30	-13
	FC5	FT7	0.0499681	37	-59	11	9
	FC6	FT8	0.041806	37	61	11	8
	F3	F1	0.0323702	29	-31	39	41
	F4	F2	0.0244284	30	30	40	41
	FC6	FC4	0.0212498	36	56	12	33
	FC5	FC3	0.0182936	36	-55	12	34
46 - Dorsolateral prefrontal cortex
	Source	Detector	Specificity	Distance (mm)	X (mm)	Y (mm)	Z (mm)
	AF3	F5	0.493399	44	-39	50	17
	AF4	F6	0.473609	45	40	50	16
	AF7	F5	0.432037	33	-47	46	6
	AF8	F6	0.431761	33	48	46	5
	AF3	F1	0.320425	44	-23	52	32
	AF4	F2	0.264154	44	22	52	33
	AF7	Fp1	0.252714	30	-33	59	-2
	F3	F1	0.248462	29	-31	39	41
	F4	F6	0.234516	30	46	38	24
	F4	F2	0.22396	30	30	40	41
	F3	F5	0.218384	29	-46	39	26
	AF8	Fp2	0.204016	30	34	59	-2
	F4	FC4	0.163908	37	44	25	40
	F3	FC3	0.122464	36	-45	25	41
	AF3	Fp1	0.0879308	27	-24	63	9
	AF3	AFz	0.0805379	36	-12	62	23
	AF4	AFz	0.0797503	36	13	61	24
	AF4	Fp2	0.0660955	28	25	63	9
	F7	F5	0.057613	28	-53	37	6
	F8	F6	0.0515279	27	55	36	5
	F7	F9	0.0320915	40	-49	31	-12
	F8	F10	0.0240018	40	52	30	-13
47 - Inferior prefrontal gyrus
	Source	Detector	Specificity	Distance (mm)	X (mm)	Y (mm)	Z (mm)
	F7	F9	0.320051	40	-49	31	-12
	F8	F10	0.140292	40	52	30	-13
	AF7	Fp1	0.131046	30	-33	59	-2
	AF8	Fp2	0.124484	30	34	59	-2
	F7	FT7	0.108115	30	-54	21	-4
	AF8	F6	0.0507367	33	48	46	5
	F7	F5	0.0355711	28	-53	37	6
	AF7	F5	0.0352774	33	-47	46	6
	F8	FT8	0.0324987	31	57	21	-4
	F8	F6	0.0201164	27	55	36	5
48 - Retrosubicular area
	Source	Detector	Specificity	Distance (mm)	X (mm)	Y (mm)	Z (mm)
	CP5	C5	0.360052	33	-63	-32	23
	FC5	FT7	0.323842	37	-59	11	9
	FC6	FT8	0.275318	37	61	11	8
	CP6	C6	0.268256	33	65	-33	23
	FC5	C5	0.173382	33	-62	-3	23
	F7	FT7	0.158231	30	-54	21	-4
	F8	FT8	0.135949	31	57	21	-4
	C3	C5	0.129472	40	-60	-18	37
	FC6	C6	0.123226	34	64	-5	22
	T7	C5	0.117289	40	-65	-18	4
	CP5	CP3	0.0927951	38	-57	-48	38
	C4	C6	0.079376	40	62	-20	37
	CP6	CP4	0.0747231	38	58	-48	38
	T8	C6	0.065159	41	67	-19	4
	FC5	F5	0.0510506	33	-56	24	20
	T7	FT7	0.0396227	30	-63	-9	-12
	FC6	F6	0.0395871	34	58	24	18
	T8	FT8	0.0374984	31	66	-8	-12
	CP5	P5	0.0246018	32	-57	-57	21
	FC5	FC3	0.0214869	36	-55	12	34
	CP6	P6	0.0212908	32	58	-58	22
	CP5	TP7	0.0212551	38	-65	-44	5
	CP6	TP8	0.02022	39	65	-44	6
	FC6	FC4	0.0176434	36	56	12	33
	FT9	FT7	0.0158115	40	-57	3	-22
	FT10	FT8	0.013875	40	59	6	-21
	F4	FC4	0.013278	37	44	25	40
	F8	F10	0.0120109	40	52	30	-13
	F7	F9	0.0105911	40	-49	31	-12

## Sheet: 3_Chn
Channel	Source	Detector	Distance (mm)	brainSens	X (mm)	Y (mm)	Z (mm)	Landmark	Specificity
1	Fpz	Fp1	30	0.0428719	-12	67	0	10 - Frontopolar area	0.544968
								11 - Orbitofrontal area	0.448978
2	Fpz	AFz	40	0.0947059	1	64	14	10 - Frontopolar area	0.874771
								9 - Dorsolateral prefrontal cortex	0.0508015
								11 - Orbitofrontal area	0.0463326
								32 - Dorsal anterior cingulate cortex	0.0250556
3	Fpz	Fp2	31	0.0489367	13	67	0	10 - Frontopolar area	0.544582
								11 - Orbitofrontal area	0.44847
4	AF3	Fp1	27	0.0705899	-24	63	9	10 - Frontopolar area	0.69634
								11 - Orbitofrontal area	0.201156
								46 - Dorsolateral prefrontal cortex	0.0879308
5	AF3	AFz	36	0.100215	-12	62	23	10 - Frontopolar area	0.757623
								9 - Dorsolateral prefrontal cortex	0.145485
								46 - Dorsolateral prefrontal cortex	0.0805379
								32 - Dorsal anterior cingulate cortex	0.0112481
6	AF3	F1	44	0.105885	-23	52	32	9 - Dorsolateral prefrontal cortex	0.484396
								46 - Dorsolateral prefrontal cortex	0.320425
								10 - Frontopolar area	0.168877
								8 - Includes Frontal eye fields	0.0122885
7	AF3	F5	44	0.151112	-39	50	17	46 - Dorsolateral prefrontal cortex	0.493399
								45 - pars triangularis Broca's area	0.321169
								10 - Frontopolar area	0.160361
8	AF7	Fp1	30	0.0496856	-33	59	-2	11 - Orbitofrontal area	0.327117
								46 - Dorsolateral prefrontal cortex	0.252714
								10 - Frontopolar area	0.25127
								47 - Inferior prefrontal gyrus	0.131046
								Brain_Outside	0.0337417
9	AF7	F5	33	0.0923372	-47	46	6	45 - pars triangularis Broca's area	0.487862
								46 - Dorsolateral prefrontal cortex	0.432037
								47 - Inferior prefrontal gyrus	0.0352774
								10 - Frontopolar area	0.0272358
								Brain_Outside	0.0135503
10	Fz	AFz	40	0.0927426	2	50	39	9 - Dorsolateral prefrontal cortex	0.617683
								10 - Frontopolar area	0.20263
								8 - Includes Frontal eye fields	0.121499
								32 - Dorsal anterior cingulate cortex	0.0508361
11	Fz	F1	29	0.0329727	-9	41	50	9 - Dorsolateral prefrontal cortex	0.631611
								8 - Includes Frontal eye fields	0.34732
								32 - Dorsal anterior cingulate cortex	0.0117372
12	Fz	FCz	40	0.0754254	1	27	58	8 - Includes Frontal eye fields	0.600174
								6 - Pre-Motor and Supplementary Motor Cortex	0.241755
								9 - Dorsolateral prefrontal cortex	0.129358
								32 - Dorsal anterior cingulate cortex	0.0213018
13	Fz	F2	29	0.0430708	10	41	50	9 - Dorsolateral prefrontal cortex	0.689331
								8 - Includes Frontal eye fields	0.288913
								32 - Dorsal anterior cingulate cortex	0.0122425
14	F3	F1	29	0.0328195	-31	39	41	9 - Dorsolateral prefrontal cortex	0.666063
								46 - Dorsolateral prefrontal cortex	0.248462
								8 - Includes Frontal eye fields	0.0442217
								45 - pars triangularis Broca's area	0.0323702
15	F3	F5	29	0.0677104	-46	39	26	45 - pars triangularis Broca's area	0.725641
								46 - Dorsolateral prefrontal cortex	0.218384
								44 - pars opercularis, part of Broca's area	0.0244531
								9 - Dorsolateral prefrontal cortex	0.0198932
16	F3	FC3	36	0.0910494	-45	25	41	9 - Dorsolateral prefrontal cortex	0.369197
								44 - pars opercularis, part of Broca's area	0.265391
								45 - pars triangularis Broca's area	0.146969
								46 - Dorsolateral prefrontal cortex	0.122464
								6 - Pre-Motor and Supplementary Motor Cortex	0.0683761
								8 - Includes Frontal eye fields	0.017406
17	F7	F5	28	0.0521506	-53	37	6	45 - pars triangularis Broca's area	0.798361
								Brain_Outside	0.0872967
								46 - Dorsolateral prefrontal cortex	0.057613
								47 - Inferior prefrontal gyrus	0.0355711
18	F7	FT7	30	0.0135845	-54	21	-4	38 - Temporopolar area	0.317748
								45 - pars triangularis Broca's area	0.241129
								48 - Retrosubicular area	0.158231
								47 - Inferior prefrontal gyrus	0.108115
								Brain_Outside	0.10134
								21 - Middle Temporal gyrus	0.0472121
								6 - Pre-Motor and Supplementary Motor Cortex	0.0105454
19	F7	F9	40	0.00744767	-49	31	-12	38 - Temporopolar area	0.32142
								47 - Inferior prefrontal gyrus	0.320051
								Brain_Outside	0.185001
								45 - pars triangularis Broca's area	0.110769
								46 - Dorsolateral prefrontal cortex	0.0320915
								21 - Middle Temporal gyrus	0.0119513
								48 - Retrosubicular area	0.0105911
20	FC1	F1	39	0.0578786	-23	26	56	8 - Includes Frontal eye fields	0.637225
								9 - Dorsolateral prefrontal cortex	0.260366
								6 - Pre-Motor and Supplementary Motor Cortex	0.083006
21	FC1	FC3	36	0.0759435	-38	12	55	6 - Pre-Motor and Supplementary Motor Cortex	0.375242
								9 - Dorsolateral prefrontal cortex	0.351256
								8 - Includes Frontal eye fields	0.234881
								44 - pars opercularis, part of Broca's area	0.0291649
22	FC1	C1	39	0.0733024	-26	-5	68	6 - Pre-Motor and Supplementary Motor Cortex	0.817813
								8 - Includes Frontal eye fields	0.103723
								4 - Primary Motor Cortex	0.0599801
23	FC1	FCz	36	0.051429	-13	12	67	6 - Pre-Motor and Supplementary Motor Cortex	0.732117
								8 - Includes Frontal eye fields	0.258758
24	FC5	F5	33	0.0793762	-56	24	20	45 - pars triangularis Broca's area	0.530794
								44 - pars opercularis, part of Broca's area	0.335871
								6 - Pre-Motor and Supplementary Motor Cortex	0.0626451
								48 - Retrosubicular area	0.0510506
25	FC5	FC3	36	0.113102	-55	12	34	44 - pars opercularis, part of Broca's area	0.478135
								6 - Pre-Motor and Supplementary Motor Cortex	0.359584
								9 - Dorsolateral prefrontal cortex	0.0862704
								48 - Retrosubicular area	0.0214869
								45 - pars triangularis Broca's area	0.0182936
								43 - Subcentral area	0.0147398
								4 - Primary Motor Cortex	0.012348
26	FC5	FT7	37	0.0627469	-59	11	9	48 - Retrosubicular area	0.323842
								6 - Pre-Motor and Supplementary Motor Cortex	0.243402
								44 - pars opercularis, part of Broca's area	0.180864
								38 - Temporopolar area	0.0922889
								45 - pars triangularis Broca's area	0.0499681
								21 - Middle Temporal gyrus	0.0357952
								Brain_Outside	0.032091
								43 - Subcentral area	0.0259129
								22 - Superior Temporal Gyrus	0.0109208
27	FC5	C5	33	0.0762089	-62	-3	23	43 - Subcentral area	0.471287
								6 - Pre-Motor and Supplementary Motor Cortex	0.189718
								48 - Retrosubicular area	0.173382
								44 - pars opercularis, part of Broca's area	0.0572089
								22 - Superior Temporal Gyrus	0.0521487
								4 - Primary Motor Cortex	0.0222374
								2 - Primary Somatosensory Cortex	0.010732
28	C3	FC3	37	0.0937581	-50	-3	50	6 - Pre-Motor and Supplementary Motor Cortex	0.617108
								4 - Primary Motor Cortex	0.175821
								3 - Primary Somatosensory Cortex	0.0924283
								9 - Dorsolateral prefrontal cortex	0.0695127
								44 - pars opercularis, part of Broca's area	0.0218497
29	C3	C1	40	0.0864717	-42	-20	62	4 - Primary Motor Cortex	0.349751
								6 - Pre-Motor and Supplementary Motor Cortex	0.345695
								3 - Primary Somatosensory Cortex	0.245538
								2 - Primary Somatosensory Cortex	0.0257311
								1 - Primary Somatosensory Cortex	0.019692
30	C3	C5	40	0.111235	-60	-18	37	3 - Primary Somatosensory Cortex	0.238292
								43 - Subcentral area	0.212755
								2 - Primary Somatosensory Cortex	0.177762
								48 - Retrosubicular area	0.129472
								4 - Primary Motor Cortex	0.104578
								1 - Primary Somatosensory Cortex	0.0686336
								40 - Supramarginal gyrus part of Wernicke's area	0.0278598
								6 - Pre-Motor and Supplementary Motor Cortex	0.0271741
31	C3	CP3	37	0.0761021	-52	-34	52	40 - Supramarginal gyrus part of Wernicke's area	0.433197
								2 - Primary Somatosensory Cortex	0.225178
								3 - Primary Somatosensory Cortex	0.211808
								1 - Primary Somatosensory Cortex	0.06957
								4 - Primary Motor Cortex	0.0421996
32	T7	FT7	30	0.0349946	-63	-9	-12	21 - Middle Temporal gyrus	0.786891
								22 - Superior Temporal Gyrus	0.0921597
								48 - Retrosubicular area	0.0396227
								20 - Inferior Temporal gyrus	0.0381201
								38 - Temporopolar area	0.03739
33	T7	C5	40	0.116419	-65	-18	4	22 - Superior Temporal Gyrus	0.422042
								21 - Middle Temporal gyrus	0.370199
								48 - Retrosubicular area	0.117289
								43 - Subcentral area	0.0388489
								42 - Primary and Auditory Association Cortex	0.0222876
								20 - Inferior Temporal gyrus	0.0151195
34	T7	TP7	30	0.0713152	-68	-32	-12	21 - Middle Temporal gyrus	0.492846
								20 - Inferior Temporal gyrus	0.473228
								22 - Superior Temporal Gyrus	0.0178859
								37 - Fusiform gyrus	0.0147179
35	CP1	C1	39	0.0784748	-27	-36	71	4 - Primary Motor Cortex	0.315631
								3 - Primary Somatosensory Cortex	0.190967
								6 - Pre-Motor and Supplementary Motor Cortex	0.143719
								7 - Somatosensory Association Cortex	0.123147
								1 - Primary Somatosensory Cortex	0.0890882
								2 - Primary Somatosensory Cortex	0.0684751
								5 - Somatosensory Association Cortex	0.0527544
								40 - Supramarginal gyrus part of Wernicke's area	0.0112769
36	CP1	CP3	38	0.0827743	-39	-48	60	40 - Supramarginal gyrus part of Wernicke's area	0.418226
								7 - Somatosensory Association Cortex	0.270602
								2 - Primary Somatosensory Cortex	0.164304
								3 - Primary Somatosensory Cortex	0.0556805
								1 - Primary Somatosensory Cortex	0.0272179
								5 - Somatosensory Association Cortex	0.0243278
								39 - Angular gyrus, part of Wernicke's area	0.0221108
								4 - Primary Motor Cortex	0.011384
37	CP1	P1	39	0.0839334	-24	-62	62	7 - Somatosensory Association Cortex	0.827203
								5 - Somatosensory Association Cortex	0.0960243
								40 - Supramarginal gyrus part of Wernicke's area	0.0197619
								2 - Primary Somatosensory Cortex	0.0184703
								1 - Primary Somatosensory Cortex	0.0114864
38	CP1	Cpz	38	0.0612712	-16	-50	72	5 - Somatosensory Association Cortex	0.524193
								7 - Somatosensory Association Cortex	0.249305
								1 - Primary Somatosensory Cortex	0.087926
								2 - Primary Somatosensory Cortex	0.0427634
								3 - Primary Somatosensory Cortex	0.0406976
								4 - Primary Motor Cortex	0.0362169
								Brain_Outside	0.013588
39	CP5	C5	33	0.0812395	-63	-32	23	48 - Retrosubicular area	0.360052
								22 - Superior Temporal Gyrus	0.222478
								42 - Primary and Auditory Association Cortex	0.14789
								2 - Primary Somatosensory Cortex	0.139669
								40 - Supramarginal gyrus part of Wernicke's area	0.0827379
								43 - Subcentral area	0.0231091
								21 - Middle Temporal gyrus	0.0143522
40	CP5	CP3	38	0.089229	-57	-48	38	40 - Supramarginal gyrus part of Wernicke's area	0.654595
								39 - Angular gyrus, part of Wernicke's area	0.143534
								48 - Retrosubicular area	0.0927951
								22 - Superior Temporal Gyrus	0.0590533
								42 - Primary and Auditory Association Cortex	0.0233378
								2 - Primary Somatosensory Cortex	0.0158201
41	CP5	TP7	38	0.110939	-65	-44	5	22 - Superior Temporal Gyrus	0.352886
								21 - Middle Temporal gyrus	0.348507
								37 - Fusiform gyrus	0.118639
								20 - Inferior Temporal gyrus	0.101578
								42 - Primary and Auditory Association Cortex	0.0419539
								48 - Retrosubicular area	0.0212551
42	CP5	P5	32	0.0582926	-57	-57	21	39 - Angular gyrus, part of Wernicke's area	0.326705
								22 - Superior Temporal Gyrus	0.24114
								37 - Fusiform gyrus	0.171479
								21 - Middle Temporal gyrus	0.131988
								40 - Supramarginal gyrus part of Wernicke's area	0.0547721
								42 - Primary and Auditory Association Cortex	0.0277542
								48 - Retrosubicular area	0.0246018
								Brain_Outside	0.0108666
								19 - V3	0.0102449
43	P3	CP3	36	0.0733448	-46	-61	46	39 - Angular gyrus, part of Wernicke's area	0.532973
								40 - Supramarginal gyrus part of Wernicke's area	0.297658
								7 - Somatosensory Association Cortex	0.122904
								19 - V3	0.0389314
44	P3	P1	30	0.0515531	-32	-73	47	7 - Somatosensory Association Cortex	0.696747
								19 - V3	0.194428
								39 - Angular gyrus, part of Wernicke's area	0.0993706
45	P3	P5	30	0.0472892	-46	-72	30	39 - Angular gyrus, part of Wernicke's area	0.779692
								19 - V3	0.171483
								7 - Somatosensory Association Cortex	0.0203291
								37 - Fusiform gyrus	0.0164498
46	P3	PO3	35	0.0841249	-34	-83	30	19 - V3	0.690473
								39 - Angular gyrus, part of Wernicke's area	0.13193
								18 - Visual Association Cortex (V2)	0.119598
								7 - Somatosensory Association Cortex	0.0488412
47	P7	TP7	30	0.064207	-64	-52	-9	37 - Fusiform gyrus	0.711953
								20 - Inferior Temporal gyrus	0.186911
								21 - Middle Temporal gyrus	0.085432
48	P7	P5	30	0.0410325	-54	-67	6	37 - Fusiform gyrus	0.685538
								19 - V3	0.186927
								39 - Angular gyrus, part of Wernicke's area	0.0989485
								21 - Middle Temporal gyrus	0.018334
49	P7	PO7	30	0.0321072	-49	-74	-5	19 - V3	0.636547
								37 - Fusiform gyrus	0.315153
								Brain_Outside	0.023729
								18 - Visual Association Cortex (V2)	0.0223709
50	P7	P9	44	0.0494391	-55	-60	-22	37 - Fusiform gyrus	0.58049
								Brain_Outside	0.306167
								19 - V3	0.0650964
								20 - Inferior Temporal gyrus	0.0459287
51	O1	PO3	30	0.0871597	-26	-96	8	18 - Visual Association Cortex (V2)	0.486189
								17 - Primary Visual Cortex (V1)	0.406555
								Brain_Outside	0.0585117
								19 - V3	0.0482865
52	O1	PO7	30	0.0556698	-32	-93	-2	18 - Visual Association Cortex (V2)	0.662573
								19 - V3	0.183045
								17 - Primary Visual Cortex (V1)	0.124982
								Brain_Outside	0.0291372
53	O1	I1	40	0.0477327	-24	-95	-13	18 - Visual Association Cortex (V2)	0.644824
								Brain_Outside	0.159877
								17 - Primary Visual Cortex (V1)	0.148491
								19 - V3	0.0467727
54	O1	Oz	30	0.101503	-14	-101	-2	17 - Primary Visual Cortex (V1)	0.788626
								18 - Visual Association Cortex (V2)	0.162505
								Brain_Outside	0.048587
55	PO9	PO7	42	0.0548027	-42	-79	-21	19 - V3	0.469406
								Brain_Outside	0.440025
								18 - Visual Association Cortex (V2)	0.0627598
								37 - Fusiform gyrus	0.0275225
56	PO9	I1	34	0.00858959	-37	-81	-36	Brain_Outside	0.940582
								19 - V3	0.0388377
								18 - Visual Association Cortex (V2)	0.0195402
57	PO9	P9	34	0.011908	-50	-66	-39	Brain_Outside	0.96582
								37 - Fusiform gyrus	0.0225222
58	FT9	FT7	40	0.00552252	-57	3	-22	21 - Middle Temporal gyrus	0.673942
								38 - Temporopolar area	0.191548
								20 - Inferior Temporal gyrus	0.086894
								48 - Retrosubicular area	0.0158115
								22 - Superior Temporal Gyrus	0.014747
								Brain_Outside	0.0139837
59	FT9	F9	31	6.07987e-05	-51	11	-33	38 - Temporopolar area	0.423055
								20 - Inferior Temporal gyrus	0.318272
								21 - Middle Temporal gyrus	0.256078
60	TP9	TP7	42	0.0225772	-65	-42	-17	20 - Inferior Temporal gyrus	0.757687
								37 - Fusiform gyrus	0.146918
								21 - Middle Temporal gyrus	0.0523481
								Brain_Outside	0.0420841
61	TP9	P9	23	0.000142157	-54	-53	-42	Brain_Outside	0.99314
62	Cz	C1	39	0.0793808	-17	-20	74	6 - Pre-Motor and Supplementary Motor Cortex	0.564519
								4 - Primary Motor Cortex	0.39756
								3 - Primary Somatosensory Cortex	0.0189812
63	Cz	FCz	40	0.0776629	-1	-4	72	6 - Pre-Motor and Supplementary Motor Cortex	0.837742
								4 - Primary Motor Cortex	0.113787
								8 - Includes Frontal eye fields	0.0322624
64	Cz	Cpz	39	0.0652661	1	-35	75	4 - Primary Motor Cortex	0.471262
								5 - Somatosensory Association Cortex	0.291378
								6 - Pre-Motor and Supplementary Motor Cortex	0.105415
								3 - Primary Somatosensory Cortex	0.053083
								Brain_Outside	0.0337205
								1 - Primary Somatosensory Cortex	0.0241434
								7 - Somatosensory Association Cortex	0.0178517
65	Cz	C2	39	0.0800852	17	-21	75	6 - Pre-Motor and Supplementary Motor Cortex	0.553913
								4 - Primary Motor Cortex	0.399166
								3 - Primary Somatosensory Cortex	0.0308509
66	Pz	P1	30	0.0337206	-13	-73	56	7 - Somatosensory Association Cortex	0.915873
								19 - V3	0.0525718
								5 - Somatosensory Association Cortex	0.0203413
67	Pz	Cpz	39	0.0503118	2	-61	66	7 - Somatosensory Association Cortex	0.588299
								5 - Somatosensory Association Cortex	0.375962
								Brain_Outside	0.0125544
								4 - Primary Motor Cortex	0.0109014
68	Pz	P2	30	0.0317187	15	-73	57	7 - Somatosensory Association Cortex	0.938645
								19 - V3	0.0439071
								5 - Somatosensory Association Cortex	0.0146722
69	POz	P1	45	0.119601	-12	-83	42	19 - V3	0.474958
								7 - Somatosensory Association Cortex	0.361603
								18 - Visual Association Cortex (V2)	0.128732
								Brain_Outside	0.0289229
70	POz	PO3	36	0.107561	-16	-93	25	18 - Visual Association Cortex (V2)	0.648332
								19 - V3	0.17648
								17 - Primary Visual Cortex (V1)	0.123005
								Brain_Outside	0.0487647
71	POz	Oz	40	0.111471	-2	-97	12	17 - Primary Visual Cortex (V1)	0.605628
								18 - Visual Association Cortex (V2)	0.301028
								Brain_Outside	0.0675675
								19 - V3	0.0249518
72	POz	P2	46	0.114031	12	-81	43	7 - Somatosensory Association Cortex	0.442668
								19 - V3	0.425685
								18 - Visual Association Cortex (V2)	0.116623
								Brain_Outside	0.0100951
73	POz	PO4	36	0.100693	16	-92	24	18 - Visual Association Cortex (V2)	0.677951
								19 - V3	0.156949
								17 - Primary Visual Cortex (V1)	0.139606
								Brain_Outside	0.0210601
74	Iz	I2	34	0.00332009	17	-88	-33	Brain_Outside	0.879259
								18 - Visual Association Cortex (V2)	0.108256
75	Iz	I1	34	0.00236845	-17	-88	-31	Brain_Outside	0.854882
								18 - Visual Association Cortex (V2)	0.138106
76	Iz	Oz	40	0.0283077	-2	-96	-11	17 - Primary Visual Cortex (V1)	0.486761
								18 - Visual Association Cortex (V2)	0.329337
								Brain_Outside	0.183814
77	AF4	AFz	36	0.0912037	13	61	24	10 - Frontopolar area	0.724658
								9 - Dorsolateral prefrontal cortex	0.169734
								46 - Dorsolateral prefrontal cortex	0.0797503
								32 - Dorsal anterior cingulate cortex	0.014933
78	AF4	Fp2	28	0.0719213	25	63	9	10 - Frontopolar area	0.687812
								11 - Orbitofrontal area	0.215671
								46 - Dorsolateral prefrontal cortex	0.0660955
								Brain_Outside	0.0181209
79	AF4	F2	44	0.098531	22	52	33	9 - Dorsolateral prefrontal cortex	0.515248
								46 - Dorsolateral prefrontal cortex	0.264154
								10 - Frontopolar area	0.184054
								8 - Includes Frontal eye fields	0.0192414
80	AF4	F6	45	0.133278	40	50	16	46 - Dorsolateral prefrontal cortex	0.473609
								45 - pars triangularis Broca's area	0.306039
								10 - Frontopolar area	0.189747
81	AF8	Fp2	30	0.0539641	34	59	-2	10 - Frontopolar area	0.310841
								11 - Orbitofrontal area	0.304728
								46 - Dorsolateral prefrontal cortex	0.204016
								47 - Inferior prefrontal gyrus	0.124484
								Brain_Outside	0.0511194
82	AF8	F6	33	0.0799838	48	46	5	45 - pars triangularis Broca's area	0.43877
								46 - Dorsolateral prefrontal cortex	0.431761
								47 - Inferior prefrontal gyrus	0.0507367
								Brain_Outside	0.0408259
								10 - Frontopolar area	0.0342528
83	F4	F2	30	0.034305	30	40	41	9 - Dorsolateral prefrontal cortex	0.683666
								46 - Dorsolateral prefrontal cortex	0.22396
								8 - Includes Frontal eye fields	0.0556876
								45 - pars triangularis Broca's area	0.0244284
84	F4	F6	30	0.0587129	46	38	24	45 - pars triangularis Broca's area	0.706725
								46 - Dorsolateral prefrontal cortex	0.234516
								44 - pars opercularis, part of Broca's area	0.0242623
								9 - Dorsolateral prefrontal cortex	0.0215287
85	F4	FC4	37	0.0793675	44	25	40	9 - Dorsolateral prefrontal cortex	0.307102
								44 - pars opercularis, part of Broca's area	0.274747
								46 - Dorsolateral prefrontal cortex	0.163908
								45 - pars triangularis Broca's area	0.146112
								6 - Pre-Motor and Supplementary Motor Cortex	0.0763418
								8 - Includes Frontal eye fields	0.0158289
								48 - Retrosubicular area	0.013278
86	F8	F6	27	0.0432601	55	36	5	45 - pars triangularis Broca's area	0.658242
								Brain_Outside	0.248065
								46 - Dorsolateral prefrontal cortex	0.0515279
								47 - Inferior prefrontal gyrus	0.0201164
								38 - Temporopolar area	0.0102959
87	F8	F10	40	0.010673	52	30	-13	Brain_Outside	0.373682
								38 - Temporopolar area	0.363468
								47 - Inferior prefrontal gyrus	0.140292
								45 - pars triangularis Broca's area	0.0568282
								46 - Dorsolateral prefrontal cortex	0.0240018
								21 - Middle Temporal gyrus	0.0217111
								48 - Retrosubicular area	0.0120109
88	F8	FT8	31	0.0247186	57	21	-4	38 - Temporopolar area	0.319559
								Brain_Outside	0.291266
								48 - Retrosubicular area	0.135949
								45 - pars triangularis Broca's area	0.119817
								21 - Middle Temporal gyrus	0.0739868
								47 - Inferior prefrontal gyrus	0.0324987
								6 - Pre-Motor and Supplementary Motor Cortex	0.0135609
89	FC2	FCz	36	0.0519177	14	13	66	6 - Pre-Motor and Supplementary Motor Cortex	0.629502
								8 - Includes Frontal eye fields	0.353432
								9 - Dorsolateral prefrontal cortex	0.0133739
90	FC2	F2	39	0.063133	24	26	55	8 - Includes Frontal eye fields	0.5807
								9 - Dorsolateral prefrontal cortex	0.331407
								6 - Pre-Motor and Supplementary Motor Cortex	0.071216
91	FC2	FC4	36	0.073595	39	12	54	6 - Pre-Motor and Supplementary Motor Cortex	0.382064
								9 - Dorsolateral prefrontal cortex	0.357851
								8 - Includes Frontal eye fields	0.214919
								44 - pars opercularis, part of Broca's area	0.0329037
92	FC2	C2	40	0.0892111	27	-4	68	6 - Pre-Motor and Supplementary Motor Cortex	0.824586
								8 - Includes Frontal eye fields	0.112368
								4 - Primary Motor Cortex	0.0434875
								9 - Dorsolateral prefrontal cortex	0.0133089
93	FC6	F6	34	0.0699327	58	24	18	45 - pars triangularis Broca's area	0.52591
								44 - pars opercularis, part of Broca's area	0.285671
								6 - Pre-Motor and Supplementary Motor Cortex	0.102039
								48 - Retrosubicular area	0.0395871
								Brain_Outside	0.0300068
94	FC6	FC4	36	0.0939406	56	12	33	44 - pars opercularis, part of Broca's area	0.414546
								6 - Pre-Motor and Supplementary Motor Cortex	0.400555
								9 - Dorsolateral prefrontal cortex	0.0875354
								43 - Subcentral area	0.0265853
								4 - Primary Motor Cortex	0.0227829
								45 - pars triangularis Broca's area	0.0212498
								48 - Retrosubicular area	0.0176434
95	FC6	FT8	37	0.0701466	61	11	8	48 - Retrosubicular area	0.275318
								6 - Pre-Motor and Supplementary Motor Cortex	0.257658
								44 - pars opercularis, part of Broca's area	0.146827
								38 - Temporopolar area	0.107514
								Brain_Outside	0.0768534
								21 - Middle Temporal gyrus	0.053033
								45 - pars triangularis Broca's area	0.041806
								43 - Subcentral area	0.0254803
								22 - Superior Temporal Gyrus	0.0125433
96	FC6	C6	34	0.0728811	64	-5	22	43 - Subcentral area	0.490659
								6 - Pre-Motor and Supplementary Motor Cortex	0.177401
								48 - Retrosubicular area	0.123226
								22 - Superior Temporal Gyrus	0.107449
								2 - Primary Somatosensory Cortex	0.0323061
								44 - pars opercularis, part of Broca's area	0.0290584
								4 - Primary Motor Cortex	0.0159225
97	FT10	F10	31	0.000171039	52	14	-35	38 - Temporopolar area	0.389045
								20 - Inferior Temporal gyrus	0.324126
								21 - Middle Temporal gyrus	0.212502
								Brain_Outside	0.0743263
98	FT10	FT8	40	0.0122267	59	6	-21	21 - Middle Temporal gyrus	0.690974
								38 - Temporopolar area	0.201684
								20 - Inferior Temporal gyrus	0.0671893
								Brain_Outside	0.0201691
								48 - Retrosubicular area	0.013875
99	C4	FC4	38	0.083582	52	-4	48	6 - Pre-Motor and Supplementary Motor Cortex	0.568683
								4 - Primary Motor Cortex	0.194807
								3 - Primary Somatosensory Cortex	0.114145
								9 - Dorsolateral prefrontal cortex	0.0612
								44 - pars opercularis, part of Broca's area	0.026365
								1 - Primary Somatosensory Cortex	0.0120654
100	C4	C2	40	0.079448	42	-21	62	4 - Primary Motor Cortex	0.367692
								6 - Pre-Motor and Supplementary Motor Cortex	0.294833
								3 - Primary Somatosensory Cortex	0.256039
								2 - Primary Somatosensory Cortex	0.0330986
								1 - Primary Somatosensory Cortex	0.028568
								40 - Supramarginal gyrus part of Wernicke's area	0.0139585
101	C4	C6	40	0.0915888	62	-20	37	2 - Primary Somatosensory Cortex	0.276515
								3 - Primary Somatosensory Cortex	0.199165
								43 - Subcentral area	0.162144
								1 - Primary Somatosensory Cortex	0.12295
								48 - Retrosubicular area	0.079376
								4 - Primary Motor Cortex	0.0647173
								40 - Supramarginal gyrus part of Wernicke's area	0.0521567
								6 - Pre-Motor and Supplementary Motor Cortex	0.0213823
								22 - Superior Temporal Gyrus	0.0174472
102	C4	CP4	36	0.0661507	53	-35	52	40 - Supramarginal gyrus part of Wernicke's area	0.500351
								2 - Primary Somatosensory Cortex	0.18861
								3 - Primary Somatosensory Cortex	0.176604
								1 - Primary Somatosensory Cortex	0.08362
								4 - Primary Motor Cortex	0.0305088
103	T8	FT8	31	0.0541948	66	-8	-12	21 - Middle Temporal gyrus	0.842999
								22 - Superior Temporal Gyrus	0.0571211
								48 - Retrosubicular area	0.0374984
								38 - Temporopolar area	0.0276134
								20 - Inferior Temporal gyrus	0.0264089
104	T8	C6	41	0.11095	67	-19	4	22 - Superior Temporal Gyrus	0.473251
								21 - Middle Temporal gyrus	0.380151
								48 - Retrosubicular area	0.065159
								43 - Subcentral area	0.0280469
								2 - Primary Somatosensory Cortex	0.021016
								42 - Primary and Auditory Association Cortex	0.0138835
								20 - Inferior Temporal gyrus	0.0127965
105	T8	TP8	29	0.0599346	68	-31	-12	21 - Middle Temporal gyrus	0.549559
								20 - Inferior Temporal gyrus	0.415167
								22 - Superior Temporal Gyrus	0.0224383
								37 - Fusiform gyrus	0.0120095
106	CP2	Cpz	39	0.061604	17	-50	73	5 - Somatosensory Association Cortex	0.473882
								7 - Somatosensory Association Cortex	0.304619
								3 - Primary Somatosensory Cortex	0.0700187
								1 - Primary Somatosensory Cortex	0.0680334
								4 - Primary Motor Cortex	0.0395741
								2 - Primary Somatosensory Cortex	0.0275369
107	CP2	C2	38	0.0748538	28	-36	71	4 - Primary Motor Cortex	0.240681
								3 - Primary Somatosensory Cortex	0.240435
								6 - Pre-Motor and Supplementary Motor Cortex	0.180211
								7 - Somatosensory Association Cortex	0.116194
								1 - Primary Somatosensory Cortex	0.079483
								2 - Primary Somatosensory Cortex	0.0690726
								5 - Somatosensory Association Cortex	0.052295
								40 - Supramarginal gyrus part of Wernicke's area	0.0172375
108	CP2	CP4	38	0.0747752	39	-49	60	40 - Supramarginal gyrus part of Wernicke's area	0.451147
								7 - Somatosensory Association Cortex	0.252509
								2 - Primary Somatosensory Cortex	0.135339
								3 - Primary Somatosensory Cortex	0.0575875
								39 - Angular gyrus, part of Wernicke's area	0.0341003
								1 - Primary Somatosensory Cortex	0.0312832
								5 - Somatosensory Association Cortex	0.0204743
109	CP2	P2	39	0.0720267	25	-62	63	7 - Somatosensory Association Cortex	0.860185
								5 - Somatosensory Association Cortex	0.0661553
								40 - Supramarginal gyrus part of Wernicke's area	0.0278993
								2 - Primary Somatosensory Cortex	0.0132238
110	CP6	C6	33	0.062778	65	-33	23	22 - Superior Temporal Gyrus	0.315986
								48 - Retrosubicular area	0.268256
								2 - Primary Somatosensory Cortex	0.189483
								40 - Supramarginal gyrus part of Wernicke's area	0.114833
								42 - Primary and Auditory Association Cortex	0.0778475
								43 - Subcentral area	0.0147604
								21 - Middle Temporal gyrus	0.0106219
111	CP6	CP4	38	0.0818771	58	-48	38	40 - Supramarginal gyrus part of Wernicke's area	0.689764
								39 - Angular gyrus, part of Wernicke's area	0.128039
								48 - Retrosubicular area	0.0747231
								22 - Superior Temporal Gyrus	0.0694227
								42 - Primary and Auditory Association Cortex	0.0148232
								2 - Primary Somatosensory Cortex	0.0129233
112	CP6	TP8	39	0.0957866	65	-44	6	22 - Superior Temporal Gyrus	0.404259
								21 - Middle Temporal gyrus	0.354025
								37 - Fusiform gyrus	0.0977308
								20 - Inferior Temporal gyrus	0.0832296
								42 - Primary and Auditory Association Cortex	0.0285491
								48 - Retrosubicular area	0.02022
113	CP6	P6	32	0.0586474	58	-58	22	39 - Angular gyrus, part of Wernicke's area	0.349835
								22 - Superior Temporal Gyrus	0.263266
								37 - Fusiform gyrus	0.163629
								21 - Middle Temporal gyrus	0.111105
								40 - Supramarginal gyrus part of Wernicke's area	0.0565516
								42 - Primary and Auditory Association Cortex	0.0215888
								48 - Retrosubicular area	0.0212908
114	TP10	TP8	41	0.0215242	64	-42	-19	20 - Inferior Temporal gyrus	0.76836
								37 - Fusiform gyrus	0.128644
								21 - Middle Temporal gyrus	0.0570811
								Brain_Outside	0.0447728
115	TP10	P10	19	6.54403e-05	53	-53	-43	Brain_Outside	0.985947
								20 - Inferior Temporal gyrus	0.0140532
116	P4	CP4	35	0.0685677	46	-62	47	39 - Angular gyrus, part of Wernicke's area	0.578656
								40 - Supramarginal gyrus part of Wernicke's area	0.250114
								7 - Somatosensory Association Cortex	0.125122
								19 - V3	0.0388814
117	P4	P2	30	0.05242	33	-74	48	7 - Somatosensory Association Cortex	0.703122
								19 - V3	0.187942
								39 - Angular gyrus, part of Wernicke's area	0.103729
118	P4	P6	30	0.0477465	47	-72	30	39 - Angular gyrus, part of Wernicke's area	0.799899
								19 - V3	0.151111
								7 - Somatosensory Association Cortex	0.0197492
								37 - Fusiform gyrus	0.014741
119	P4	PO4	37	0.100137	34	-83	30	19 - V3	0.650835
								18 - Visual Association Cortex (V2)	0.151566
								39 - Angular gyrus, part of Wernicke's area	0.133429
								7 - Somatosensory Association Cortex	0.0483302
120	P8	TP8	29	0.0493136	62	-52	-8	37 - Fusiform gyrus	0.681079
								20 - Inferior Temporal gyrus	0.181167
								21 - Middle Temporal gyrus	0.121463
121	P8	P6	31	0.0450911	54	-67	6	37 - Fusiform gyrus	0.68815
								19 - V3	0.151189
								39 - Angular gyrus, part of Wernicke's area	0.132298
								21 - Middle Temporal gyrus	0.014998
122	P8	P10	45	0.0341461	54	-60	-23	37 - Fusiform gyrus	0.508249
								Brain_Outside	0.357208
								19 - V3	0.0747646
								20 - Inferior Temporal gyrus	0.0570102
123	P8	PO8	30	0.0268198	48	-76	-6	19 - V3	0.6724
								37 - Fusiform gyrus	0.271072
								18 - Visual Association Cortex (V2)	0.0343269
								Brain_Outside	0.0201056
124	O2	I2	41	0.0532233	25	-94	-14	18 - Visual Association Cortex (V2)	0.634279
								Brain_Outside	0.175097
								17 - Primary Visual Cortex (V1)	0.13749
								19 - V3	0.0531246
125	O2	Oz	30	0.0607833	15	-99	-1	17 - Primary Visual Cortex (V1)	0.676045
								18 - Visual Association Cortex (V2)	0.267418
								Brain_Outside	0.0561049
126	O2	PO4	28	0.0914538	26	-97	8	17 - Primary Visual Cortex (V1)	0.480518
								18 - Visual Association Cortex (V2)	0.459197
								19 - V3	0.0321078
								Brain_Outside	0.0279216
127	O2	PO8	29	0.0626908	33	-94	-3	18 - Visual Association Cortex (V2)	0.7288
								19 - V3	0.145939
								17 - Primary Visual Cortex (V1)	0.11338
								Brain_Outside	0.0117183
128	PO10	I2	34	0.00977958	37	-81	-37	Brain_Outside	0.94205
								19 - V3	0.0397822
								18 - Visual Association Cortex (V2)	0.0175341
129	PO10	P10	35	0.00774628	50	-67	-41	Brain_Outside	0.981586
								37 - Fusiform gyrus	0.0105979
130	PO10	PO8	43	0.0596084	42	-80	-21	19 - V3	0.482137
								Brain_Outside	0.424954
								18 - Visual Association Cortex (V2)	0.0744538
								37 - Fusiform gyrus	0.0181953

## Sheet: Juelich
Landmarks: Juelich
L Precentral Gyrus
R Precentral Gyrus
L Superior Frontal Gyrus
R Superior Frontal Gyrus
L Superior Orbital Gyrus
R Superior Orbital Gyrus
L Middle Frontal Gyrus
R Middle Frontal Gyrus
L Middle Orbital Gyrus
R Middle Orbital Gyrus
L IFG (p. Opercularis)
R IFG (p. Opercularis)
L IFG (p. Triangularis)
R IFG (p. Triangularis)
L IFG (p. Orbitalis)
R IFG (p. Orbitalis)
L Rolandic Operculum
R Rolandic Operculum
L Posterior-Medial Frontal
R Posterior-Medial Frontal
R Olfactory cortex
L Superior Medial Gyrus
R Superior Medial Gyrus
L Mid Orbital Gyrus
R Mid Orbital Gyrus
L Rectal Gyrus
R Rectal Gyrus
L Insula Lobe
R Insula Lobe
L ACC
R ACC
L MCC
R MCC
L Calcarine Gyrus
R Calcarine Gyrus
L Cuneus
R Cuneus
L Lingual Gyrus
R Lingual Gyrus
L Superior Occipital Gyrus
R Superior Occipital Gyrus
L Middle Occipital Gyrus
R Middle Occipital Gyrus
L Inferior Occipital Gyrus
R Inferior Occipital Gyrus
L Fusiform Gyrus
R Fusiform Gyrus
L Postcentral Gyrus
R Postcentral Gyrus
L Superior Parietal Lobule
R Superior Parietal Lobule
L Inferior Parietal Lobule
R Inferior Parietal Lobule
L SupraMarginal Gyrus
R SupraMarginal Gyrus
L Angular Gyrus
R Angular Gyrus
L Precuneus
R Precuneus
L Paracentral Lobule
R Paracentral Lobule
L Heschls Gyrus
R Heschls Gyrus
L Superior Temporal Gyrus
R Superior Temporal Gyrus
L Temporal Pole
R Temporal Pole
L Middle Temporal Gyrus
R Middle Temporal Gyrus
L Medial Temporal Pole
R Medial Temporal Pole
L Inferior Temporal Gyrus
R Inferior Temporal Gyrus
L Cerebelum (Crus 1)
R Cerebelum (Crus 1)
L Cerebelum (Crus 2)
R Cerebelum (Crus 2)
L Cerebelum (VI)
R Cerebelum (VI)
L Cerebelum (VII)
R Cerebelum (VII)
L Cerebelum (VIII)
R Cerebelum (VIII)
Cerebellar Vermis (6)
Cerebellar Vermis (7)
Cerebellar Vermis (8)

[truncated: 5 more sheets: 4_Lnd, 4_Chn, LONI, 5_Lnd, 5_Chn]
