# Supplementary material for: fNIRS Optodes’ Location Decider (fOLD): a toolbox for probe arrangement guided by brain regions-of-interest
Source: Sci Rep. 2018 Feb 20;8:3341. doi: 10.1038/s41598-018-21716-z (PMC5820343; doi:10.1038/s41598-018-21716-z)
Supplement: Supplementary file 3 — Dataset A2 [file 41598_2018_21716_MOESM3_ESM.xls]

## Sheet: AAL2
Landmarks: AAL2
Precentral_L
Precentral_R
Frontal_Sup_2_L
Frontal_Sup_2_R
Frontal_Mid_2_L
Frontal_Mid_2_R
Frontal_Inf_Oper_L
Frontal_Inf_Oper_R
Frontal_Inf_Tri_L
Frontal_Inf_Tri_R
Frontal_Inf_Orb_2_L
Frontal_Inf_Orb_2_R
Rolandic_Oper_L
Rolandic_Oper_R
Supp_Motor_Area_L
Supp_Motor_Area_R
Frontal_Sup_Medial_L
Frontal_Sup_Medial_R
Frontal_Med_Orb_L
Frontal_Med_Orb_R
Rectus_L
Rectus_R
OFCmed_L
OFCmed_R
OFCant_L
OFCant_R
OFCpost_L
OFCpost_R
OFClat_L
OFClat_R
Insula_L
Insula_R
Cingulate_Ant_L
Cingulate_Ant_R
Cingulate_Mid_L
Cingulate_Mid_R
ParaHippocampal_R
Calcarine_L
Calcarine_R
Cuneus_L
Cuneus_R
Lingual_L
Lingual_R
Occipital_Sup_L
Occipital_Sup_R
Occipital_Mid_L
Occipital_Mid_R
Occipital_Inf_L
Occipital_Inf_R
Fusiform_L
Fusiform_R
Postcentral_L
Postcentral_R
Parietal_Sup_L
Parietal_Sup_R
Parietal_Inf_L
Parietal_Inf_R
SupraMarginal_L
SupraMarginal_R
Angular_L
Angular_R
Precuneus_L
Precuneus_R
Paracentral_Lobule_L
Paracentral_Lobule_R
Heschl_L
Heschl_R
Temporal_Sup_L
Temporal_Sup_R
Temporal_Pole_Sup_L
Temporal_Pole_Sup_R
Temporal_Mid_L
Temporal_Mid_R
Temporal_Pole_Mid_L
Temporal_Pole_Mid_R
Temporal_Inf_L
Temporal_Inf_R
Cerebelum_Crus1_L
Cerebelum_Crus1_R
Cerebelum_Crus2_L
Cerebelum_Crus2_R
Cerebelum_6_L
Cerebelum_6_R
Cerebelum_7b_L
Cerebelum_7b_R
Vermis_4_5
Vermis_6
Vermis_7

## Sheet: 1_Lnd
Precentral_L
	Source	Detector	Specificity	Distance (mm)	X (mm)	Y (mm)	Z (mm)
	FCC3h	FCC5h	0.601753	39	-51	-3	48
	FCC3h	CCP3h	0.493334	38	-42	-20	61
	FFC5h	FCC5h	0.475392	35	-55	12	34
	FCC3h	FCC1h	0.331822	39	-27	-3	67
	FCC3h	FFC3h	0.244689	38	-38	12	55
	FTT7h	FCC5h	0.194397	39	-62	-3	22
	CCP1h	FCC1h	0.154317	40	-14	-20	75
	CCP1h	CCP3h	0.129924	40	-29	-35	70
	CCP5h	FCC5h	0.044913	35	-60	-19	38
	FFC5h	FFC3h	0.0355615	33	-45	26	41
	FFC5h	FFT7h	0.0211549	33	-56	24	20
	FCC2h	FCC1h	0.0190871	38	0	-6	73
	FFC1h	FCC1h	0.0143191	40	-12	10	68
	FTT7h	FFT7h	0.0111491	31	-59	9	7
	CCP5h	CCP3h	0.010339	40	-53	-34	51
	CCP1h	CCP2h	0.0103324	40	1	-34	76
Precentral_R
	Source	Detector	Specificity	Distance (mm)	X (mm)	Y (mm)	Z (mm)
	FCC6h	FCC4h	0.536462	38	52	-4	48
	CCP4h	FCC4h	0.500471	38	42	-21	62
	FCC6h	FFC6h	0.461407	37	56	11	34
	FCC2h	CCP2h	0.271289	40	15	-22	76
	FCC2h	FCC4h	0.254388	39	29	-5	67
	FCC6h	FTT8h	0.156661	39	64	-4	20
	CCP4h	CCP2h	0.134498	40	28	-38	70
	FFC4h	FCC4h	0.078999	39	37	12	55
	FCC6h	CCP6h	0.065803	35	62	-20	38
	FFT8h	FFC6h	0.0423074	33	57	23	19
	CCP1h	CCP2h	0.0417451	40	1	-34	76
	FFT8h	FTT8h	0.0345262	32	62	8	6
	FFC4h	FFC6h	0.03443	33	44	25	40
	FCC2h	FCC1h	0.0173447	38	0	-6	73
	CCP4h	CCP6h	0.0137645	40	53	-36	51
	CPP2h	CCP2h	0.0131324	39	16	-50	73
	FCC2h	FFC2h	0.0102917	40	13	11	66
Frontal_Sup_2_L
	Source	Detector	Specificity	Distance (mm)	X (mm)	Y (mm)	Z (mm)
	AFp1	AFF5h	0.546532	46	-25	59	17
	FCC3h	FCC1h	0.480408	39	-27	-3	67
	FFC1h	FCC1h	0.451141	40	-12	10	68
	FFC1h	FFC3h	0.437132	33	-24	27	55
	FFC1h	AFF1h	0.30035	40	-6	41	50
	AFp1	AFF1h	0.297072	40	-6	60	26
	CCP1h	FCC1h	0.152874	40	-14	-20	75
	FCC2h	FCC1h	0.117654	38	0	-6	73
	FFC1h	FFC2h	0.109628	33	0	28	60
	AFF2h	AFF1h	0.0930561	24	1	52	41
	AFp1	AFp2	0.0853337	25	1	67	13
	FCC3h	FFC3h	0.062318	38	-38	12	55
	FCC3h	CCP3h	0.0184953	38	-42	-20	61
	AFF2h	AFp2	0.0144831	40	7	60	26
	AFF2h	FFC2h	0.0137694	40	8	40	50
Frontal_Sup_2_R
	Source	Detector	Specificity	Distance (mm)	X (mm)	Y (mm)	Z (mm)
	AFF6h	AFp2	0.578699	44	26	60	16
	FFC4h	FFC2h	0.576072	33	23	29	54
	FCC2h	FCC4h	0.544984	39	29	-5	67
	FCC2h	FFC2h	0.399033	40	13	11	66
	AFF2h	FFC2h	0.245718	40	8	40	50
	FFC4h	FCC4h	0.211166	39	37	12	55
	AFF2h	AFp2	0.181562	40	7	60	26
	FCC2h	CCP2h	0.150023	40	15	-22	76
	FCC2h	FCC1h	0.106254	38	0	-6	73
	FFC1h	FFC2h	0.0623294	33	0	28	60
	AFF2h	AFF1h	0.0610963	24	1	52	41
	AFp1	AFp2	0.0566416	25	1	67	13
	CCP4h	FCC4h	0.0397815	38	42	-21	62
	FFC4h	FFC6h	0.033739	33	44	25	40
	FFC1h	AFF1h	0.0187801	40	-6	41	50
	AFp1	AFF1h	0.0124067	40	-6	60	26
	FCC6h	FCC4h	0.0115115	38	52	-4	48
	AFF6h	FFC6h	0.0113706	36	46	39	24
Frontal_Mid_2_L
	Source	Detector	Specificity	Distance (mm)	X (mm)	Y (mm)	Z (mm)
	FFC5h	FFC3h	0.859989	33	-45	26	41
	FCC3h	FFC3h	0.680135	38	-38	12	55
	FFC5h	AFF5h	0.679238	35	-46	38	26
	FFC1h	FFC3h	0.474209	33	-24	27	55
	AFp1	AFF5h	0.327133	46	-25	59	17
	FFC5h	FCC5h	0.173501	35	-55	12	34
	FCC3h	FCC1h	0.0831991	39	-27	-3	67
	FFC5h	FFT7h	0.0819316	33	-56	24	20
	FCC3h	FCC5h	0.0743844	39	-51	-3	48
	FFC1h	FCC1h	0.0237749	40	-12	10	68
	FFC1h	AFF1h	0.015315	40	-6	41	50
Frontal_Mid_2_R
	Source	Detector	Specificity	Distance (mm)	X (mm)	Y (mm)	Z (mm)
	FFC4h	FFC6h	0.759075	33	44	25	40
	FFC4h	FCC4h	0.69824	39	37	12	55
	AFF6h	FFC6h	0.696464	36	46	39	24
	AFF6h	AFp2	0.263616	44	26	60	16
	FCC6h	FCC4h	0.255885	38	52	-4	48
	FFC4h	FFC2h	0.244651	33	23	29	54
	FCC2h	FCC4h	0.129124	39	29	-5	67
	FCC6h	FFC6h	0.112384	37	56	11	34
	CCP4h	FCC4h	0.0581257	38	42	-21	62
	FFT8h	FFC6h	0.0517257	33	57	23	19
	FCC2h	FFC2h	0.0131569	40	13	11	66
Frontal_Inf_Oper_L
	Source	Detector	Specificity	Distance (mm)	X (mm)	Y (mm)	Z (mm)
	FTT7h	FFT7h	0.3102	31	-59	9	7
	FFC5h	FFT7h	0.117712	33	-56	24	20
	FFC5h	FCC5h	0.107562	35	-55	12	34
	FFT9h	FFT7h	0.0812025	37	-54	20	-4
	FTT7h	FCC5h	0.0797688	39	-62	-3	22
	FFC5h	FFC3h	0.0223799	33	-45	26	41
	FFC5h	AFF5h	0.0106949	35	-46	38	26
Frontal_Inf_Oper_R
	Source	Detector	Specificity	Distance (mm)	X (mm)	Y (mm)	Z (mm)
	FCC6h	FFC6h	0.234635	37	56	11	34
	FFT8h	FFC6h	0.223959	33	57	23	19
	FFT8h	FTT8h	0.152444	32	62	8	6
	FFT8h	FFT10h	0.109775	37	57	19	-5
	FFC4h	FFC6h	0.0851562	33	44	25	40
	AFF6h	FFC6h	0.0241885	36	46	39	24
	FCC6h	FTT8h	0.0201355	39	64	-4	20
Frontal_Inf_Tri_L
	Source	Detector	Specificity	Distance (mm)	X (mm)	Y (mm)	Z (mm)
	FFC5h	FFT7h	0.708057	33	-56	24	20
	FFT9h	FFT7h	0.362815	37	-54	20	-4
	FFC5h	AFF5h	0.260656	35	-46	38	26
	FTT7h	FFT7h	0.201818	31	-59	9	7
	FFC5h	FCC5h	0.151326	35	-55	12	34
	FFC5h	FFC3h	0.0595185	33	-45	26	41
Frontal_Inf_Tri_R
	Source	Detector	Specificity	Distance (mm)	X (mm)	Y (mm)	Z (mm)
	FFT8h	FFC6h	0.653767	33	57	23	19
	AFF6h	FFC6h	0.264927	36	46	39	24
	FFT8h	FFT10h	0.255836	37	57	19	-5
	FFT8h	FTT8h	0.137387	32	62	8	6
	FFC4h	FFC6h	0.0869033	33	44	25	40
	FCC6h	FFC6h	0.0855995	37	56	11	34
Frontal_Inf_Orb_2_L
	Source	Detector	Specificity	Distance (mm)	X (mm)	Y (mm)	Z (mm)
	FFT9h	FFT7h	0.181921	37	-54	20	-4
	FTT7h	FFT7h	0.0168324	31	-59	9	7
Frontal_Inf_Orb_2_R
	Source	Detector	Specificity	Distance (mm)	X (mm)	Y (mm)	Z (mm)
	FFT8h	FFT10h	0.149921	37	57	19	-5
	FFT8h	FTT8h	0.0140945	32	62	8	6
Rolandic_Oper_L
	Source	Detector	Specificity	Distance (mm)	X (mm)	Y (mm)	Z (mm)
	FTT7h	FFT7h	0.179879	31	-59	9	7
	FTT7h	FCC5h	0.0809139	39	-62	-3	22
	FTT7h	TTP7h	0.0409916	32	-66	-20	4
	FTT7h	FTT9h	0.0325022	38	-62	-7	-12
	FFT9h	FFT7h	0.0234601	37	-54	20	-4
Rolandic_Oper_R
	Source	Detector	Specificity	Distance (mm)	X (mm)	Y (mm)	Z (mm)
	FFT8h	FTT8h	0.295978	32	62	8	6
	FCC6h	FTT8h	0.124704	39	64	-4	20
	TTP8h	FTT8h	0.0488427	31	67	-20	5
	FFT8h	FFT10h	0.0427939	37	57	19	-5
	FTT10h	FTT8h	0.0203877	39	65	-7	-12
	FFT8h	FFC6h	0.0174722	33	57	23	19
Supp_Motor_Area_L
	Source	Detector	Specificity	Distance (mm)	X (mm)	Y (mm)	Z (mm)
	FFC1h	FCC1h	0.382027	40	-12	10	68
	FCC2h	FCC1h	0.293985	38	0	-6	73
	FFC1h	FFC2h	0.173608	33	0	28	60
	CCP1h	FCC1h	0.105835	40	-14	-20	75
	FCC2h	FFC2h	0.095642	40	13	11	66
	FCC3h	FCC1h	0.066205	39	-27	-3	67
	FFC1h	AFF1h	0.0380116	40	-6	41	50
	FFC1h	FFC3h	0.0294296	33	-24	27	55
	AFF2h	FFC2h	0.0185574	40	8	40	50
	FCC2h	CCP2h	0.0180181	40	15	-22	76
Supp_Motor_Area_R
	Source	Detector	Specificity	Distance (mm)	X (mm)	Y (mm)	Z (mm)
	FCC2h	FFC2h	0.366638	40	13	11	66
	FCC2h	FCC1h	0.317036	38	0	-6	73
	FFC1h	FFC2h	0.123294	33	0	28	60
	FCC2h	CCP2h	0.100626	40	15	-22	76
	FFC1h	FCC1h	0.0618096	40	-12	10	68
	FCC2h	FCC4h	0.0448	39	29	-5	67
	FFC4h	FFC2h	0.0396885	33	23	29	54
	CCP1h	FCC1h	0.038673	40	-14	-20	75
	AFF2h	FFC2h	0.0333018	40	8	40	50
	CCP1h	CCP2h	0.0237783	40	1	-34	76
	FFC1h	AFF1h	0.0135951	40	-6	41	50
Frontal_Sup_Medial_L
	Source	Detector	Specificity	Distance (mm)	X (mm)	Y (mm)	Z (mm)
	AFp1	AFF1h	0.48526	40	-6	60	26
	AFF2h	AFF1h	0.476606	24	1	52	41
	FFC1h	AFF1h	0.43668	40	-6	41	50
	AFp1	AFp2	0.411982	25	1	67	13
	AFF2h	AFp2	0.283521	40	7	60	26
	FFC1h	FFC2h	0.256755	33	0	28	60
	AFF2h	FFC2h	0.217486	40	8	40	50
	AFp1	AFF5h	0.108907	46	-25	59	17
	FFC1h	FFC3h	0.0427611	33	-24	27	55
	FFC1h	FCC1h	0.0382372	40	-12	10	68
	FCC2h	FFC2h	0.018357	40	13	11	66
	FFC4h	FFC2h	0.0121375	33	23	29	54
	AFF6h	AFp2	0.0108811	44	26	60	16
Frontal_Sup_Medial_R
	Source	Detector	Specificity	Distance (mm)	X (mm)	Y (mm)	Z (mm)
	AFF2h	AFp2	0.497187	40	7	60	26
	AFF2h	FFC2h	0.458792	40	8	40	50
	AFp1	AFp2	0.406989	25	1	67	13
	AFF2h	AFF1h	0.362159	24	1	52	41
	FFC1h	FFC2h	0.269074	33	0	28	60
	AFp1	AFF1h	0.185836	40	-6	60	26
	FFC1h	AFF1h	0.171363	40	-6	41	50
	AFF6h	AFp2	0.14229	44	26	60	16
	FFC4h	FFC2h	0.122036	33	23	29	54
	FCC2h	FFC2h	0.0751519	40	13	11	66
	FFC1h	FCC1h	0.0114364	40	-12	10	68
Frontal_Med_Orb_L
	Source	Detector	Specificity	Distance (mm)	X (mm)	Y (mm)	Z (mm)
	AFp1	AFp2	0.0153616	25	1	67	13
Frontal_Med_Orb_R
	Source	Detector	Specificity	Distance (mm)	X (mm)	Y (mm)	Z (mm)
	AFp1	AFp2	0.0116317	25	1	67	13
Rectus_L
	Source	Detector	Specificity	Distance (mm)	X (mm)	Y (mm)	Z (mm)
	AFp1	AFp2	0.000102661	25	1	67	13
	AFF2h	AFp2	2.92247e-05	40	7	60	26
	AFp1	AFF1h	1.21952e-05	40	-6	60	26
	AFp1	AFF5h	1.84446e-06	46	-25	59	17
	AFF6h	AFp2	8.00874e-07	44	26	60	16
Rectus_R
	Source	Detector	Specificity	Distance (mm)	X (mm)	Y (mm)	Z (mm)
	AFp1	AFp2	0.000108373	25	1	67	13
	AFF2h	AFp2	3.58368e-05	40	7	60	26
	AFp1	AFF1h	1.61689e-05	40	-6	60	26
	AFF6h	AFp2	2.35929e-06	44	26	60	16
OFCmed_L
	Source	Detector	Specificity	Distance (mm)	X (mm)	Y (mm)	Z (mm)
	AFp1	AFp2	7.81403e-06	25	1	67	13
	AFp1	AFF5h	2.49401e-06	46	-25	59	17
OFCmed_R
	Source	Detector	Specificity	Distance (mm)	X (mm)	Y (mm)	Z (mm)
	AFp1	AFp2	1.87814e-05	25	1	67	13
	AFF6h	AFp2	6.27358e-06	44	26	60	16
	AFF2h	AFp2	3.62185e-06	40	7	60	26
	AFp1	AFF1h	8.03695e-07	40	-6	60	26
OFCant_L
	Source	Detector	Specificity	Distance (mm)	X (mm)	Y (mm)	Z (mm)
	AFp1	AFF5h	9.52375e-05	46	-25	59	17
	AFp1	AFp2	5.37875e-05	25	1	67	13
	FFT9h	FFT7h	3.62296e-05	37	-54	20	-4
	AFp1	AFF1h	8.41722e-06	40	-6	60	26
	AFF2h	AFp2	2.05802e-06	40	7	60	26
OFCant_R
	Source	Detector	Specificity	Distance (mm)	X (mm)	Y (mm)	Z (mm)
	AFF6h	AFp2	0.000197481	44	26	60	16
	FFT8h	FFT10h	0.000114661	37	57	19	-5
	AFp1	AFp2	4.41283e-05	25	1	67	13
	AFF2h	AFp2	9.88504e-06	40	7	60	26
	AFp1	AFF1h	8.91804e-07	40	-6	60	26
OFCpost_L
	Source	Detector	Specificity	Distance (mm)	X (mm)	Y (mm)	Z (mm)
	FFT9h	FFT7h	0.00580789	37	-54	20	-4
	FFT9h	FTT9h	0.000127502	31	-57	2	-25
	FTT7h	FFT7h	8.47943e-05	31	-59	9	7
	FTT7h	FTT9h	1.1615e-05	38	-62	-7	-12
OFCpost_R
	Source	Detector	Specificity	Distance (mm)	X (mm)	Y (mm)	Z (mm)
	FFT8h	FFT10h	0.00815522	37	57	19	-5
	FTT10h	FFT10h	0.000387454	32	59	4	-25
	FFT8h	FTT8h	0.000183473	32	62	8	6
	FTT10h	FTT8h	3.09005e-05	39	65	-7	-12
	FFT8h	FFC6h	5.91193e-06	33	57	23	19
OFClat_L
	Source	Detector	Specificity	Distance (mm)	X (mm)	Y (mm)	Z (mm)
	FFT9h	FFT7h	0.0124451	37	-54	20	-4
OFClat_R
	Source	Detector	Specificity	Distance (mm)	X (mm)	Y (mm)	Z (mm)
	FFT8h	FFT10h	0.0141034	37	57	19	-5
Insula_L
	Source	Detector	Specificity	Distance (mm)	X (mm)	Y (mm)	Z (mm)
	FFT9h	FFT7h	0.0166571	37	-54	20	-4
Insula_R
	Source	Detector	Specificity	Distance (mm)	X (mm)	Y (mm)	Z (mm)
	FFT8h	FFT10h	0.0189136	37	57	19	-5
Cingulate_Ant_L
	Source	Detector	Specificity	Distance (mm)	X (mm)	Y (mm)	Z (mm)
	AFF2h	AFp2	0.00279287	40	7	60	26
	AFp1	AFp2	0.00158751	25	1	67	13
	AFp1	AFF1h	0.00153148	40	-6	60	26
	AFF2h	FFC2h	0.000407829	40	8	40	50
	AFF2h	AFF1h	0.000395336	24	1	52	41
	FFC1h	AFF1h	0.000284526	40	-6	41	50
	AFp1	AFF5h	7.57551e-05	46	-25	59	17
	AFF6h	AFp2	7.02362e-05	44	26	60	16
	FFC1h	FFC2h	6.15083e-06	33	0	28	60
Cingulate_Ant_R
	Source	Detector	Specificity	Distance (mm)	X (mm)	Y (mm)	Z (mm)
	AFF2h	AFp2	0.00646944	40	7	60	26
	AFp1	AFF1h	0.00354946	40	-6	60	26
	AFp1	AFp2	0.00167305	25	1	67	13
	AFF2h	AFF1h	0.00160426	24	1	52	41
	AFF2h	FFC2h	0.000773923	40	8	40	50
	FFC1h	AFF1h	0.000588902	40	-6	41	50
	AFF6h	AFp2	0.00034582	44	26	60	16
	AFp1	AFF5h	6.48332e-05	46	-25	59	17
Cingulate_Mid_L
	Source	Detector	Specificity	Distance (mm)	X (mm)	Y (mm)	Z (mm)
	CCP1h	CCP2h	0.000289778	40	1	-34	76
	AFF2h	FFC2h	0.000273929	40	8	40	50
	CCP1h	CPP1h	0.000218656	39	-15	-49	73
	FFC1h	AFF1h	0.000204174	40	-6	41	50
	FCC2h	FFC2h	0.000200106	40	13	11	66
	FFC1h	FFC2h	0.000103934	33	0	28	60
	FFC1h	FCC1h	9.99875e-05	40	-12	10	68
	FCC2h	FCC1h	9.90677e-05	38	0	-6	73
	CPP2h	CPP1h	8.6977e-05	35	1	-61	66
	CCP1h	FCC1h	4.73576e-05	40	-14	-20	75
	CPP2h	CCP2h	4.58837e-05	39	16	-50	73
	AFF2h	AFp2	3.51128e-05	40	7	60	26
	AFF2h	AFF1h	2.60324e-05	24	1	52	41
	FCC2h	CCP2h	2.08599e-05	40	15	-22	76
	AFp1	AFF1h	1.17915e-05	40	-6	60	26
	PPO1h	CPP1h	4.81603e-06	38	-13	-72	56
	CPP2h	PPO2h	4.19782e-06	40	14	-72	56
Cingulate_Mid_R
	Source	Detector	Specificity	Distance (mm)	X (mm)	Y (mm)	Z (mm)
	AFF2h	FFC2h	0.00138963	40	8	40	50
	FFC1h	AFF1h	0.00106922	40	-6	41	50
	AFF2h	AFp2	0.000834038	40	7	60	26
	AFF2h	AFF1h	0.000795073	24	1	52	41
	AFp1	AFF1h	0.000446129	40	-6	60	26
	FFC1h	FFC2h	0.000362605	33	0	28	60
	FCC2h	FFC2h	0.000203765	40	13	11	66
	CCP1h	CCP2h	0.000134835	40	1	-34	76
	FFC1h	FCC1h	8.76528e-05	40	-12	10	68
	CCP1h	CPP1h	6.05299e-05	39	-15	-49	73
	FCC2h	FCC1h	5.94478e-05	38	0	-6	73
	CCP1h	FCC1h	4.28047e-05	40	-14	-20	75
	AFp1	AFp2	1.4331e-05	25	1	67	13
	FCC2h	CCP2h	1.3908e-05	40	15	-22	76
	CPP2h	CCP2h	7.92455e-06	39	16	-50	73
	AFF6h	AFp2	5.96708e-06	44	26	60	16
	FFC4h	FFC2h	4.90991e-06	33	23	29	54
	AFp1	AFF5h	1.24154e-06	46	-25	59	17
ParaHippocampal_R
	Source	Detector	Specificity	Distance (mm)	X (mm)	Y (mm)	Z (mm)
	FFT8h	FFT10h	4.45198e-06	37	57	19	-5
Calcarine_L
	Source	Detector	Specificity	Distance (mm)	X (mm)	Y (mm)	Z (mm)
	OI1h	OI2h	0.367752	33	-3	-95	-14
	OI1h	POO1	0.28281	40	-14	-101	0
	POO2	POO1	0.192418	25	-3	-99	12
	POO2	OI2h	0.137665	39	13	-98	0
	OI1h	POO9h	0.0350746	32	-24	-93	-16
	POO2	PPO2h	0.0184945	41	11	-90	27
Calcarine_R
	Source	Detector	Specificity	Distance (mm)	X (mm)	Y (mm)	Z (mm)
	POO2	OI2h	0.363403	39	13	-98	0
	POO2	POO1	0.0352842	25	-3	-99	12
	OI1h	OI2h	0.0252743	33	-3	-95	-14
	POO10h	OI2h	0.0233705	31	25	-92	-17
	POO2	PPO6h	0.0192254	46	26	-92	18
	POO2	PPO2h	0.0178324	41	11	-90	27
Cuneus_L
	Source	Detector	Specificity	Distance (mm)	X (mm)	Y (mm)	Z (mm)
	PPO1h	POO1	0.368742	41	-11	-92	28
	POO2	POO1	0.26526	25	-3	-99	12
	PPO1h	PPO2h	0.164224	25	-1	-82	44
	POO2	PPO2h	0.137087	41	11	-90	27
	PPO5h	POO1	0.0225452	46	-26	-92	18
	OI1h	POO1	0.0174343	40	-14	-101	0
	PPO1h	CPP1h	0.0148385	38	-13	-72	56
	POO2	OI2h	0.0104393	39	13	-98	0
Cuneus_R
	Source	Detector	Specificity	Distance (mm)	X (mm)	Y (mm)	Z (mm)
	POO2	PPO2h	0.476242	41	11	-90	27
	PPO1h	PPO2h	0.186798	25	-1	-82	44
	POO2	OI2h	0.15532	39	13	-98	0
	POO2	PPO6h	0.12412	46	26	-92	18
	CPP2h	PPO2h	0.0918261	40	14	-72	56
	POO2	POO1	0.0913064	25	-3	-99	12
	PPO1h	POO1	0.018258	41	-11	-92	28
Lingual_L
	Source	Detector	Specificity	Distance (mm)	X (mm)	Y (mm)	Z (mm)
	OI1h	POO9h	0.407284	32	-24	-93	-16
	OI1h	OI2h	0.182531	33	-3	-95	-14
	PPO9h	POO9h	0.0618795	33	-41	-77	-21
	OI1h	POO1	0.0391102	40	-14	-101	0
Lingual_R
	Source	Detector	Specificity	Distance (mm)	X (mm)	Y (mm)	Z (mm)
	POO10h	OI2h	0.351315	31	25	-92	-17
	POO2	OI2h	0.15411	39	13	-98	0
	OI1h	OI2h	0.101961	33	-3	-95	-14
	POO10h	PPO10h	0.0598096	32	41	-79	-23
Occipital_Sup_L
	Source	Detector	Specificity	Distance (mm)	X (mm)	Y (mm)	Z (mm)
	PPO1h	POO1	0.521864	41	-11	-92	28
	POO2	POO1	0.324662	25	-3	-99	12
	PPO5h	POO1	0.294654	46	-26	-92	18
	PPO1h	PPO2h	0.189351	25	-1	-82	44
	OI1h	POO1	0.151519	40	-14	-101	0
	PPO1h	CPP1h	0.0832038	38	-13	-72	56
Occipital_Sup_R
	Source	Detector	Specificity	Distance (mm)	X (mm)	Y (mm)	Z (mm)
	POO2	PPO6h	0.414728	46	26	-92	18
	POO2	PPO2h	0.28092	41	11	-90	27
	POO2	OI2h	0.0628342	39	13	-98	0
	CPP2h	PPO2h	0.0250573	40	14	-72	56
	POO2	POO1	0.0221866	25	-3	-99	12
	PPO1h	PPO2h	0.0111047	25	-1	-82	44
Occipital_Mid_L
	Source	Detector	Specificity	Distance (mm)	X (mm)	Y (mm)	Z (mm)
	PPO5h	POO1	0.674877	46	-26	-92	18
	OI1h	POO1	0.40575	40	-14	-101	0
	PPO5h	CPP5h	0.308999	32	-47	-71	30
	OI1h	POO9h	0.0550016	32	-24	-93	-16
	POO2	POO1	0.0490516	25	-3	-99	12
	PPO1h	POO1	0.0424978	41	-11	-92	28
	OI1h	OI2h	0.025102	33	-3	-95	-14
	PPO9h	POO9h	0.0147258	33	-41	-77	-21
	CPP3h	CPP5h	0.0102026	35	-46	-62	46
Occipital_Mid_R
	Source	Detector	Specificity	Distance (mm)	X (mm)	Y (mm)	Z (mm)
	POO2	PPO6h	0.426501	46	26	-92	18
	CPP6h	PPO6h	0.421208	33	48	-71	31
	CPP6h	TPP8h	0.031166	35	58	-58	22
	POO2	OI2h	0.0121571	39	13	-98	0
Occipital_Inf_L
	Source	Detector	Specificity	Distance (mm)	X (mm)	Y (mm)	Z (mm)
	OI1h	POO9h	0.225111	32	-24	-93	-16
	PPO9h	POO9h	0.196153	33	-41	-77	-21
	OI1h	POO1	0.0870236	40	-14	-101	0
	PPO9h	TPP9h	0.0664852	33	-56	-58	-23
	OI1h	OI2h	0.0424248	33	-3	-95	-14
Occipital_Inf_R
	Source	Detector	Specificity	Distance (mm)	X (mm)	Y (mm)	Z (mm)
	POO10h	OI2h	0.229565	31	25	-92	-17
	POO10h	PPO10h	0.211087	32	41	-79	-23
	TPP10h	PPO10h	0.0330245	32	53	-61	-26
	POO2	OI2h	0.0307859	39	13	-98	0
Fusiform_L
	Source	Detector	Specificity	Distance (mm)	X (mm)	Y (mm)	Z (mm)
	PPO9h	POO9h	0.146271	33	-41	-77	-21
	PPO9h	TPP9h	0.029331	33	-56	-58	-23
	OI1h	POO9h	0.0214509	32	-24	-93	-16
Fusiform_R
	Source	Detector	Specificity	Distance (mm)	X (mm)	Y (mm)	Z (mm)
	POO10h	PPO10h	0.0472111	32	41	-79	-23
	TPP10h	PPO10h	0.0282403	32	53	-61	-26
	POO10h	OI2h	0.0120247	31	25	-92	-17
Postcentral_L
	Source	Detector	Specificity	Distance (mm)	X (mm)	Y (mm)	Z (mm)
	CCP1h	CCP3h	0.617861	40	-29	-35	70
	FTT7h	FCC5h	0.555034	39	-62	-3	22
	FCC3h	CCP3h	0.453759	38	-42	-20	61
	CCP5h	FCC5h	0.445905	35	-60	-19	38
	CCP5h	CCP3h	0.353228	40	-53	-34	51
	FCC3h	FCC5h	0.301291	39	-51	-3	48
	CPP3h	CCP3h	0.287991	38	-39	-49	60
	CCP1h	CPP1h	0.184481	39	-15	-49	73
	CCP1h	FCC1h	0.15335	40	-14	-20	75
	FTT7h	TTP7h	0.0745649	32	-66	-20	4
	FFC5h	FCC5h	0.0625088	35	-55	12	34
	CCP1h	CCP2h	0.0593429	40	1	-34	76
	FTT7h	FFT7h	0.0490794	31	-59	9	7
	CCP5h	TTP7h	0.0434289	40	-64	-33	22
	FCC3h	FCC1h	0.0128092	39	-27	-3	67
	CPP3h	CPP1h	0.0125176	34	-25	-63	62
Postcentral_R
	Source	Detector	Specificity	Distance (mm)	X (mm)	Y (mm)	Z (mm)
	CCP4h	CCP2h	0.643265	40	28	-38	70
	FCC6h	FTT8h	0.544362	39	64	-4	20
	FCC6h	CCP6h	0.416547	35	62	-20	38
	CPP2h	CCP2h	0.370309	39	16	-50	73
	CCP4h	FCC4h	0.357924	38	42	-21	62
	CCP4h	CCP6h	0.245181	40	53	-36	51
	FCC2h	CCP2h	0.242842	40	15	-22	76
	CCP4h	CPP4h	0.23087	37	39	-50	60
	CCP1h	CCP2h	0.188738	40	1	-34	76
	FCC6h	FCC4h	0.181893	38	52	-4	48
	FCC6h	FFC6h	0.103037	37	56	11	34
	TTP8h	FTT8h	0.051423	31	67	-20	5
	FFT8h	FTT8h	0.037697	32	62	8	6
	CPP2h	CPP1h	0.0174386	35	1	-61	66
	CPP2h	CPP4h	0.0163143	35	26	-62	63
	TTP8h	CCP6h	0.0150352	40	65	-33	22
Parietal_Sup_L
	Source	Detector	Specificity	Distance (mm)	X (mm)	Y (mm)	Z (mm)
	CPP3h	CPP1h	0.79328	34	-25	-63	62
	PPO1h	CPP1h	0.437245	38	-13	-72	56
	CPP3h	CCP3h	0.348045	38	-39	-49	60
	CCP1h	CPP1h	0.306291	39	-15	-49	73
	CCP1h	CCP3h	0.108134	40	-29	-35	70
	CPP3h	CPP5h	0.083104	35	-46	-62	46
	CPP2h	CPP1h	0.077456	35	1	-61	66
	PPO1h	PPO2h	0.0715261	25	-1	-82	44
	PPO1h	POO1	0.0173397	41	-11	-92	28
	CCP1h	CCP2h	0.0107286	40	1	-34	76
Parietal_Sup_R
	Source	Detector	Specificity	Distance (mm)	X (mm)	Y (mm)	Z (mm)
	CPP2h	CPP4h	0.852291	35	26	-62	63
	CPP2h	PPO2h	0.504493	40	14	-72	56
	CCP4h	CPP4h	0.504209	37	39	-50	60
	CPP2h	CCP2h	0.41824	39	16	-50	73
	CPP2h	CPP1h	0.188798	35	1	-61	66
	CCP4h	CCP2h	0.176946	40	28	-38	70
	CPP6h	CPP4h	0.0893815	35	47	-62	47
	CCP4h	CCP6h	0.0673969	40	53	-36	51
	PPO1h	PPO2h	0.0605824	25	-1	-82	44
	CCP4h	FCC4h	0.01716	38	42	-21	62
	POO2	PPO2h	0.0165584	41	11	-90	27
	CCP1h	CCP2h	0.0123288	40	1	-34	76
	FCC2h	CCP2h	0.010242	40	15	-22	76
Parietal_Inf_L
	Source	Detector	Specificity	Distance (mm)	X (mm)	Y (mm)	Z (mm)
	CCP5h	CCP3h	0.522793	40	-53	-34	51
	CCP5h	CPP5h	0.51854	35	-57	-47	37
	CPP3h	CPP5h	0.402992	35	-46	-62	46
	CPP3h	CCP3h	0.332832	38	-39	-49	60
	CCP5h	FCC5h	0.123038	35	-60	-19	38
	CPP3h	CPP1h	0.0496083	34	-25	-63	62
	TPP7h	CPP5h	0.0302527	35	-57	-58	21
	CCP5h	TTP7h	0.0282609	40	-64	-33	22
	CCP1h	CCP3h	0.0269966	40	-29	-35	70
	PPO5h	CPP5h	0.026735	32	-47	-71	30
	FCC3h	CCP3h	0.0201688	38	-42	-20	61
Parietal_Inf_R
	Source	Detector	Specificity	Distance (mm)	X (mm)	Y (mm)	Z (mm)
	CCP4h	CCP6h	0.389606	40	53	-36	51
	CPP6h	CCP6h	0.32079	34	58	-47	38
	CPP6h	CPP4h	0.262694	35	47	-62	47
	CCP4h	CPP4h	0.195171	37	39	-50	60
	CPP2h	CPP4h	0.0298487	35	26	-62	63
	CPP6h	TPP8h	0.0274237	35	58	-58	22
	CPP6h	PPO6h	0.0233719	33	48	-71	31
	CCP4h	FCC4h	0.0223976	38	42	-21	62
	CCP4h	CCP2h	0.0146687	40	28	-38	70
	FCC6h	CCP6h	0.0100261	35	62	-20	38
SupraMarginal_L
	Source	Detector	Specificity	Distance (mm)	X (mm)	Y (mm)	Z (mm)
	CCP5h	TTP7h	0.464411	40	-64	-33	22
	CCP5h	FCC5h	0.364131	35	-60	-19	38
	CCP5h	CPP5h	0.33617	35	-57	-47	37
	TPP7h	CPP5h	0.116129	35	-57	-58	21
	CCP5h	CCP3h	0.0899759	40	-53	-34	51
	FTT7h	TTP7h	0.0134702	32	-66	-20	4
SupraMarginal_R
	Source	Detector	Specificity	Distance (mm)	X (mm)	Y (mm)	Z (mm)
	FCC6h	CCP6h	0.501486	35	62	-20	38
	TTP8h	CCP6h	0.49126	40	65	-33	22
	CPP6h	CCP6h	0.417993	34	58	-47	38
	CCP4h	CCP6h	0.279657	40	53	-36	51
	FCC6h	FTT8h	0.0351744	39	64	-4	20
	CPP6h	TPP8h	0.0351318	35	58	-58	22
	TTP8h	FTT8h	0.0262453	31	67	-20	5
Angular_L
	Source	Detector	Specificity	Distance (mm)	X (mm)	Y (mm)	Z (mm)
	PPO5h	CPP5h	0.581743	32	-47	-71	30
	CPP3h	CPP5h	0.496349	35	-46	-62	46
	TPP7h	CPP5h	0.291292	35	-57	-58	21
	CCP5h	CPP5h	0.122007	35	-57	-47	37
	CPP3h	CCP3h	0.0208799	38	-39	-49	60
	CPP3h	CPP1h	0.0184844	34	-25	-63	62
Angular_R
	Source	Detector	Specificity	Distance (mm)	X (mm)	Y (mm)	Z (mm)
	CPP6h	CPP4h	0.627838	35	47	-62	47
	CPP6h	PPO6h	0.47679	33	48	-71	31
	CPP6h	TPP8h	0.358775	35	58	-58	22
	CPP6h	CCP6h	0.241186	34	58	-47	38
	CCP4h	CPP4h	0.0596837	37	39	-50	60
	CPP2h	CPP4h	0.0396489	35	26	-62	63
Precuneus_L
	Source	Detector	Specificity	Distance (mm)	X (mm)	Y (mm)	Z (mm)
	PPO1h	CPP1h	0.39026	38	-13	-72	56
	CCP1h	CPP1h	0.365279	39	-15	-49	73
	CPP2h	CPP1h	0.355994	35	1	-61	66
	PPO1h	PPO2h	0.184049	25	-1	-82	44
	CPP3h	CPP1h	0.119376	34	-25	-63	62
	CCP1h	CCP2h	0.0860328	40	1	-34	76
	CPP2h	PPO2h	0.0616022	40	14	-72	56
	CCP1h	CCP3h	0.0222178	40	-29	-35	70
	CCP1h	FCC1h	0.01916	40	-14	-20	75
	CPP2h	CCP2h	0.01588	39	16	-50	73
	PPO1h	POO1	0.0153803	41	-11	-92	28
	POO2	PPO2h	0.0118927	41	11	-90	27
Precuneus_R
	Source	Detector	Specificity	Distance (mm)	X (mm)	Y (mm)	Z (mm)
	CPP2h	CPP1h	0.346001	35	1	-61	66
	CPP2h	PPO2h	0.297793	40	14	-72	56
	PPO1h	PPO2h	0.131401	25	-1	-82	44
	CPP2h	CCP2h	0.123851	39	16	-50	73
	PPO1h	CPP1h	0.0544859	38	-13	-72	56
	CPP2h	CPP4h	0.0541526	35	26	-62	63
	CCP1h	CCP2h	0.0284026	40	1	-34	76
	CCP1h	CPP1h	0.0283654	39	-15	-49	73
	POO2	PPO2h	0.0211581	41	11	-90	27
Paracentral_Lobule_L
	Source	Detector	Specificity	Distance (mm)	X (mm)	Y (mm)	Z (mm)
	CCP1h	FCC1h	0.341557	40	-14	-20	75
	CCP1h	CCP2h	0.280614	40	1	-34	76
	CCP1h	CCP3h	0.0859458	40	-29	-35	70
	CCP1h	CPP1h	0.0830479	39	-15	-49	73
	FCC2h	FCC1h	0.0815025	38	0	-6	73
	FCC2h	CCP2h	0.0317005	40	15	-22	76
	FCC3h	FCC1h	0.0166757	39	-27	-3	67
	FFC1h	FCC1h	0.011642	40	-12	10	68
Paracentral_Lobule_R
	Source	Detector	Specificity	Distance (mm)	X (mm)	Y (mm)	Z (mm)
	CCP1h	CCP2h	0.216374	40	1	-34	76
	FCC2h	CCP2h	0.112875	40	15	-22	76
	CPP2h	CCP2h	0.0326093	39	16	-50	73
	CCP1h	FCC1h	0.0219462	40	-14	-20	75
	CCP1h	CPP1h	0.018408	39	-15	-49	73
	FCC2h	FCC1h	0.0176543	38	0	-6	73
	CCP4h	CCP2h	0.0153454	40	28	-38	70
Heschl_L
	Source	Detector	Specificity	Distance (mm)	X (mm)	Y (mm)	Z (mm)
	FTT7h	TTP7h	0.00882408	32	-66	-20	4
	FTT7h	FCC5h	0.00383304	39	-62	-3	22
	FTT7h	FFT7h	0.00140221	31	-59	9	7
	FTT7h	FTT9h	0.00122717	38	-62	-7	-12
	CCP5h	TTP7h	0.000150038	40	-64	-33	22
	CCP5h	FCC5h	7.72044e-06	35	-60	-19	38
	TPP7h	TTP7h	2.71553e-06	32	-65	-44	4
	FFC5h	FCC5h	8.59367e-07	35	-55	12	34
Heschl_R
	Source	Detector	Specificity	Distance (mm)	X (mm)	Y (mm)	Z (mm)
	FFT8h	FTT8h	0.00781267	32	62	8	6
	FCC6h	FTT8h	0.00570874	39	64	-4	20
	TTP8h	FTT8h	0.00359965	31	67	-20	5
	FTT10h	FTT8h	0.00218769	39	65	-7	-12
	FFT8h	FFT10h	5.88621e-05	37	57	19	-5
	TTP8h	CCP6h	1.75704e-05	40	65	-33	22
	FFT8h	FFC6h	1.75189e-05	33	57	23	19
	FCC6h	FFC6h	4.62217e-06	37	56	11	34
Temporal_Sup_L
	Source	Detector	Specificity	Distance (mm)	X (mm)	Y (mm)	Z (mm)
	FTT7h	TTP7h	0.320026	32	-66	-20	4
	CCP5h	TTP7h	0.308951	40	-64	-33	22
	FTT7h	FTT9h	0.206031	38	-62	-7	-12
	TPP7h	TTP7h	0.132372	32	-65	-44	4
	FTT7h	FFT7h	0.119366	31	-59	9	7
	TPP7h	CPP5h	0.0694104	35	-57	-58	21
	FTT7h	FCC5h	0.0438598	39	-62	-3	22
	FFT9h	FFT7h	0.0233204	37	-54	20	-4
	FFT9h	FTT9h	0.0183426	31	-57	2	-25
	CCP5h	CPP5h	0.0107521	35	-57	-47	37
Temporal_Sup_R
	Source	Detector	Specificity	Distance (mm)	X (mm)	Y (mm)	Z (mm)
	TTP8h	FTT8h	0.732364	31	67	-20	5
	TTP8h	CCP6h	0.428962	40	65	-33	22
	FTT10h	FTT8h	0.351966	39	65	-7	-12
	TTP8h	TPP8h	0.214547	31	65	-44	6
	FFT8h	FTT8h	0.182222	32	62	8	6
	FCC6h	FTT8h	0.101615	39	64	-4	20
	CPP6h	TPP8h	0.0967064	35	58	-58	22
	FTT10h	FFT10h	0.0126267	32	59	4	-25
	CPP6h	CCP6h	0.0121237	34	58	-47	38
	FFT8h	FFT10h	0.0100848	37	57	19	-5
Temporal_Pole_Sup_L
	Source	Detector	Specificity	Distance (mm)	X (mm)	Y (mm)	Z (mm)
	FFT9h	FFT7h	0.230293	37	-54	20	-4
	FFT9h	FTT9h	0.113395	31	-57	2	-25
	FTT7h	FFT7h	0.0523035	31	-59	9	7
	FTT7h	FTT9h	0.0285857	38	-62	-7	-12
Temporal_Pole_Sup_R
	Source	Detector	Specificity	Distance (mm)	X (mm)	Y (mm)	Z (mm)
	FFT8h	FFT10h	0.301209	37	57	19	-5
	FFT8h	FTT8h	0.125035	32	62	8	6
	FTT10h	FFT10h	0.0785916	32	59	4	-25
	FTT10h	FTT8h	0.0491273	39	65	-7	-12
Temporal_Mid_L
	Source	Detector	Specificity	Distance (mm)	X (mm)	Y (mm)	Z (mm)
	TPP7h	TTP7h	0.829453	32	-65	-44	4
	FTT7h	FTT9h	0.670585	38	-62	-7	-12
	FFT9h	FTT9h	0.639332	31	-57	2	-25
	TPP7h	TPP9h	0.598915	40	-64	-51	-9
	FTT7h	TTP7h	0.535981	32	-66	-20	4
	TPP7h	CPP5h	0.47958	35	-57	-58	21
	CCP5h	TTP7h	0.152154	40	-64	-33	22
	PPO5h	CPP5h	0.0722462	32	-47	-71	30
	PPO9h	TPP9h	0.0291046	33	-56	-58	-23
	FFT9h	FFT7h	0.0272352	37	-54	20	-4
	FTT7h	FFT7h	0.0201028	31	-59	9	7
Temporal_Mid_R
	Source	Detector	Specificity	Distance (mm)	X (mm)	Y (mm)	Z (mm)
	TTP8h	TPP8h	0.760512	31	65	-44	6
	FTT10h	FTT8h	0.516695	39	65	-7	-12
	FTT10h	FFT10h	0.482171	32	59	4	-25
	CPP6h	TPP8h	0.449025	35	58	-58	22
	TPP10h	TPP8h	0.445979	40	62	-52	-8
	TTP8h	FTT8h	0.134849	31	67	-20	5
	CPP6h	PPO6h	0.0713306	33	48	-71	31
	TTP8h	CCP6h	0.0520257	40	65	-33	22
	FFT8h	FFT10h	0.0125023	37	57	19	-5
Temporal_Pole_Mid_L
	Source	Detector	Specificity	Distance (mm)	X (mm)	Y (mm)	Z (mm)
	FFT9h	FTT9h	0.106887	31	-57	2	-25
	FFT9h	FFT7h	0.0176801	37	-54	20	-4
Temporal_Pole_Mid_R
	Source	Detector	Specificity	Distance (mm)	X (mm)	Y (mm)	Z (mm)
	FTT10h	FFT10h	0.300707	32	59	4	-25
	FFT8h	FFT10h	0.0721986	37	57	19	-5
	FTT10h	FTT8h	0.0205943	39	65	-7	-12
Temporal_Inf_L
	Source	Detector	Specificity	Distance (mm)	X (mm)	Y (mm)	Z (mm)
	PPO9h	TPP9h	0.510666	33	-56	-58	-23
	TPP7h	TPP9h	0.355471	40	-64	-51	-9
	FFT9h	FTT9h	0.110636	31	-57	2	-25
	PPO9h	POO9h	0.0326494	33	-41	-77	-21
	FTT7h	FTT9h	0.0276956	38	-62	-7	-12
Temporal_Inf_R
	Source	Detector	Specificity	Distance (mm)	X (mm)	Y (mm)	Z (mm)
	TPP10h	TPP8h	0.532133	40	62	-52	-8
	TPP10h	PPO10h	0.374263	32	53	-61	-26
	FTT10h	FFT10h	0.121644	32	59	4	-25
	FTT10h	FTT8h	0.0299891	39	65	-7	-12
	POO10h	PPO10h	0.0224535	32	41	-79	-23
	TTP8h	TPP8h	0.016735	31	65	-44	6
Cerebelum_Crus1_L
	Source	Detector	Specificity	Distance (mm)	X (mm)	Y (mm)	Z (mm)
	PPO9h	POO9h	0.50384	33	-41	-77	-21
	PPO9h	TPP9h	0.343805	33	-56	-58	-23
	OI1h	POO9h	0.178656	32	-24	-93	-16
	OI1h	OI2h	0.0430977	33	-3	-95	-14
Cerebelum_Crus1_R
	Source	Detector	Specificity	Distance (mm)	X (mm)	Y (mm)	Z (mm)
	TPP10h	PPO10h	0.492221	32	53	-61	-26
	POO10h	PPO10h	0.490538	32	41	-79	-23
	POO10h	OI2h	0.250769	31	25	-92	-17
	OI1h	OI2h	0.0527425	33	-3	-95	-14
	POO2	OI2h	0.013755	39	13	-98	0
	TPP10h	TPP8h	0.012194	40	62	-52	-8
Cerebelum_Crus2_L
	Source	Detector	Specificity	Distance (mm)	X (mm)	Y (mm)	Z (mm)
	OI1h	OI2h	0.0475307	33	-3	-95	-14
	OI1h	POO9h	0.0381467	32	-24	-93	-16
	PPO9h	POO9h	0.0213452	33	-41	-77	-21
	PPO9h	TPP9h	0.0133047	33	-56	-58	-23
Cerebelum_Crus2_R
	Source	Detector	Specificity	Distance (mm)	X (mm)	Y (mm)	Z (mm)
	POO10h	OI2h	0.0359266	31	25	-92	-17
	TPP10h	PPO10h	0.034637	32	53	-61	-26
	OI1h	OI2h	0.0284399	33	-3	-95	-14
	POO10h	PPO10h	0.0203491	32	41	-79	-23
Cerebelum_6_L
	Source	Detector	Specificity	Distance (mm)	X (mm)	Y (mm)	Z (mm)
	PPO9h	POO9h	0.011334	33	-41	-77	-21
Cerebelum_6_R
	Source	Detector	Specificity	Distance (mm)	X (mm)	Y (mm)	Z (mm)
	POO10h	PPO10h	0.0186638	32	41	-79	-23
	POO10h	OI2h	0.0110487	31	25	-92	-17
Cerebelum_7b_L
	Source	Detector	Specificity	Distance (mm)	X (mm)	Y (mm)	Z (mm)
	PPO9h	TPP9h	7.2282e-05	33	-56	-58	-23
Cerebelum_7b_R
	Source	Detector	Specificity	Distance (mm)	X (mm)	Y (mm)	Z (mm)
	TPP10h	PPO10h	6.74295e-05	32	53	-61	-26
	POO10h	PPO10h	5.58042e-06	32	41	-79	-23
Vermis_4_5
	Source	Detector	Specificity	Distance (mm)	X (mm)	Y (mm)	Z (mm)
	POO2	OI2h	1.00296e-06	39	13	-98	0
Vermis_6
	Source	Detector	Specificity	Distance (mm)	X (mm)	Y (mm)	Z (mm)
	OI1h	OI2h	0.00615143	33	-3	-95	-14
	POO2	OI2h	0.000955532	39	13	-98	0
	POO10h	OI2h	0.000358931	31	25	-92	-17
	OI1h	POO1	9.43264e-05	40	-14	-101	0
	OI1h	POO9h	4.95161e-05	32	-24	-93	-16
Vermis_7
	Source	Detector	Specificity	Distance (mm)	X (mm)	Y (mm)	Z (mm)
	OI1h	OI2h	0.00753854	33	-3	-95	-14
	POO2	OI2h	0.00114873	39	13	-98	0
	POO10h	OI2h	0.000506732	31	25	-92	-17
	OI1h	POO1	0.000116684	40	-14	-101	0
	OI1h	POO9h	6.90554e-05	32	-24	-93	-16

## Sheet: 1_Chn
Channel	Source	Detector	Distance (mm)	brainSens	X (mm)	Y (mm)	Z (mm)	Landmark	Specificity
1	AFp1	AFp2	25	0.0546669	1	67	13	Frontal_Sup_Medial_L	0.411982
								Frontal_Sup_Medial_R	0.406989
								Frontal_Sup_2_L	0.0853337
								Frontal_Sup_2_R	0.0566416
								Frontal_Med_Orb_L	0.0153616
								Frontal_Med_Orb_R	0.0116317
2	AFp1	AFF1h	40	0.102076	-6	60	26	Frontal_Sup_Medial_L	0.48526
								Frontal_Sup_2_L	0.297072
								Frontal_Sup_Medial_R	0.185836
								Frontal_Sup_2_R	0.0124067
3	AFp1	AFF5h	46	0.13429	-25	59	17	Frontal_Sup_2_L	0.546532
								Frontal_Mid_2_L	0.327133
								Frontal_Sup_Medial_L	0.108907
4	AFF2h	AFp2	40	0.105829	7	60	26	Frontal_Sup_Medial_R	0.497187
								Frontal_Sup_Medial_L	0.283521
								Frontal_Sup_2_R	0.181562
								Frontal_Sup_2_L	0.0144831
5	AFF2h	AFF1h	24	0.0377665	1	52	41	Frontal_Sup_Medial_L	0.476606
								Frontal_Sup_Medial_R	0.362159
								Frontal_Sup_2_L	0.0930561
								Frontal_Sup_2_R	0.0610963
6	AFF2h	FFC2h	40	0.0733976	8	40	50	Frontal_Sup_Medial_R	0.458792
								Frontal_Sup_2_R	0.245718
								Frontal_Sup_Medial_L	0.217486
								Supp_Motor_Area_R	0.0333018
								Supp_Motor_Area_L	0.0185574
								Frontal_Sup_2_L	0.0137694
7	AFF6h	AFp2	44	0.133046	26	60	16	Frontal_Sup_2_R	0.578699
								Frontal_Mid_2_R	0.263616
								Frontal_Sup_Medial_R	0.14229
								Frontal_Sup_Medial_L	0.0108811
8	AFF6h	FFC6h	36	0.0930258	46	39	24	Frontal_Mid_2_R	0.696464
								Frontal_Inf_Tri_R	0.264927
								Frontal_Inf_Oper_R	0.0241885
								Frontal_Sup_2_R	0.0113706
9	FFT9h	FFT7h	37	0.0171422	-54	20	-4	Frontal_Inf_Tri_L	0.362815
								Temporal_Pole_Sup_L	0.230293
								Frontal_Inf_Orb_2_L	0.181921
								Frontal_Inf_Oper_L	0.0812025
								Temporal_Mid_L	0.0272352
								Rolandic_Oper_L	0.0234601
								Temporal_Sup_L	0.0233204
								Temporal_Pole_Mid_L	0.0176801
								Insula_L	0.0166571
								Brain_Outside	0.0157726
								OFClat_L	0.0124451
10	FFT9h	FTT9h	31	0.00269918	-57	2	-25	Temporal_Mid_L	0.639332
								Temporal_Pole_Sup_L	0.113395
								Temporal_Inf_L	0.110636
								Temporal_Pole_Mid_L	0.106887
								Temporal_Sup_L	0.0183426
11	FFC5h	AFF5h	35	0.0981577	-46	38	26	Frontal_Mid_2_L	0.679238
								Frontal_Inf_Tri_L	0.260656
								Brain_Outside	0.0400469
								Frontal_Inf_Oper_L	0.0106949
12	FFC5h	FFT7h	33	0.0815253	-56	24	20	Frontal_Inf_Tri_L	0.708057
								Frontal_Inf_Oper_L	0.117712
								Frontal_Mid_2_L	0.0819316
								Brain_Outside	0.0626696
								Precentral_L	0.0211549
13	FFC5h	FFC3h	33	0.0691877	-45	26	41	Frontal_Mid_2_L	0.859989
								Frontal_Inf_Tri_L	0.0595185
								Precentral_L	0.0355615
								Frontal_Inf_Oper_L	0.0223799
								Brain_Outside	0.0139466
14	FFC5h	FCC5h	35	0.0958541	-55	12	34	Precentral_L	0.475392
								Frontal_Mid_2_L	0.173501
								Frontal_Inf_Tri_L	0.151326
								Frontal_Inf_Oper_L	0.107562
								Postcentral_L	0.0625088
								Brain_Outside	0.0290887
15	FFC1h	AFF1h	40	0.0671191	-6	41	50	Frontal_Sup_Medial_L	0.43668
								Frontal_Sup_2_L	0.30035
								Frontal_Sup_Medial_R	0.171363
								Supp_Motor_Area_L	0.0380116
								Frontal_Sup_2_R	0.0187801
								Frontal_Mid_2_L	0.015315
								Supp_Motor_Area_R	0.0135951
16	FFC1h	FFC3h	33	0.0337408	-24	27	55	Frontal_Mid_2_L	0.474209
								Frontal_Sup_2_L	0.437132
								Frontal_Sup_Medial_L	0.0427611
								Supp_Motor_Area_L	0.0294296
17	FFC1h	FFC2h	33	0.0299479	0	28	60	Frontal_Sup_Medial_R	0.269074
								Frontal_Sup_Medial_L	0.256755
								Supp_Motor_Area_L	0.173608
								Supp_Motor_Area_R	0.123294
								Frontal_Sup_2_L	0.109628
								Frontal_Sup_2_R	0.0623294
18	FFC1h	FCC1h	40	0.0646969	-12	10	68	Frontal_Sup_2_L	0.451141
								Supp_Motor_Area_L	0.382027
								Supp_Motor_Area_R	0.0618096
								Frontal_Sup_Medial_L	0.0382372
								Frontal_Mid_2_L	0.0237749
								Precentral_L	0.0143191
								Paracentral_Lobule_L	0.011642
								Frontal_Sup_Medial_R	0.0114364
19	FFC4h	FFC2h	33	0.0370778	23	29	54	Frontal_Sup_2_R	0.576072
								Frontal_Mid_2_R	0.244651
								Frontal_Sup_Medial_R	0.122036
								Supp_Motor_Area_R	0.0396885
								Frontal_Sup_Medial_L	0.0121375
20	FFC4h	FFC6h	33	0.0592708	44	25	40	Frontal_Mid_2_R	0.759075
								Frontal_Inf_Tri_R	0.0869033
								Frontal_Inf_Oper_R	0.0851562
								Precentral_R	0.03443
								Frontal_Sup_2_R	0.033739
21	FFC4h	FCC4h	39	0.0794699	37	12	55	Frontal_Mid_2_R	0.69824
								Frontal_Sup_2_R	0.211166
								Precentral_R	0.078999
22	FFT8h	FFC6h	33	0.062965	57	23	19	Frontal_Inf_Tri_R	0.653767
								Frontal_Inf_Oper_R	0.223959
								Frontal_Mid_2_R	0.0517257
								Precentral_R	0.0423074
								Rolandic_Oper_R	0.0174722
23	FFT8h	FFT10h	37	0.0258262	57	19	-5	Temporal_Pole_Sup_R	0.301209
								Frontal_Inf_Tri_R	0.255836
								Frontal_Inf_Orb_2_R	0.149921
								Frontal_Inf_Oper_R	0.109775
								Temporal_Pole_Mid_R	0.0721986
								Rolandic_Oper_R	0.0427939
								Insula_R	0.0189136
								OFClat_R	0.0141034
								Temporal_Mid_R	0.0125023
								Temporal_Sup_R	0.0100848
24	FFT8h	FTT8h	32	0.0616783	62	8	6	Rolandic_Oper_R	0.295978
								Temporal_Sup_R	0.182222
								Frontal_Inf_Oper_R	0.152444
								Frontal_Inf_Tri_R	0.137387
								Temporal_Pole_Sup_R	0.125035
								Postcentral_R	0.037697
								Precentral_R	0.0345262
								Frontal_Inf_Orb_2_R	0.0140945
25	FTT7h	FFT7h	31	0.0360596	-59	9	7	Frontal_Inf_Oper_L	0.3102
								Frontal_Inf_Tri_L	0.201818
								Rolandic_Oper_L	0.179879
								Temporal_Sup_L	0.119366
								Temporal_Pole_Sup_L	0.0523035
								Postcentral_L	0.0490794
								Brain_Outside	0.0323852
								Temporal_Mid_L	0.0201028
								Frontal_Inf_Orb_2_L	0.0168324
								Precentral_L	0.0111491
26	FTT7h	FTT9h	38	0.0472586	-62	-7	-12	Temporal_Mid_L	0.670585
								Temporal_Sup_L	0.206031
								Rolandic_Oper_L	0.0325022
								Temporal_Pole_Sup_L	0.0285857
								Temporal_Inf_L	0.0276956
								Brain_Outside	0.0140425
27	FTT7h	FCC5h	39	0.088131	-62	-3	22	Postcentral_L	0.555034
								Precentral_L	0.194397
								Rolandic_Oper_L	0.0809139
								Frontal_Inf_Oper_L	0.0797688
								Temporal_Sup_L	0.0438598
								Brain_Outside	0.0144844
28	FTT7h	TTP7h	32	0.0736087	-66	-20	4	Temporal_Mid_L	0.535981
								Temporal_Sup_L	0.320026
								Postcentral_L	0.0745649
								Rolandic_Oper_L	0.0409916
								SupraMarginal_L	0.0134702
29	FCC3h	FFC3h	38	0.0796832	-38	12	55	Frontal_Mid_2_L	0.680135
								Precentral_L	0.244689
								Frontal_Sup_2_L	0.062318
30	FCC3h	FCC5h	39	0.0890799	-51	-3	48	Precentral_L	0.601753
								Postcentral_L	0.301291
								Frontal_Mid_2_L	0.0743844
31	FCC3h	FCC1h	39	0.0905883	-27	-3	67	Frontal_Sup_2_L	0.480408
								Precentral_L	0.331822
								Frontal_Mid_2_L	0.0831991
								Supp_Motor_Area_L	0.066205
								Paracentral_Lobule_L	0.0166757
								Postcentral_L	0.0128092
32	FCC3h	CCP3h	38	0.0793481	-42	-20	61	Precentral_L	0.493334
								Postcentral_L	0.453759
								Parietal_Inf_L	0.0201688
								Frontal_Sup_2_L	0.0184953
33	FCC2h	FFC2h	40	0.0601473	13	11	66	Frontal_Sup_2_R	0.399033
								Supp_Motor_Area_R	0.366638
								Supp_Motor_Area_L	0.095642
								Frontal_Sup_Medial_R	0.0751519
								Frontal_Sup_Medial_L	0.018357
								Frontal_Mid_2_R	0.0131569
								Precentral_R	0.0102917
34	FCC2h	FCC1h	38	0.0868126	0	-6	73	Supp_Motor_Area_R	0.317036
								Supp_Motor_Area_L	0.293985
								Frontal_Sup_2_L	0.117654
								Frontal_Sup_2_R	0.106254
								Paracentral_Lobule_L	0.0815025
								Brain_Outside	0.0227714
								Precentral_L	0.0190871
								Paracentral_Lobule_R	0.0176543
								Precentral_R	0.0173447
35	FCC2h	FCC4h	39	0.0859355	29	-5	67	Frontal_Sup_2_R	0.544984
								Precentral_R	0.254388
								Frontal_Mid_2_R	0.129124
								Supp_Motor_Area_R	0.0448
								Brain_Outside	0.0124869
36	FCC2h	CCP2h	40	0.0889234	15	-22	76	Precentral_R	0.271289
								Postcentral_R	0.242842
								Frontal_Sup_2_R	0.150023
								Paracentral_Lobule_R	0.112875
								Supp_Motor_Area_R	0.100626
								Brain_Outside	0.055129
								Paracentral_Lobule_L	0.0317005
								Supp_Motor_Area_L	0.0180181
								Parietal_Sup_R	0.010242
37	FCC6h	FFC6h	37	0.0776238	56	11	34	Precentral_R	0.461407
								Frontal_Inf_Oper_R	0.234635
								Frontal_Mid_2_R	0.112384
								Postcentral_R	0.103037
								Frontal_Inf_Tri_R	0.0855995
38	FCC6h	FCC4h	38	0.0790442	52	-4	48	Precentral_R	0.536462
								Frontal_Mid_2_R	0.255885
								Postcentral_R	0.181893
								Frontal_Sup_2_R	0.0115115
39	FCC6h	FTT8h	39	0.0958206	64	-4	20	Postcentral_R	0.544362
								Precentral_R	0.156661
								Rolandic_Oper_R	0.124704
								Temporal_Sup_R	0.101615
								SupraMarginal_R	0.0351744
								Frontal_Inf_Oper_R	0.0201355
40	FCC6h	CCP6h	35	0.0560723	62	-20	38	SupraMarginal_R	0.501486
								Postcentral_R	0.416547
								Precentral_R	0.065803
								Parietal_Inf_R	0.0100261
41	FTT10h	FFT10h	32	0.00672671	59	4	-25	Temporal_Mid_R	0.482171
								Temporal_Pole_Mid_R	0.300707
								Temporal_Inf_R	0.121644
								Temporal_Pole_Sup_R	0.0785916
								Temporal_Sup_R	0.0126267
42	FTT10h	FTT8h	39	0.0827394	65	-7	-12	Temporal_Mid_R	0.516695
								Temporal_Sup_R	0.351966
								Temporal_Pole_Sup_R	0.0491273
								Temporal_Inf_R	0.0299891
								Temporal_Pole_Mid_R	0.0205943
								Rolandic_Oper_R	0.0203877
43	CCP5h	FCC5h	35	0.0847434	-60	-19	38	Postcentral_L	0.445905
								SupraMarginal_L	0.364131
								Parietal_Inf_L	0.123038
								Precentral_L	0.044913
								Brain_Outside	0.0194678
44	CCP5h	TTP7h	40	0.112384	-64	-33	22	SupraMarginal_L	0.464411
								Temporal_Sup_L	0.308951
								Temporal_Mid_L	0.152154
								Postcentral_L	0.0434289
								Parietal_Inf_L	0.0282609
45	CCP5h	CCP3h	40	0.092833	-53	-34	51	Parietal_Inf_L	0.522793
								Postcentral_L	0.353228
								SupraMarginal_L	0.0899759
								Brain_Outside	0.0168112
								Precentral_L	0.010339
46	CCP5h	CPP5h	35	0.0779829	-57	-47	37	Parietal_Inf_L	0.51854
								SupraMarginal_L	0.33617
								Angular_L	0.122007
								Temporal_Sup_L	0.0107521
47	CCP1h	FCC1h	40	0.0854558	-14	-20	75	Paracentral_Lobule_L	0.341557
								Precentral_L	0.154317
								Postcentral_L	0.15335
								Frontal_Sup_2_L	0.152874
								Supp_Motor_Area_L	0.105835
								Supp_Motor_Area_R	0.038673
								Paracentral_Lobule_R	0.0219462
								Precuneus_L	0.01916
48	CCP1h	CCP3h	40	0.0918041	-29	-35	70	Postcentral_L	0.617861
								Precentral_L	0.129924
								Parietal_Sup_L	0.108134
								Paracentral_Lobule_L	0.0859458
								Parietal_Inf_L	0.0269966
								Precuneus_L	0.0222178
49	CCP1h	CCP2h	40	0.0758864	1	-34	76	Paracentral_Lobule_L	0.280614
								Paracentral_Lobule_R	0.216374
								Postcentral_R	0.188738
								Precuneus_L	0.0860328
								Postcentral_L	0.0593429
								Precentral_R	0.0417451
								Precuneus_R	0.0284026
								Brain_Outside	0.0270539
								Supp_Motor_Area_R	0.0237783
								Parietal_Sup_R	0.0123288
								Parietal_Sup_L	0.0107286
								Precentral_L	0.0103324
50	CCP1h	CPP1h	39	0.0704695	-15	-49	73	Precuneus_L	0.365279
								Parietal_Sup_L	0.306291
								Postcentral_L	0.184481
								Paracentral_Lobule_L	0.0830479
								Precuneus_R	0.0283654
								Paracentral_Lobule_R	0.018408
51	CCP4h	FCC4h	38	0.0659125	42	-21	62	Precentral_R	0.500471
								Postcentral_R	0.357924
								Frontal_Mid_2_R	0.0581257
								Frontal_Sup_2_R	0.0397815
								Parietal_Inf_R	0.0223976
								Parietal_Sup_R	0.01716
52	CCP4h	CCP2h	40	0.0936804	28	-38	70	Postcentral_R	0.643265
								Parietal_Sup_R	0.176946
								Precentral_R	0.134498
								Paracentral_Lobule_R	0.0153454
								Parietal_Inf_R	0.0146687
53	CCP4h	CCP6h	40	0.078291	53	-36	51	Parietal_Inf_R	0.389606
								SupraMarginal_R	0.279657
								Postcentral_R	0.245181
								Parietal_Sup_R	0.0673969
								Precentral_R	0.0137645
54	CCP4h	CPP4h	37	0.0734182	39	-50	60	Parietal_Sup_R	0.504209
								Postcentral_R	0.23087
								Parietal_Inf_R	0.195171
								Angular_R	0.0596837
55	TTP8h	FTT8h	31	0.070544	67	-20	5	Temporal_Sup_R	0.732364
								Temporal_Mid_R	0.134849
								Postcentral_R	0.051423
								Rolandic_Oper_R	0.0488427
								SupraMarginal_R	0.0262453
56	TTP8h	CCP6h	40	0.090077	65	-33	22	SupraMarginal_R	0.49126
								Temporal_Sup_R	0.428962
								Temporal_Mid_R	0.0520257
								Postcentral_R	0.0150352
57	TTP8h	TPP8h	31	0.0719256	65	-44	6	Temporal_Mid_R	0.760512
								Temporal_Sup_R	0.214547
								Temporal_Inf_R	0.016735
58	TPP7h	TTP7h	32	0.0881201	-65	-44	4	Temporal_Mid_L	0.829453
								Temporal_Sup_L	0.132372
								Brain_Outside	0.0234621
59	TPP7h	TPP9h	40	0.0930565	-64	-51	-9	Temporal_Mid_L	0.598915
								Temporal_Inf_L	0.355471
								Brain_Outside	0.0223474
60	TPP7h	CPP5h	35	0.0769467	-57	-58	21	Temporal_Mid_L	0.47958
								Angular_L	0.291292
								SupraMarginal_L	0.116129
								Temporal_Sup_L	0.0694104
								Parietal_Inf_L	0.0302527
61	CPP3h	CCP3h	38	0.0855566	-39	-49	60	Parietal_Sup_L	0.348045
								Parietal_Inf_L	0.332832
								Postcentral_L	0.287991
								Angular_L	0.0208799
62	CPP3h	CPP5h	35	0.0641466	-46	-62	46	Angular_L	0.496349
								Parietal_Inf_L	0.402992
								Parietal_Sup_L	0.083104
								Occipital_Mid_L	0.0102026
63	CPP3h	CPP1h	34	0.0524246	-25	-63	62	Parietal_Sup_L	0.79328
								Precuneus_L	0.119376
								Parietal_Inf_L	0.0496083
								Angular_L	0.0184844
								Postcentral_L	0.0125176
64	CPP2h	CCP2h	39	0.0774101	16	-50	73	Parietal_Sup_R	0.41824
								Postcentral_R	0.370309
								Precuneus_R	0.123851
								Paracentral_Lobule_R	0.0326093
								Brain_Outside	0.0178245
								Precuneus_L	0.01588
								Precentral_R	0.0131324
65	CPP2h	CPP1h	35	0.0375973	1	-61	66	Precuneus_L	0.355994
								Precuneus_R	0.346001
								Parietal_Sup_R	0.188798
								Parietal_Sup_L	0.077456
								Postcentral_R	0.0174386
66	CPP2h	CPP4h	35	0.0550423	26	-62	63	Parietal_Sup_R	0.852291
								Precuneus_R	0.0541526
								Angular_R	0.0396489
								Parietal_Inf_R	0.0298487
								Postcentral_R	0.0163143
67	CPP2h	PPO2h	40	0.0795883	14	-72	56	Parietal_Sup_R	0.504493
								Precuneus_R	0.297793
								Cuneus_R	0.0918261
								Precuneus_L	0.0616022
								Occipital_Sup_R	0.0250573
68	CPP6h	CCP6h	34	0.0594223	58	-47	38	SupraMarginal_R	0.417993
								Parietal_Inf_R	0.32079
								Angular_R	0.241186
								Temporal_Sup_R	0.0121237
69	CPP6h	CPP4h	35	0.0565499	47	-62	47	Angular_R	0.627838
								Parietal_Inf_R	0.262694
								Parietal_Sup_R	0.0893815
70	CPP6h	TPP8h	35	0.0673447	58	-58	22	Temporal_Mid_R	0.449025
								Angular_R	0.358775
								Temporal_Sup_R	0.0967064
								SupraMarginal_R	0.0351318
								Occipital_Mid_R	0.031166
								Parietal_Inf_R	0.0274237
71	CPP6h	PPO6h	33	0.0534809	48	-71	31	Angular_R	0.47679
								Occipital_Mid_R	0.421208
								Temporal_Mid_R	0.0713306
								Parietal_Inf_R	0.0233719
72	TPP10h	TPP8h	40	0.075841	62	-52	-8	Temporal_Inf_R	0.532133
								Temporal_Mid_R	0.445979
								Cerebelum_Crus1_R	0.012194
73	TPP10h	PPO10h	32	0.0196487	53	-61	-26	Cerebelum_Crus1_R	0.492221
								Temporal_Inf_R	0.374263
								Cerebelum_Crus2_R	0.034637
								Occipital_Inf_R	0.0330245
								Fusiform_R	0.0282403
								Brain_Outside	0.0248223
74	PPO9h	TPP9h	33	0.0293124	-56	-58	-23	Temporal_Inf_L	0.510666
								Cerebelum_Crus1_L	0.343805
								Occipital_Inf_L	0.0664852
								Fusiform_L	0.029331
								Temporal_Mid_L	0.0291046
								Cerebelum_Crus2_L	0.0133047
75	PPO9h	POO9h	33	0.0344547	-41	-77	-21	Cerebelum_Crus1_L	0.50384
								Occipital_Inf_L	0.196153
								Fusiform_L	0.146271
								Lingual_L	0.0618795
								Temporal_Inf_L	0.0326494
								Cerebelum_Crus2_L	0.0213452
								Occipital_Mid_L	0.0147258
								Cerebelum_6_L	0.011334
								Brain_Outside	0.0112065
76	PPO5h	CPP5h	32	0.0588236	-47	-71	30	Angular_L	0.581743
								Occipital_Mid_L	0.308999
								Temporal_Mid_L	0.0722462
								Parietal_Inf_L	0.026735
77	PPO5h	POO1	46	0.144849	-26	-92	18	Occipital_Mid_L	0.674877
								Occipital_Sup_L	0.294654
								Cuneus_L	0.0225452
78	PPO1h	CPP1h	38	0.0728567	-13	-72	56	Parietal_Sup_L	0.437245
								Precuneus_L	0.39026
								Occipital_Sup_L	0.0832038
								Precuneus_R	0.0544859
								Cuneus_L	0.0148385
79	PPO1h	PPO2h	25	0.0253905	-1	-82	44	Occipital_Sup_L	0.189351
								Cuneus_R	0.186798
								Precuneus_L	0.184049
								Cuneus_L	0.164224
								Precuneus_R	0.131401
								Parietal_Sup_L	0.0715261
								Parietal_Sup_R	0.0605824
								Occipital_Sup_R	0.0111047
80	PPO1h	POO1	41	0.127887	-11	-92	28	Occipital_Sup_L	0.521864
								Cuneus_L	0.368742
								Occipital_Mid_L	0.0424978
								Cuneus_R	0.018258
								Parietal_Sup_L	0.0173397
								Precuneus_L	0.0153803
81	POO2	PPO2h	41	0.103131	11	-90	27	Cuneus_R	0.476242
								Occipital_Sup_R	0.28092
								Cuneus_L	0.137087
								Precuneus_R	0.0211581
								Calcarine_L	0.0184945
								Calcarine_R	0.0178324
								Parietal_Sup_R	0.0165584
								Precuneus_L	0.0118927
82	POO2	PPO6h	46	0.144898	26	-92	18	Occipital_Mid_R	0.426501
								Occipital_Sup_R	0.414728
								Cuneus_R	0.12412
								Calcarine_R	0.0192254
83	POO2	POO1	25	0.0510545	-3	-99	12	Occipital_Sup_L	0.324662
								Cuneus_L	0.26526
								Calcarine_L	0.192418
								Cuneus_R	0.0913064
								Occipital_Mid_L	0.0490516
								Calcarine_R	0.0352842
								Occipital_Sup_R	0.0221866
								Brain_Outside	0.0185525
84	POO2	OI2h	39	0.0808297	13	-98	0	Calcarine_R	0.363403
								Cuneus_R	0.15532
								Lingual_R	0.15411
								Calcarine_L	0.137665
								Occipital_Sup_R	0.0628342
								Brain_Outside	0.0390266
								Occipital_Inf_R	0.0307859
								Cerebelum_Crus1_R	0.013755
								Occipital_Mid_R	0.0121571
								Cuneus_L	0.0104393
85	POO10h	PPO10h	32	0.0312668	41	-79	-23	Cerebelum_Crus1_R	0.490538
								Occipital_Inf_R	0.211087
								Brain_Outside	0.128468
								Lingual_R	0.0598096
								Fusiform_R	0.0472111
								Temporal_Inf_R	0.0224535
								Cerebelum_Crus2_R	0.0203491
								Cerebelum_6_R	0.0186638
86	POO10h	OI2h	31	0.0192014	25	-92	-17	Lingual_R	0.351315
								Cerebelum_Crus1_R	0.250769
								Occipital_Inf_R	0.229565
								Brain_Outside	0.0741221
								Cerebelum_Crus2_R	0.0359266
								Calcarine_R	0.0233705
								Fusiform_R	0.0120247
								Cerebelum_6_R	0.0110487
87	OI1h	POO9h	32	0.0208854	-24	-93	-16	Lingual_L	0.407284
								Occipital_Inf_L	0.225111
								Cerebelum_Crus1_L	0.178656
								Occipital_Mid_L	0.0550016
								Cerebelum_Crus2_L	0.0381467
								Brain_Outside	0.0374572
								Calcarine_L	0.0350746
								Fusiform_L	0.0214509
88	OI1h	POO1	40	0.11998	-14	-101	0	Occipital_Mid_L	0.40575
								Calcarine_L	0.28281
								Occipital_Sup_L	0.151519
								Occipital_Inf_L	0.0870236
								Lingual_L	0.0391102
								Cuneus_L	0.0174343
89	OI1h	OI2h	33	0.0102545	-3	-95	-14	Calcarine_L	0.367752
								Lingual_L	0.182531
								Lingual_R	0.101961
								Cerebelum_Crus1_R	0.0527425
								Brain_Outside	0.0517832
								Cerebelum_Crus2_L	0.0475307
								Cerebelum_Crus1_L	0.0430977
								Occipital_Inf_L	0.0424248
								Cerebelum_Crus2_R	0.0284399
								Calcarine_R	0.0252743
								Occipital_Mid_L	0.025102

## Sheet: AICHA
Landmarks: AICHA
G_Frontal_Sup-1
G_Frontal_Sup-2
G_Frontal_Sup-3
S_Sup_Frontal-1
S_Sup_Frontal-2
S_Sup_Frontal-3
S_Sup_Frontal-4
S_Sup_Frontal-5
S_Sup_Frontal-6
G_Frontal_Mid-1
G_Frontal_Mid-2
G_Frontal_Mid-3
G_Frontal_Mid-4
G_Frontal_Mid-5
S_Inf_Frontal-1
S_Inf_Frontal-2
G_Frontal_Inf_Tri-1
G_Frontal_Sup_Orb-1
G_Frontal_Mid_Orb-1
G_Frontal_Mid_Orb-2
G_Frontal_Inf_Orb-1
G_Frontal_Inf_Orb-2
S_Orbital-1
S_Orbital-2
S_Olfactory-1
S_Precentral-1
S_Precentral-2
S_Precentral-3
S_Precentral-4
S_Precentral-5
S_Precentral-6
S_Rolando-1
S_Rolando-2
S_Rolando-3
S_Rolando-4
S_Postcentral-1
S_Postcentral-2
S_Postcentral-3
G_Parietal_Sup-1
G_Parietal_Sup-2
G_Parietal_Sup-3
G_Parietal_Sup-4
G_Parietal_Sup-5
G_Supramarginal-1
G_SupraMarginal-2
G_Supramarginal-3
G_Supramarginal-4
G_SupraMarginal-5
G_SupraMarginal-6
G_SupraMarginal-7
G_Angular-1
G_Angular-2
G_Angular-3
G_Parietal_Inf-1
S_Intraparietal-1
S_Intraparietal-2
S_Intraparietal-3
S_Intraoccipital-1
G_Occipital_Pole-1
G_Occipital_Lat-1
G_Occipital_Lat-2
G_Occipital_Lat-3
G_Occipital_Lat-4
G_Occipital_Lat-5
G_Occipital_Sup-1
G_Occipital_Sup-2
G_Occipital_Mid-1
G_Occipital_Mid-2
G_Occipital_Mid-3
G_Occipital_Mid-4
G_Occipital_Inf-1
G_Occipital_Inf-2
G_Insula-anterior-1
G_Insula-anterior-2
G_Insula-anterior-3
G_Insula-anterior-4
G_Insula-anterior-5
G_Insula-posterior-1
G_Rolandic_Oper-1
G_Rolandic_Oper-2
G_Temporal_Sup-1
G_Temporal_Sup-2
G_Temporal_Sup-3
G_Temporal_Sup-4
S_Sup_Temporal-1
S_Sup_Temporal-2
S_Sup_Temporal-3
S_Sup_Temporal-4
S_Sup_Temporal-5
G_Temporal_Mid-1
G_Temporal_Mid-2
G_Temporal_Mid-3
G_Temporal_Mid-4
G_Temporal_Inf-1
G_Temporal_Inf-2
G_Temporal_Inf-3
G_Temporal_Inf-4
G_Temporal_Inf-5
G_Temporal_Pole_Sup-1
G_Temporal_Pole_Sup-2
G_Temporal_Pole_Mid-1
G_Temporal_Pole_Mid-2
G_Temporal_Pole_Mid-3
G_Frontal_Sup_Medial-1
G_Frontal_Sup_Medial-2
G_Frontal_Sup_Medial-3
S_Anterior_Rostral-1
G_Frontal_Med_Orb-1
G_Frontal_Med_Orb-2
G_Supp_Motor_Area-1
G_Supp_Motor_Area-2
G_Supp_Motor_Area-3
S_Cingulate-1
S_Cingulate-2
S_Cingulate-3
S_Cingulate-4
S_Cingulate-5
S_Cingulate-6
S_Cingulate-7
G_Cingulum_Ant-1
G_Cingulum_Ant-2
G_Cingulum_Mid-1
G_Cingulum_Mid-2
G_Cingulum_Mid-3
G_Cingulum_Post-2
G_Paracentral_Lobule-1
G_Paracentral_Lobule-2
G_Paracentral_Lobule-3
G_Paracentral_Lobule-4
G_Precuneus-2
G_Precuneus-3
G_Precuneus-4
G_Precuneus-5
G_Precuneus-6
G_Precuneus-7
G_Precuneus-8
G_Precuneus-9
S_Parietooccipital-1
S_Parietooccipital-2
S_Parietooccipital-3
S_Parietooccipital-4
S_Parietooccipital-5
S_Parietooccipital-6
G_Cuneus-1
G_Cuneus-2
G_Calcarine-1
G_Calcarine-2
G_Calcarine-3
G_Lingual-2
G_Lingual-3
G_Lingual-4
G_Lingual-5
G_Lingual-6
G_Hippocampus-1
G_ParaHippocampal-1
G_Fusiform-1
G_Fusiform-2
G_Fusiform-3
G_Fusiform-4
G_Fusiform-5
G_Fusiform-6
G_Fusiform-7
N_Amygdala-1
N_Caudate-3
N_Putamen-2
N_Putamen-3

## Sheet: 2_Lnd
G_Frontal_Sup-1
	Source	Detector	Specificity	Distance (mm)	X (mm)	Y (mm)	Z (mm)
	AFp1	AFF5h	0.155141	47	-26	58	14
	AFp1	AFp2	0.134046	26	0	64	10
	AFp1	AFF1h	0.118331	42	-9	58	23
	AFF6h	AFp2	0.0315096	46	26	58	15
	AFF2h	AFp2	0.0308553	41	9	58	23
G_Frontal_Sup-2
	Source	Detector	Specificity	Distance (mm)	X (mm)	Y (mm)	Z (mm)
	FFC1h	AFF1h	0.625746	41	-8	38	48
	AFF2h	AFF1h	0.620792	23	0	50	38
	AFF2h	FFC2h	0.600887	41	9	38	49
	FFC1h	FFC2h	0.464709	33	1	25	59
	AFp1	AFF1h	0.371558	42	-9	58	23
	AFF2h	AFp2	0.344126	41	9	58	23
	FFC4h	FFC2h	0.185509	32	24	26	54
	FFC1h	FFC3h	0.132376	33	-24	24	54
	FCC2h	FFC2h	0.131555	40	11	10	65
	AFF6h	AFp2	0.130565	46	26	58	15
	FFC1h	FCC1h	0.0960386	40	-12	9	65
	AFp1	AFF5h	0.0889154	47	-26	58	14
	AFp1	AFp2	0.0834755	26	0	64	10
G_Frontal_Sup-3
	Source	Detector	Specificity	Distance (mm)	X (mm)	Y (mm)	Z (mm)
	FCC2h	FFC2h	0.0400772	40	11	10	65
	FFC4h	FFC2h	0.0385257	32	24	26	54
	FFC1h	FFC3h	0.0380155	33	-24	24	54
	FFC1h	FCC1h	0.031517	40	-12	9	65
	FFC1h	FFC2h	0.0175563	33	1	25	59
S_Sup_Frontal-1
	Source	Detector	Specificity	Distance (mm)	X (mm)	Y (mm)	Z (mm)
	AFF6h	AFp2	0.0835275	46	26	58	15
	AFp1	AFp2	0.0589786	26	0	64	10
	AFF2h	AFp2	0.0327383	41	9	58	23
	AFp1	AFF5h	0.0211042	47	-26	58	14
S_Sup_Frontal-2
	Source	Detector	Specificity	Distance (mm)	X (mm)	Y (mm)	Z (mm)
	AFF6h	AFp2	0.274838	46	26	58	15
	AFp1	AFF5h	0.240589	47	-26	58	14
	AFF2h	AFp2	0.0350439	41	9	58	23
	AFF6h	FFC6h	0.0268091	34	46	36	26
	AFp1	AFF1h	0.0252768	42	-9	58	23
	AFp1	AFp2	0.0246675	26	0	64	10
	FFC5h	AFF5h	0.0102956	35	-45	35	23
S_Sup_Frontal-3
	Source	Detector	Specificity	Distance (mm)	X (mm)	Y (mm)	Z (mm)
	AFF6h	AFp2	0.0954403	46	26	58	15
	AFp1	AFF5h	0.0758581	47	-26	58	14
	AFF2h	AFp2	0.0403945	41	9	58	23
	AFp1	AFF1h	0.0268068	42	-9	58	23
	AFF2h	FFC2h	0.0172276	41	9	38	49
	FFC4h	FFC2h	0.0115303	32	24	26	54
	FFC1h	AFF1h	0.0113943	41	-8	38	48
S_Sup_Frontal-4
	Source	Detector	Specificity	Distance (mm)	X (mm)	Y (mm)	Z (mm)
	FFC1h	FFC3h	0.446598	33	-24	24	54
	FFC4h	FFC2h	0.16897	32	24	26	54
	FFC1h	AFF1h	0.130097	41	-8	38	48
	AFF2h	FFC2h	0.125102	41	9	38	49
	FCC3h	FFC3h	0.0667661	39	-38	9	54
	FFC1h	FFC2h	0.0602041	33	1	25	59
	FFC1h	FCC1h	0.0578936	40	-12	9	65
	FFC5h	FFC3h	0.0339514	33	-43	22	39
	AFF2h	AFF1h	0.019116	23	0	50	38
	FCC2h	FFC2h	0.0175863	40	11	10	65
	FFC4h	FCC4h	0.0113912	38	37	11	55
S_Sup_Frontal-5
	Source	Detector	Specificity	Distance (mm)	X (mm)	Y (mm)	Z (mm)
	FFC4h	FFC2h	0.325214	32	24	26	54
	FFC4h	FCC4h	0.243517	38	37	11	55
	FCC3h	FFC3h	0.130476	39	-38	9	54
	FCC2h	FCC4h	0.107842	39	26	-5	65
	FFC1h	FFC3h	0.0938526	33	-24	24	54
	FCC3h	FCC1h	0.0761754	39	-28	-6	64
	FCC2h	FFC2h	0.0632127	40	11	10	65
	FFC1h	FCC1h	0.0504893	40	-12	9	65
	FFC4h	FFC6h	0.0341384	32	44	24	40
	AFF2h	FFC2h	0.0244029	41	9	38	49
	FFC1h	FFC2h	0.019279	33	1	25	59
	FCC6h	FCC4h	0.0164707	38	50	-6	49
	CCP4h	FCC4h	0.0146271	40	39	-20	60
S_Sup_Frontal-6
	Source	Detector	Specificity	Distance (mm)	X (mm)	Y (mm)	Z (mm)
	FCC2h	FCC4h	0.172931	39	26	-5	65
	FCC3h	FCC1h	0.16645	39	-28	-6	64
	FCC2h	FFC2h	0.110237	40	11	10	65
	FFC1h	FCC1h	0.0960342	40	-12	9	65
	FCC2h	FCC1h	0.0455255	37	1	-7	70
	FFC4h	FCC4h	0.0396449	38	37	11	55
	FCC3h	FFC3h	0.0324037	39	-38	9	54
	CCP1h	FCC1h	0.0293362	40	-14	-22	71
	FCC2h	CCP2h	0.0203876	41	13	-21	71
	CCP4h	FCC4h	0.0124612	40	39	-20	60
G_Frontal_Mid-1
	Source	Detector	Specificity	Distance (mm)	X (mm)	Y (mm)	Z (mm)
	AFF6h	FFC6h	0.254519	34	46	36	26
	FFC5h	AFF5h	0.216137	35	-45	35	23
	AFF6h	AFp2	0.0777311	46	26	58	15
	AFp1	AFF5h	0.0511804	47	-26	58	14
	FFC5h	FFC3h	0.0105214	33	-43	22	39
G_Frontal_Mid-2
	Source	Detector	Specificity	Distance (mm)	X (mm)	Y (mm)	Z (mm)
	AFp1	AFF5h	0.21218	47	-26	58	14
	AFF6h	AFp2	0.166701	46	26	58	15
	FFC5h	AFF5h	0.126861	35	-45	35	23
	AFF6h	FFC6h	0.100383	34	46	36	26
	FFC5h	FFC3h	0.0206227	33	-43	22	39
	AFF2h	AFp2	0.0130688	41	9	58	23
	AFp1	AFF1h	0.0114875	42	-9	58	23
G_Frontal_Mid-3
	Source	Detector	Specificity	Distance (mm)	X (mm)	Y (mm)	Z (mm)
	FFC4h	FFC6h	0.0809956	32	44	24	40
	AFF6h	FFC6h	0.0765372	34	46	36	26
	FFC5h	FFC3h	0.0749407	33	-43	22	39
	FFC4h	FFC2h	0.0343898	32	24	26	54
	FFC5h	AFF5h	0.0331786	35	-45	35	23
	FFC4h	FCC4h	0.013355	38	37	11	55
G_Frontal_Mid-4
	Source	Detector	Specificity	Distance (mm)	X (mm)	Y (mm)	Z (mm)
	FFC4h	FFC6h	0.379108	32	44	24	40
	FFC5h	FFC3h	0.36173	33	-43	22	39
	FCC3h	FFC3h	0.311488	39	-38	9	54
	FFC4h	FCC4h	0.248038	38	37	11	55
	FFC1h	FFC3h	0.163917	33	-24	24	54
	FFC4h	FFC2h	0.148692	32	24	26	54
	AFF6h	FFC6h	0.0260272	34	46	36	26
	FCC6h	FFC6h	0.0179894	35	54	9	35
	FFC5h	FCC5h	0.0137588	37	-54	6	33
G_Frontal_Mid-5
	Source	Detector	Specificity	Distance (mm)	X (mm)	Y (mm)	Z (mm)
	FFC4h	FFC6h	0.269685	32	44	24	40
	FFC5h	FFC3h	0.199304	33	-43	22	39
	FFC4h	FCC4h	0.143958	38	37	11	55
	AFF6h	FFC6h	0.132266	34	46	36	26
	FCC6h	FFC6h	0.10562	35	54	9	35
	FFT8h	FFC6h	0.0537911	33	54	21	20
	FFC5h	AFF5h	0.0527059	35	-45	35	23
	FFC5h	FCC5h	0.0480807	37	-54	6	33
	FCC6h	FCC4h	0.030654	38	50	-6	49
	FFC5h	FFT7h	0.0215437	33	-53	19	19
	FCC3h	FFC3h	0.0170211	39	-38	9	54
	FCC2h	FCC4h	0.0143581	39	26	-5	65
S_Inf_Frontal-1
	Source	Detector	Specificity	Distance (mm)	X (mm)	Y (mm)	Z (mm)
	FFC5h	AFF5h	0.254359	35	-45	35	23
	AFF6h	FFC6h	0.0564239	34	46	36	26
	FFC5h	FFT7h	0.0267486	33	-53	19	19
	AFp1	AFF5h	0.0175033	47	-26	58	14
S_Inf_Frontal-2
	Source	Detector	Specificity	Distance (mm)	X (mm)	Y (mm)	Z (mm)
	FFT8h	FFC6h	0.271913	33	54	21	20
	AFF6h	FFC6h	0.259543	34	46	36	26
	FCC6h	FFC6h	0.204916	35	54	9	35
	FFC5h	AFF5h	0.199595	35	-45	35	23
	FFC5h	FCC5h	0.194474	37	-54	6	33
	FFC5h	FFT7h	0.190497	33	-53	19	19
	FFC5h	FFC3h	0.179825	33	-43	22	39
	FFC4h	FFC6h	0.137252	32	44	24	40
G_Frontal_Inf_Tri-1
	Source	Detector	Specificity	Distance (mm)	X (mm)	Y (mm)	Z (mm)
	FFC5h	FFT7h	0.541344	33	-53	19	19
	FFT8h	FFC6h	0.398494	33	54	21	20
	FFT9h	FFT7h	0.231298	37	-53	13	-9
	FFT8h	FFT10h	0.206648	37	54	15	-8
	FTT7h	FFT7h	0.111289	33	-58	1	4
	FFT8h	FTT8h	0.0980249	32	60	4	5
	FFC5h	AFF5h	0.0750347	35	-45	35	23
	FFC5h	FCC5h	0.0589399	37	-54	6	33
	AFF6h	FFC6h	0.0343299	34	46	36	26
	FFC5h	FFC3h	0.0265137	33	-43	22	39
	FCC6h	FFC6h	0.0136797	35	54	9	35
G_Frontal_Sup_Orb-1
	Source	Detector	Specificity	Distance (mm)	X (mm)	Y (mm)	Z (mm)
	AFp1	AFp2	0.00159448	26	0	64	10
	AFp1	AFF5h	0.000791227	47	-26	58	14
	AFp1	AFF1h	0.000461187	42	-9	58	23
	AFF2h	AFp2	0.000408378	41	9	58	23
	AFF6h	AFp2	0.000308466	46	26	58	15
	FFT8h	FFT10h	4.95408e-06	37	54	15	-8
	AFF2h	AFF1h	1.43175e-06	23	0	50	38
	FFC1h	AFF1h	7.82952e-07	41	-8	38	48
	AFF2h	FFC2h	7.75122e-07	41	9	38	49
G_Frontal_Mid_Orb-1
	Source	Detector	Specificity	Distance (mm)	X (mm)	Y (mm)	Z (mm)
	AFF6h	AFp2	0.0114798	46	26	58	15
G_Frontal_Mid_Orb-2
	Source	Detector	Specificity	Distance (mm)	X (mm)	Y (mm)	Z (mm)
	AFp1	AFF5h	0.0270965	47	-26	58	14
	AFF6h	AFp2	0.0264674	46	26	58	15
G_Frontal_Inf_Orb-1
	Source	Detector	Specificity	Distance (mm)	X (mm)	Y (mm)	Z (mm)
	FFT8h	FFT10h	0.0265768	37	54	15	-8
G_Frontal_Inf_Orb-2
	Source	Detector	Specificity	Distance (mm)	X (mm)	Y (mm)	Z (mm)
	FFT8h	FFT10h	0.00159789	37	54	15	-8
	FFT9h	FFT7h	0.00133001	37	-53	13	-9
	FFT8h	FTT8h	2.03418e-05	32	60	4	5
	FTT10h	FFT10h	1.02844e-05	31	59	-1	-27
	FTT7h	FFT7h	9.2114e-06	33	-58	1	4
	FFT9h	FTT9h	1.17386e-06	32	-58	-3	-27
	FFC5h	FFT7h	5.04164e-07	33	-53	19	19
	FFT8h	FFC6h	3.68564e-07	33	54	21	20
	FTT10h	FTT8h	2.62702e-07	40	64	-10	-13
S_Orbital-1
	Source	Detector	Specificity	Distance (mm)	X (mm)	Y (mm)	Z (mm)
	FFT8h	FFT10h	2.64299e-05	37	54	15	-8
	FFT9h	FFT7h	1.12572e-05	37	-53	13	-9
	AFF6h	AFp2	1.01903e-05	46	26	58	15
	AFp1	AFF5h	8.65464e-06	47	-26	58	14
S_Orbital-2
	Source	Detector	Specificity	Distance (mm)	X (mm)	Y (mm)	Z (mm)
	FFT9h	FFT7h	0.000172256	37	-53	13	-9
	FFT8h	FFT10h	0.000142482	37	54	15	-8
	AFp1	AFF5h	1.64507e-06	47	-26	58	14
	FFC5h	AFF5h	1.17083e-07	35	-45	35	23
S_Olfactory-1
	Source	Detector	Specificity	Distance (mm)	X (mm)	Y (mm)	Z (mm)
	AFp1	AFp2	0.000877475	26	0	64	10
	AFF2h	AFp2	0.00035166	41	9	58	23
	AFp1	AFF1h	0.000325654	42	-9	58	23
	AFp1	AFF5h	6.15528e-05	47	-26	58	14
	AFF6h	AFp2	4.86146e-05	46	26	58	15
	AFF2h	AFF1h	1.50165e-06	23	0	50	38
	AFF2h	FFC2h	7.45821e-07	41	9	38	49
	FFC1h	AFF1h	5.86763e-07	41	-8	38	48
S_Precentral-1
	Source	Detector	Specificity	Distance (mm)	X (mm)	Y (mm)	Z (mm)
	FFC5h	FCC5h	0.0978099	37	-54	6	33
	FFT8h	FFC6h	0.0950269	33	54	21	20
	FCC6h	FFC6h	0.0754317	35	54	9	35
	FFC5h	FFT7h	0.0408037	33	-53	19	19
	FFC5h	FFC3h	0.0237097	33	-43	22	39
	FFC4h	FFC6h	0.0233819	32	44	24	40
S_Precentral-2
	Source	Detector	Specificity	Distance (mm)	X (mm)	Y (mm)	Z (mm)
	FCC2h	FCC4h	0.0961137	39	26	-5	65
	FCC3h	FCC1h	0.0868442	39	-28	-6	64
	FFC4h	FCC4h	0.0179745	38	37	11	55
	CCP4h	FCC4h	0.0141335	40	39	-20	60
	FCC3h	FFC3h	0.0119834	39	-38	9	54
	FFC1h	FCC1h	0.0119278	40	-12	9	65
	CCP1h	FCC1h	0.0109587	40	-14	-22	71
S_Precentral-3
	Source	Detector	Specificity	Distance (mm)	X (mm)	Y (mm)	Z (mm)
	FCC2h	FCC4h	0.0419438	39	26	-5	65
	FCC3h	FCC1h	0.0358056	39	-28	-6	64
	CCP1h	FCC1h	0.0210237	40	-14	-22	71
	FCC2h	FCC1h	0.0172666	37	1	-7	70
	FCC2h	CCP2h	0.0138381	41	13	-21	71
	FFC1h	FCC1h	0.012763	40	-12	9	65
	FCC2h	FFC2h	0.0111062	40	11	10	65
S_Precentral-4
	Source	Detector	Specificity	Distance (mm)	X (mm)	Y (mm)	Z (mm)
	FCC3h	FFC3h	0.289804	39	-38	9	54
	FCC6h	FCC4h	0.213075	38	50	-6	49
	FCC3h	FCC5h	0.181587	38	-51	-9	46
	FFC4h	FCC4h	0.154251	38	37	11	55
	FCC3h	FCC1h	0.124103	39	-28	-6	64
	FCC6h	FFC6h	0.0784391	35	54	9	35
	FCC2h	FCC4h	0.0631776	39	26	-5	65
	FCC3h	CCP3h	0.0541284	37	-41	-22	59
	FFC5h	FCC5h	0.0523424	37	-54	6	33
	CCP4h	FCC4h	0.0429395	40	39	-20	60
	FFC5h	FFC3h	0.0299025	33	-43	22	39
	FFC4h	FFC6h	0.0183482	32	44	24	40
S_Precentral-5
	Source	Detector	Specificity	Distance (mm)	X (mm)	Y (mm)	Z (mm)
	FFC5h	FCC5h	0.170359	37	-54	6	33
	FCC6h	FFC6h	0.145679	35	54	9	35
	FFT8h	FFC6h	0.0531909	33	54	21	20
	FFC5h	FFT7h	0.0386046	33	-53	19	19
	FCC3h	FCC5h	0.0230499	38	-51	-9	46
	FFC4h	FFC6h	0.0154611	32	44	24	40
	FCC6h	FCC4h	0.0117873	38	50	-6	49
	FCC6h	FTT8h	0.0115428	39	63	-8	22
	FFC5h	FFC3h	0.0114724	33	-43	22	39
	FFT8h	FTT8h	0.0100451	32	60	4	5
S_Precentral-6
	Source	Detector	Specificity	Distance (mm)	X (mm)	Y (mm)	Z (mm)
	FCC3h	FCC1h	0.0885159	39	-28	-6	64
	FCC2h	FCC4h	0.0876774	39	26	-5	65
	CCP4h	FCC4h	0.0247962	40	39	-20	60
	FFC4h	FCC4h	0.0207488	38	37	11	55
	FCC3h	FFC3h	0.0147198	39	-38	9	54
	FCC3h	CCP3h	0.0136816	37	-41	-22	59
	FFC1h	FCC1h	0.0102266	40	-12	9	65
S_Rolando-1
	Source	Detector	Specificity	Distance (mm)	X (mm)	Y (mm)	Z (mm)
	FCC6h	FTT8h	0.505488	39	63	-8	22
	FTT7h	FCC5h	0.439331	39	-62	-12	20
	FCC3h	FCC5h	0.383762	38	-51	-9	46
	FCC6h	FFC6h	0.328	35	54	9	35
	FFC5h	FCC5h	0.32681	37	-54	6	33
	FCC6h	FCC4h	0.288559	38	50	-6	49
	CCP5h	FCC5h	0.187139	33	-60	-23	37
	FCC6h	CCP6h	0.169258	36	61	-21	39
	FFT8h	FTT8h	0.0684767	32	60	4	5
	FTT7h	FFT7h	0.0421886	33	-58	1	4
	FFC5h	FFT7h	0.0142537	33	-53	19	19
	TTP8h	FTT8h	0.0127269	31	66	-23	5
	FFT8h	FFC6h	0.0119719	33	54	21	20
	FCC3h	CCP3h	0.0114012	37	-41	-22	59
	FTT7h	TTP7h	0.0101251	27	-65	-23	4
S_Rolando-2
	Source	Detector	Specificity	Distance (mm)	X (mm)	Y (mm)	Z (mm)
	FCC6h	FCC4h	0.197449	38	50	-6	49
	FCC3h	FCC5h	0.188437	38	-51	-9	46
	FCC3h	CCP3h	0.103525	37	-41	-22	59
	CCP4h	FCC4h	0.0530855	40	39	-20	60
	FCC3h	FCC1h	0.0378568	39	-28	-6	64
	FCC3h	FFC3h	0.0344444	39	-38	9	54
	FFC4h	FCC4h	0.0230319	38	37	11	55
	FCC6h	CCP6h	0.0219126	36	61	-21	39
	FCC2h	FCC4h	0.014818	39	26	-5	65
	CCP5h	FCC5h	0.0143397	33	-60	-23	37
S_Rolando-3
	Source	Detector	Specificity	Distance (mm)	X (mm)	Y (mm)	Z (mm)
	FCC3h	CCP3h	0.599758	37	-41	-22	59
	CCP4h	FCC4h	0.568434	40	39	-20	60
	CCP1h	CCP3h	0.197924	39	-27	-37	65
	FCC3h	FCC1h	0.163887	39	-28	-6	64
	CCP4h	CCP2h	0.158538	39	27	-36	65
	FCC2h	FCC4h	0.157517	39	26	-5	65
	CCP5h	CCP3h	0.148429	41	-51	-36	49
	FCC6h	FCC4h	0.130231	38	50	-6	49
	FCC3h	FCC5h	0.103282	38	-51	-9	46
	CPP3h	CCP3h	0.0940804	38	-38	-50	55
	FCC2h	CCP2h	0.0670999	41	13	-21	71
	CCP4h	CCP6h	0.0613541	40	52	-36	50
	CCP4h	CPP4h	0.0525297	38	36	-49	56
	CCP1h	FCC1h	0.0512697	40	-14	-22	71
	FFC4h	FCC4h	0.0434162	38	37	11	55
	FCC3h	FFC3h	0.0383705	39	-38	9	54
	CCP1h	CCP2h	0.0175973	40	0	-35	71
	CCP1h	CPP1h	0.0173359	40	-15	-49	67
	CCP5h	FCC5h	0.0170467	33	-60	-23	37
	FCC2h	FCC1h	0.0157629	37	1	-7	70
	CPP2h	CCP2h	0.0125264	40	14	-49	67
	FCC2h	FFC2h	0.0121306	40	11	10	65
	FCC6h	CCP6h	0.0107752	36	61	-21	39
S_Rolando-4
	Source	Detector	Specificity	Distance (mm)	X (mm)	Y (mm)	Z (mm)
	CCP1h	CCP3h	0.308672	39	-27	-37	65
	CCP1h	FCC1h	0.231147	40	-14	-22	71
	CCP4h	CCP2h	0.21386	39	27	-36	65
	FCC2h	CCP2h	0.141949	41	13	-21	71
	CCP1h	CPP1h	0.0976043	40	-15	-49	67
	CCP1h	CCP2h	0.0858846	40	0	-35	71
	FCC3h	FCC1h	0.0592745	39	-28	-6	64
	FCC2h	FCC1h	0.0473861	37	1	-7	70
	CPP2h	CCP2h	0.0464915	40	14	-49	67
	FCC3h	CCP3h	0.0452292	37	-41	-22	59
	CCP4h	FCC4h	0.043299	40	39	-20	60
	FCC2h	FCC4h	0.0402937	39	26	-5	65
	CPP3h	CCP3h	0.0261102	38	-38	-50	55
	FFC1h	FCC1h	0.0199993	40	-12	9	65
	CCP4h	CPP4h	0.0181464	38	36	-49	56
	FCC2h	FFC2h	0.0135923	40	11	10	65
	CCP5h	CCP3h	0.0113092	41	-51	-36	49
S_Postcentral-1
	Source	Detector	Specificity	Distance (mm)	X (mm)	Y (mm)	Z (mm)
	CCP5h	FCC5h	0.137043	33	-60	-23	37
	FCC6h	CCP6h	0.121785	36	61	-21	39
	FCC6h	FTT8h	0.103696	39	63	-8	22
	FTT7h	FCC5h	0.0850206	39	-62	-12	20
	FCC3h	FCC5h	0.0366192	38	-51	-9	46
	FCC6h	FCC4h	0.026282	38	50	-6	49
S_Postcentral-2
	Source	Detector	Specificity	Distance (mm)	X (mm)	Y (mm)	Z (mm)
	CCP4h	CCP2h	0.137046	39	27	-36	65
	CCP4h	CCP6h	0.119875	40	52	-36	50
	CCP1h	CCP3h	0.110888	39	-27	-37	65
	CCP5h	CCP3h	0.107536	41	-51	-36	49
	CCP4h	FCC4h	0.100059	40	39	-20	60
	CCP4h	CPP4h	0.0927961	38	36	-49	56
	CPP3h	CCP3h	0.0755298	38	-38	-50	55
	FCC3h	CCP3h	0.0519079	37	-41	-22	59
	FCC6h	CCP6h	0.0302267	36	61	-21	39
	CCP5h	FCC5h	0.0283347	33	-60	-23	37
	FCC6h	FCC4h	0.0213514	38	50	-6	49
	CCP1h	CPP1h	0.0154094	40	-15	-49	67
	FCC3h	FCC5h	0.0142033	38	-51	-9	46
S_Postcentral-3
	Source	Detector	Specificity	Distance (mm)	X (mm)	Y (mm)	Z (mm)
	CCP5h	CCP3h	0.0819913	41	-51	-36	49
	CCP5h	FCC5h	0.0665782	33	-60	-23	37
	CPP3h	CCP3h	0.0621022	38	-38	-50	55
	FCC6h	CCP6h	0.0359177	36	61	-21	39
	FCC3h	CCP3h	0.0238996	37	-41	-22	59
	CCP1h	CCP3h	0.0220456	39	-27	-37	65
	FCC3h	FCC5h	0.0131303	38	-51	-9	46
G_Parietal_Sup-1
	Source	Detector	Specificity	Distance (mm)	X (mm)	Y (mm)	Z (mm)
	CPP2h	CCP2h	0.0335519	40	14	-49	67
	CCP4h	CCP2h	0.0289992	39	27	-36	65
	CCP1h	CPP1h	0.0124692	40	-15	-49	67
	CCP4h	CPP4h	0.0111454	38	36	-49	56
G_Parietal_Sup-2
	Source	Detector	Specificity	Distance (mm)	X (mm)	Y (mm)	Z (mm)
	CCP1h	CPP1h	0.135801	40	-15	-49	67
	CPP2h	CCP2h	0.103793	40	14	-49	67
	CCP4h	CCP2h	0.0850011	39	27	-36	65
	CCP1h	CCP3h	0.0731352	39	-27	-37	65
	CCP1h	CCP2h	0.0435374	40	0	-35	71
	CCP1h	FCC1h	0.0240667	40	-14	-22	71
	FCC2h	CCP2h	0.0205747	41	13	-21	71
	CPP2h	CPP1h	0.0155213	35	-1	-61	61
G_Parietal_Sup-3
	Source	Detector	Specificity	Distance (mm)	X (mm)	Y (mm)	Z (mm)
	CPP3h	CCP3h	0.123207	38	-38	-50	55
	CCP1h	CPP1h	0.100787	40	-15	-49	67
	CPP3h	CPP1h	0.0975382	34	-26	-62	56
	CCP4h	CPP4h	0.0708616	38	36	-49	56
	CCP1h	CCP3h	0.0698149	39	-27	-37	65
	CCP4h	CCP2h	0.0616809	39	27	-36	65
	CPP2h	CCP2h	0.0556785	40	14	-49	67
	CPP2h	CPP4h	0.0365668	34	24	-62	57
	CCP5h	CCP3h	0.0180004	41	-51	-36	49
	CPP2h	CPP1h	0.0149378	35	-1	-61	61
	CCP4h	CCP6h	0.0117068	40	52	-36	50
	FCC3h	CCP3h	0.0115281	37	-41	-22	59
	PPO1h	CPP1h	0.0109929	40	-13	-73	50
	CCP4h	FCC4h	0.010962	40	39	-20	60
G_Parietal_Sup-4
	Source	Detector	Specificity	Distance (mm)	X (mm)	Y (mm)	Z (mm)
	CPP2h	CPP4h	0.123979	34	24	-62	57
	CPP3h	CPP1h	0.0943608	34	-26	-62	56
	CCP4h	CPP4h	0.071779	38	36	-49	56
	CPP3h	CCP3h	0.0410832	38	-38	-50	55
	CPP2h	CCP2h	0.0353425	40	14	-49	67
	CCP1h	CPP1h	0.0137015	40	-15	-49	67
	CCP4h	CCP2h	0.0109192	39	27	-36	65
	CPP2h	PPO2h	0.0101198	41	11	-72	50
G_Parietal_Sup-5
	Source	Detector	Specificity	Distance (mm)	X (mm)	Y (mm)	Z (mm)
	CPP3h	CPP1h	0.240003	34	-26	-62	56
	CCP1h	CPP1h	0.228491	40	-15	-49	67
	CPP2h	CPP1h	0.220238	35	-1	-61	61
	PPO1h	CPP1h	0.185767	40	-13	-73	50
	CPP2h	CCP2h	0.158957	40	14	-49	67
	CPP2h	CPP4h	0.143125	34	24	-62	57
	CPP2h	PPO2h	0.0748623	41	11	-72	50
	CCP1h	CCP2h	0.0199165	40	0	-35	71
	CPP3h	CCP3h	0.0106144	38	-38	-50	55
G_Supramarginal-1
	Source	Detector	Specificity	Distance (mm)	X (mm)	Y (mm)	Z (mm)
	CCP5h	TTP7h	0.0536194	41	-63	-34	21
	TTP8h	CCP6h	0.0447888	40	64	-35	24
	FTT7h	FCC5h	0.0316491	39	-62	-12	20
	FTT7h	TTP7h	0.0305602	27	-65	-23	4
	TTP8h	FTT8h	0.0272567	31	66	-23	5
	FCC6h	FTT8h	0.0254563	39	63	-8	22
G_SupraMarginal-2
	Source	Detector	Specificity	Distance (mm)	X (mm)	Y (mm)	Z (mm)
	CCP5h	TTP7h	0.157969	41	-63	-34	21
	TTP8h	CCP6h	0.121467	40	64	-35	24
	FCC6h	CCP6h	0.100228	36	61	-21	39
	CCP5h	FCC5h	0.0468636	33	-60	-23	37
	FTT7h	FCC5h	0.0387503	39	-62	-12	20
	FCC6h	FTT8h	0.0287036	39	63	-8	22
	FTT7h	TTP7h	0.0115147	27	-65	-23	4
G_Supramarginal-3
	Source	Detector	Specificity	Distance (mm)	X (mm)	Y (mm)	Z (mm)
	CCP5h	FCC5h	0.31923	33	-60	-23	37
	FCC6h	CCP6h	0.255237	36	61	-21	39
	CCP5h	CCP3h	0.11847	41	-51	-36	49
	CCP5h	TTP7h	0.063673	41	-63	-34	21
	CCP4h	CCP6h	0.0413166	40	52	-36	50
	FTT7h	FCC5h	0.0312384	39	-62	-12	20
	FCC6h	FTT8h	0.0250518	39	63	-8	22
	TTP8h	CCP6h	0.020439	40	64	-35	24
	CCP5h	CPP5h	0.0151128	35	-57	-49	36
	FCC3h	FCC5h	0.0148459	38	-51	-9	46
G_Supramarginal-4
	Source	Detector	Specificity	Distance (mm)	X (mm)	Y (mm)	Z (mm)
	CCP5h	CPP5h	0.218112	35	-57	-49	36
	TTP8h	CCP6h	0.214923	40	64	-35	24
	CCP5h	CCP3h	0.190449	41	-51	-36	49
	FCC6h	CCP6h	0.188146	36	61	-21	39
	CCP4h	CCP6h	0.187093	40	52	-36	50
	CCP5h	TTP7h	0.177356	41	-63	-34	21
	CPP6h	CCP6h	0.161228	34	57	-49	38
	CCP5h	FCC5h	0.147629	33	-60	-23	37
G_SupraMarginal-5
	Source	Detector	Specificity	Distance (mm)	X (mm)	Y (mm)	Z (mm)
	TTP8h	CCP6h	0.175942	40	64	-35	24
	CCP5h	CPP5h	0.0565016	35	-57	-49	36
	CCP5h	TTP7h	0.0482552	41	-63	-34	21
	CPP6h	CCP6h	0.0431443	34	57	-49	38
G_SupraMarginal-6
	Source	Detector	Specificity	Distance (mm)	X (mm)	Y (mm)	Z (mm)
	CCP4h	CCP6h	0.132876	40	52	-36	50
	CCP5h	CCP3h	0.109363	41	-51	-36	49
	CCP5h	CPP5h	0.0474227	35	-57	-49	36
	CPP6h	CCP6h	0.0324402	34	57	-49	38
	FCC6h	CCP6h	0.0139366	36	61	-21	39
G_SupraMarginal-7
	Source	Detector	Specificity	Distance (mm)	X (mm)	Y (mm)	Z (mm)
	CCP5h	CPP5h	0.209687	35	-57	-49	36
	TPP7h	CPP5h	0.152501	36	-56	-61	19
	CPP6h	CCP6h	0.134745	34	57	-49	38
	TTP8h	CCP6h	0.0160238	40	64	-35	24
	CCP4h	CCP6h	0.0142131	40	52	-36	50
	CCP5h	TTP7h	0.0140627	41	-63	-34	21
	CPP6h	TPP8h	0.0112419	35	55	-61	20
G_Angular-1
	Source	Detector	Specificity	Distance (mm)	X (mm)	Y (mm)	Z (mm)
	CPP3h	CPP5h	0.542236	33	-46	-63	42
	CPP6h	CCP6h	0.391542	34	57	-49	38
	CPP6h	CPP4h	0.308014	34	45	-63	44
	CCP5h	CPP5h	0.232678	35	-57	-49	36
	CPP3h	CCP3h	0.11241	38	-38	-50	55
	CCP4h	CCP6h	0.10025	40	52	-36	50
	CPP3h	CPP1h	0.0682489	34	-26	-62	56
	CCP4h	CPP4h	0.0541024	38	36	-49	56
	CCP5h	CCP3h	0.0317625	41	-51	-36	49
	PPO5h	CPP5h	0.0246977	35	-47	-73	26
	CPP6h	TPP8h	0.0212079	35	55	-61	20
	TPP7h	CPP5h	0.0175969	36	-56	-61	19
	CPP2h	CPP4h	0.013403	34	24	-62	57
G_Angular-2
	Source	Detector	Specificity	Distance (mm)	X (mm)	Y (mm)	Z (mm)
	CPP6h	CPP4h	0.381484	34	45	-63	44
	CPP3h	CPP5h	0.241187	33	-46	-63	42
	CPP6h	CCP6h	0.14609	34	57	-49	38
	PPO5h	CPP5h	0.145089	35	-47	-73	26
	CPP6h	PPO6h	0.117837	34	46	-73	27
	CPP6h	TPP8h	0.0945071	35	55	-61	20
	CPP3h	CPP1h	0.0572485	34	-26	-62	56
	PPO1h	CPP1h	0.0336197	40	-13	-73	50
	TPP7h	CPP5h	0.0226436	36	-56	-61	19
	CPP3h	CCP3h	0.0191477	38	-38	-50	55
	CPP2h	CPP4h	0.0184074	34	24	-62	57
	CCP5h	CPP5h	0.0114836	35	-57	-49	36
G_Angular-3
	Source	Detector	Specificity	Distance (mm)	X (mm)	Y (mm)	Z (mm)
	PPO5h	CPP5h	0.253676	35	-47	-73	26
	CPP6h	TPP8h	0.195619	35	55	-61	20
	CPP6h	PPO6h	0.151916	34	46	-73	27
	TPP7h	CPP5h	0.0341143	36	-56	-61	19
	CPP6h	CPP4h	0.0334593	34	45	-63	44
	CPP3h	CPP5h	0.0258598	33	-46	-63	42
	CPP6h	CCP6h	0.012705	34	57	-49	38
G_Parietal_Inf-1
	Source	Detector	Specificity	Distance (mm)	X (mm)	Y (mm)	Z (mm)
	CCP4h	CPP4h	0.172337	38	36	-49	56
	CPP6h	CPP4h	0.130091	34	45	-63	44
	CPP3h	CCP3h	0.0995137	38	-38	-50	55
	CCP4h	CCP6h	0.0699391	40	52	-36	50
	CPP2h	CPP4h	0.0662931	34	24	-62	57
	CPP3h	CPP1h	0.0452591	34	-26	-62	56
	CCP5h	CCP3h	0.0387463	41	-51	-36	49
	CPP3h	CPP5h	0.0354967	33	-46	-63	42
	CCP4h	CCP2h	0.0172534	39	27	-36	65
	CCP5h	CPP5h	0.0116683	35	-57	-49	36
	CCP1h	CCP3h	0.0100668	39	-27	-37	65
S_Intraparietal-1
	Source	Detector	Specificity	Distance (mm)	X (mm)	Y (mm)	Z (mm)
	CCP4h	CPP4h	0.174261	38	36	-49	56
	CCP4h	CCP6h	0.133425	40	52	-36	50
	CCP5h	CCP3h	0.0835279	41	-51	-36	49
	CPP3h	CCP3h	0.0789161	38	-38	-50	55
	CPP2h	CPP4h	0.0482788	34	24	-62	57
	CCP4h	CCP2h	0.0468527	39	27	-36	65
	CCP4h	FCC4h	0.0389568	40	39	-20	60
	FCC6h	CCP6h	0.0193682	36	61	-21	39
	CPP3h	CPP1h	0.019226	34	-26	-62	56
	FCC3h	CCP3h	0.0190115	37	-41	-22	59
	CCP1h	CCP3h	0.0182104	39	-27	-37	65
S_Intraparietal-2
	Source	Detector	Specificity	Distance (mm)	X (mm)	Y (mm)	Z (mm)
	CPP3h	CPP1h	0.174856	34	-26	-62	56
	CCP4h	CPP4h	0.172209	38	36	-49	56
	CPP3h	CCP3h	0.162771	38	-38	-50	55
	CPP2h	CPP4h	0.125221	34	24	-62	57
	CCP4h	CCP6h	0.0838235	40	52	-36	50
	CPP6h	CPP4h	0.0423058	34	45	-63	44
	CPP3h	CPP5h	0.0357086	33	-46	-63	42
	PPO1h	CPP1h	0.0348509	40	-13	-73	50
	CCP5h	CCP3h	0.0231555	41	-51	-36	49
	CCP4h	CCP2h	0.0206645	39	27	-36	65
	CCP4h	FCC4h	0.0138613	40	39	-20	60
	CCP1h	CCP3h	0.0128232	39	-27	-37	65
S_Intraparietal-3
	Source	Detector	Specificity	Distance (mm)	X (mm)	Y (mm)	Z (mm)
	CPP2h	CPP4h	0.236844	34	24	-62	57
	CPP3h	CPP1h	0.0998566	34	-26	-62	56
	CPP2h	PPO2h	0.0751623	41	11	-72	50
	CPP3h	CCP3h	0.0653673	38	-38	-50	55
	CCP4h	CPP4h	0.0649332	38	36	-49	56
	PPO1h	CPP1h	0.042963	40	-13	-73	50
	CPP2h	CCP2h	0.0218382	40	14	-49	67
	CPP2h	CPP1h	0.0161055	35	-1	-61	61
	CPP6h	CPP4h	0.0154201	34	45	-63	44
S_Intraoccipital-1
	Source	Detector	Specificity	Distance (mm)	X (mm)	Y (mm)	Z (mm)
	PPO1h	CPP1h	0.00199892	40	-13	-73	50
	CPP3h	CPP1h	0.000510484	34	-26	-62	56
	CPP2h	PPO2h	0.000380215	41	11	-72	50
	CPP2h	CPP4h	0.000368039	34	24	-62	57
	PPO1h	PPO2h	0.000236528	24	-2	-81	40
	CPP6h	CPP4h	0.000155443	34	45	-63	44
	CPP6h	PPO6h	0.000106116	34	46	-73	27
	CPP2h	CPP1h	7.96488e-05	35	-1	-61	61
	PPO1h	POO1	5.82145e-05	41	-13	-94	23
	CCP4h	CPP4h	4.89242e-05	38	36	-49	56
	CCP1h	CPP1h	3.679e-05	40	-15	-49	67
	CPP3h	CCP3h	3.38378e-05	38	-38	-50	55
	POO2	PPO2h	1.91319e-05	41	11	-91	24
	CPP3h	CPP5h	1.77224e-05	33	-46	-63	42
	PPO5h	CPP5h	1.52777e-05	35	-47	-73	26
	POO2	PPO6h	1.44934e-05	44	24	-93	15
	CPP2h	CCP2h	1.4161e-05	40	14	-49	67
	PPO5h	POO1	1.25196e-05	43	-26	-94	14
	CCP1h	CCP3h	1.40596e-06	39	-27	-37	65
	CCP4h	CCP2h	6.45046e-07	39	27	-36	65
	CPP6h	TPP8h	4.8906e-07	35	55	-61	20
G_Occipital_Pole-1
	Source	Detector	Specificity	Distance (mm)	X (mm)	Y (mm)	Z (mm)
	POO10h	OI2h	0.467604	29	21	-91	-18
	OI1h	POO9h	0.404388	28	-22	-92	-19
	OI1h	OI2h	0.266827	29	-4	-92	-17
	POO10h	PPO10h	0.156552	29	37	-81	-23
	OI1h	POO1	0.133939	41	-15	-100	-2
	POO2	OI2h	0.08124	41	12	-98	-1
	PPO9h	POO9h	0.0584121	28	-37	-81	-24
G_Occipital_Lat-1
	Source	Detector	Specificity	Distance (mm)	X (mm)	Y (mm)	Z (mm)
	POO2	POO1	0.299597	27	-5	-100	10
	OI1h	POO1	0.238406	41	-15	-100	-2
	POO2	PPO6h	0.210518	44	24	-93	15
	POO2	PPO2h	0.187757	41	11	-91	24
	PPO1h	POO1	0.150641	41	-13	-94	23
	PPO5h	POO1	0.128613	43	-26	-94	14
	POO2	OI2h	0.0897525	41	12	-98	-1
	OI1h	OI2h	0.0439641	29	-4	-92	-17
	OI1h	POO9h	0.023457	28	-22	-92	-19
	POO10h	OI2h	0.0232626	29	21	-91	-18
G_Occipital_Lat-2
	Source	Detector	Specificity	Distance (mm)	X (mm)	Y (mm)	Z (mm)
	PPO5h	POO1	0.296868	43	-26	-94	14
	POO2	PPO6h	0.289548	44	24	-93	15
	POO10h	PPO10h	0.121645	29	37	-81	-23
	OI1h	POO9h	0.0802782	28	-22	-92	-19
	PPO1h	POO1	0.0739328	41	-13	-94	23
	OI1h	POO1	0.0710421	41	-15	-100	-2
	POO10h	OI2h	0.0502417	29	21	-91	-18
	PPO9h	POO9h	0.0493715	28	-37	-81	-24
	POO2	PPO2h	0.0337422	41	11	-91	24
	POO2	POO1	0.0228511	27	-5	-100	10
	OI1h	OI2h	0.0143562	29	-4	-92	-17
	POO2	OI2h	0.0124175	41	12	-98	-1
G_Occipital_Lat-3
	Source	Detector	Specificity	Distance (mm)	X (mm)	Y (mm)	Z (mm)
	PPO9h	POO9h	0.102056	28	-37	-81	-24
	POO10h	PPO10h	0.0596111	29	37	-81	-23
	TPP10h	PPO10h	0.025662	28	48	-65	-27
	PPO9h	TPP9h	0.0163907	28	-48	-65	-26
G_Occipital_Lat-4
	Source	Detector	Specificity	Distance (mm)	X (mm)	Y (mm)	Z (mm)
	PPO5h	POO1	0.26295	43	-26	-94	14
	POO2	PPO6h	0.188522	44	24	-93	15
	PPO1h	POO1	0.041753	41	-13	-94	23
	CPP6h	PPO6h	0.0154286	34	46	-73	27
G_Occipital_Lat-5
	Source	Detector	Specificity	Distance (mm)	X (mm)	Y (mm)	Z (mm)
	PPO5h	POO1	0.103617	43	-26	-94	14
	PPO9h	POO9h	0.0882894	28	-37	-81	-24
	POO2	PPO6h	0.056461	44	24	-93	15
	POO10h	PPO10h	0.0407047	29	37	-81	-23
	CPP6h	PPO6h	0.0375271	34	46	-73	27
	PPO9h	TPP9h	0.0356654	28	-48	-65	-26
	PPO1h	POO1	0.0240659	41	-13	-94	23
	TPP10h	PPO10h	0.0215968	28	48	-65	-27
	PPO5h	CPP5h	0.0209786	35	-47	-73	26
G_Occipital_Sup-1
	Source	Detector	Specificity	Distance (mm)	X (mm)	Y (mm)	Z (mm)
	PPO1h	PPO2h	0.149681	24	-2	-81	40
	CPP2h	PPO2h	0.0919241	41	11	-72	50
	PPO1h	CPP1h	0.0725013	40	-13	-73	50
	POO2	PPO2h	0.033666	41	11	-91	24
	PPO1h	POO1	0.0328911	41	-13	-94	23
G_Occipital_Sup-2
	Source	Detector	Specificity	Distance (mm)	X (mm)	Y (mm)	Z (mm)
	PPO1h	POO1	0.501798	41	-13	-94	23
	POO2	PPO2h	0.426676	41	11	-91	24
	PPO1h	PPO2h	0.233288	24	-2	-81	40
	POO2	PPO6h	0.105487	44	24	-93	15
	PPO5h	POO1	0.0703471	43	-26	-94	14
	POO2	POO1	0.059941	27	-5	-100	10
	PPO1h	CPP1h	0.0498164	40	-13	-73	50
	CPP2h	PPO2h	0.0496631	41	11	-72	50
G_Occipital_Mid-1
	Source	Detector	Specificity	Distance (mm)	X (mm)	Y (mm)	Z (mm)
	CPP6h	PPO6h	0.114697	34	46	-73	27
	PPO5h	CPP5h	0.0673474	35	-47	-73	26
	PPO1h	CPP1h	0.0671717	40	-13	-73	50
	PPO5h	POO1	0.0545615	43	-26	-94	14
	CPP2h	PPO2h	0.0316851	41	11	-72	50
	CPP6h	TPP8h	0.0271441	35	55	-61	20
	POO2	PPO6h	0.0220393	44	24	-93	15
	PPO1h	PPO2h	0.0216349	24	-2	-81	40
	CPP2h	CPP4h	0.0142752	34	24	-62	57
	PPO1h	POO1	0.0102488	41	-13	-94	23
G_Occipital_Mid-2
	Source	Detector	Specificity	Distance (mm)	X (mm)	Y (mm)	Z (mm)
	CPP6h	PPO6h	0.0253727	34	46	-73	27
	PPO5h	CPP5h	0.0212373	35	-47	-73	26
	CPP6h	TPP8h	0.0140593	35	55	-61	20
G_Occipital_Mid-3
	Source	Detector	Specificity	Distance (mm)	X (mm)	Y (mm)	Z (mm)
	PPO5h	CPP5h	0.0888309	35	-47	-73	26
	CPP6h	TPP8h	0.0461215	35	55	-61	20
	TPP7h	CPP5h	0.0143342	36	-56	-61	19
	CPP6h	PPO6h	0.0138601	34	46	-73	27
G_Occipital_Mid-4
	Source	Detector	Specificity	Distance (mm)	X (mm)	Y (mm)	Z (mm)
	CPP6h	PPO6h	0.485516	34	46	-73	27
	PPO5h	CPP5h	0.208344	35	-47	-73	26
	CPP6h	CPP4h	0.0516326	34	45	-63	44
	CPP6h	TPP8h	0.0456982	35	55	-61	20
	PPO5h	POO1	0.0312632	43	-26	-94	14
G_Occipital_Inf-1
	Source	Detector	Specificity	Distance (mm)	X (mm)	Y (mm)	Z (mm)
	TPP10h	TPP8h	0.0667001	38	58	-57	-9
	TPP10h	PPO10h	0.0314361	28	48	-65	-27
	TPP7h	TPP9h	0.0123882	38	-58	-57	-9
G_Occipital_Inf-2
	Source	Detector	Specificity	Distance (mm)	X (mm)	Y (mm)	Z (mm)
	TPP10h	PPO10h	0.05654	28	48	-65	-27
	TPP10h	TPP8h	0.0529662	38	58	-57	-9
	PPO9h	TPP9h	0.0377841	28	-48	-65	-26
	PPO9h	POO9h	0.0236701	28	-37	-81	-24
	POO10h	PPO10h	0.0195233	29	37	-81	-23
	CPP6h	TPP8h	0.0189046	35	55	-61	20
G_Insula-anterior-1
	Source	Detector	Specificity	Distance (mm)	X (mm)	Y (mm)	Z (mm)
	FFT8h	FFT10h	0.00049206	37	54	15	-8
	FFT9h	FFT7h	0.000431021	37	-53	13	-9
	FTT7h	FFT7h	1.625e-05	33	-58	1	4
	FFT8h	FTT8h	1.45015e-05	32	60	4	5
	FFC5h	FFT7h	2.31153e-06	33	-53	19	19
	FFT8h	FFC6h	9.95193e-07	33	54	21	20
	FTT10h	FTT8h	2.51497e-07	40	64	-10	-13
G_Insula-anterior-2
	Source	Detector	Specificity	Distance (mm)	X (mm)	Y (mm)	Z (mm)
	FFT9h	FFT7h	0.0177769	37	-53	13	-9
	FFT8h	FFT10h	0.0132209	37	54	15	-8
G_Insula-anterior-3
	Source	Detector	Specificity	Distance (mm)	X (mm)	Y (mm)	Z (mm)
	FFT8h	FFT10h	0.0411152	37	54	15	-8
G_Insula-anterior-4
	Source	Detector	Specificity	Distance (mm)	X (mm)	Y (mm)	Z (mm)
	FFT9h	FFT7h	0.120951	37	-53	13	-9
	FFT8h	FFT10h	0.0855877	37	54	15	-8
	FTT7h	FFT7h	0.0533404	33	-58	1	4
	FFT8h	FTT8h	0.0508978	32	60	4	5
	FFC5h	FFT7h	0.0213252	33	-53	19	19
	FFT8h	FFC6h	0.020238	33	54	21	20
G_Insula-anterior-5
	Source	Detector	Specificity	Distance (mm)	X (mm)	Y (mm)	Z (mm)
	FFT8h	FFT10h	0.0520875	37	54	15	-8
	FFT9h	FFT7h	0.0487614	37	-53	13	-9
	FTT7h	FFT7h	0.0200812	33	-58	1	4
	FFT8h	FTT8h	0.012472	32	60	4	5
G_Insula-posterior-1
	Source	Detector	Specificity	Distance (mm)	X (mm)	Y (mm)	Z (mm)
	FTT7h	FCC5h	0.00705763	39	-62	-12	20
	FTT7h	TTP7h	0.00676001	27	-65	-23	4
	FTT7h	FFT7h	0.00297372	33	-58	1	4
	CCP5h	TTP7h	0.00151996	41	-63	-34	21
	FCC6h	FTT8h	0.000509718	39	63	-8	22
	FTT7h	FTT9h	0.000430856	39	-63	-13	-14
	FFT8h	FTT8h	0.000409314	32	60	4	5
	TTP8h	FTT8h	0.000297169	31	66	-23	5
	FFT9h	FFT7h	0.000226717	37	-53	13	-9
	CCP5h	FCC5h	0.000162277	33	-60	-23	37
	FFT8h	FFT10h	8.3903e-05	37	54	15	-8
	FTT10h	FTT8h	6.38183e-05	40	64	-10	-13
	TTP8h	CCP6h	5.05328e-05	40	64	-35	24
	TPP7h	TTP7h	3.98355e-05	32	-64	-46	4
	FFC5h	FCC5h	1.66524e-05	37	-54	6	33
	FCC6h	CCP6h	1.50162e-05	36	61	-21	39
	FFC5h	FFT7h	1.47985e-05	33	-53	19	19
	FCC3h	FCC5h	2.97057e-06	38	-51	-9	46
	FFT8h	FFC6h	1.78728e-06	33	54	21	20
	CCP5h	CPP5h	4.69709e-07	35	-57	-49	36
	FCC6h	FFC6h	2.21587e-07	35	54	9	35
	FCC6h	FCC4h	1.19141e-07	38	50	-6	49
G_Rolandic_Oper-1
	Source	Detector	Specificity	Distance (mm)	X (mm)	Y (mm)	Z (mm)
	FTT7h	FFT7h	0.204968	33	-58	1	4
	FFT8h	FTT8h	0.178138	32	60	4	5
	FFC5h	FFT7h	0.0736872	33	-53	19	19
	FFT9h	FFT7h	0.0647594	37	-53	13	-9
	FFT8h	FFT10h	0.0608465	37	54	15	-8
	FFT8h	FFC6h	0.047248	33	54	21	20
G_Rolandic_Oper-2
	Source	Detector	Specificity	Distance (mm)	X (mm)	Y (mm)	Z (mm)
	FTT7h	FFT7h	0.176311	33	-58	1	4
	FTT7h	FCC5h	0.163701	39	-62	-12	20
	FFT8h	FTT8h	0.162232	32	60	4	5
	FCC6h	FTT8h	0.129179	39	63	-8	22
	FTT7h	TTP7h	0.0607651	27	-65	-23	4
	TTP8h	FTT8h	0.0511766	31	66	-23	5
	FTT10h	FTT8h	0.0179966	40	64	-10	-13
	FTT7h	FTT9h	0.0139783	39	-63	-13	-14
G_Temporal_Sup-1
	Source	Detector	Specificity	Distance (mm)	X (mm)	Y (mm)	Z (mm)
	FFT8h	FTT8h	0.112516	32	60	4	5
	FTT7h	FFT7h	0.0933345	33	-58	1	4
	FFT8h	FFT10h	0.0254821	37	54	15	-8
	FFT9h	FFT7h	0.0169197	37	-53	13	-9
G_Temporal_Sup-2
	Source	Detector	Specificity	Distance (mm)	X (mm)	Y (mm)	Z (mm)
	FFT8h	FTT8h	0.00730596	32	60	4	5
	FFT8h	FFT10h	0.00578981	37	54	15	-8
	FTT7h	FFT7h	0.00359429	33	-58	1	4
	FFT9h	FFT7h	0.00268097	37	-53	13	-9
	FTT10h	FTT8h	0.00129069	40	64	-10	-13
	FTT7h	FTT9h	0.000542343	39	-63	-13	-14
	FFT8h	FFC6h	0.000195139	33	54	21	20
	FCC6h	FTT8h	0.00019506	39	63	-8	22
	FTT10h	FFT10h	0.000124734	31	59	-1	-27
	FTT7h	FCC5h	0.000121768	39	-62	-12	20
	FFC5h	FFT7h	0.000100105	33	-53	19	19
	TTP8h	FTT8h	8.81662e-05	31	66	-23	5
	FTT7h	TTP7h	8.72594e-05	27	-65	-23	4
	FFT9h	FTT9h	7.13946e-05	32	-58	-3	-27
	FCC6h	FFC6h	1.29435e-06	35	54	9	35
	FFC5h	FCC5h	7.98459e-07	37	-54	6	33
	CCP5h	TTP7h	1.47123e-07	41	-63	-34	21
	AFF6h	FFC6h	1.38972e-07	34	46	36	26
G_Temporal_Sup-3
	Source	Detector	Specificity	Distance (mm)	X (mm)	Y (mm)	Z (mm)
	TTP8h	FTT8h	0.283685	31	66	-23	5
	FTT7h	TTP7h	0.191655	27	-65	-23	4
	FFT8h	FTT8h	0.141181	32	60	4	5
	FCC6h	FTT8h	0.109712	39	63	-8	22
	CCP5h	TTP7h	0.107601	41	-63	-34	21
	FTT7h	FCC5h	0.0979581	39	-62	-12	20
	TTP8h	CCP6h	0.065032	40	64	-35	24
	FTT10h	FTT8h	0.0587016	40	64	-10	-13
	FTT7h	FFT7h	0.0544568	33	-58	1	4
	FTT7h	FTT9h	0.0178595	39	-63	-13	-14
G_Temporal_Sup-4
	Source	Detector	Specificity	Distance (mm)	X (mm)	Y (mm)	Z (mm)
	FTT7h	TTP7h	0.443909	27	-65	-23	4
	TTP8h	FTT8h	0.401398	31	66	-23	5
	CCP5h	TTP7h	0.254513	41	-63	-34	21
	FTT10h	FTT8h	0.176564	40	64	-10	-13
	TTP8h	CCP6h	0.174377	40	64	-35	24
	FTT7h	FFT7h	0.168494	33	-58	1	4
	TPP7h	TTP7h	0.156602	32	-64	-46	4
	FTT7h	FTT9h	0.118773	39	-63	-13	-14
	FFT9h	FFT7h	0.112382	37	-53	13	-9
	FFT8h	FTT8h	0.0946657	32	60	4	5
	FFT8h	FFT10h	0.0859325	37	54	15	-8
	TTP8h	TPP8h	0.0684181	31	64	-47	5
	FTT7h	FCC5h	0.0584242	39	-62	-12	20
	FCC6h	FTT8h	0.0260566	39	63	-8	22
S_Sup_Temporal-1
	Source	Detector	Specificity	Distance (mm)	X (mm)	Y (mm)	Z (mm)
	FFT9h	FFT7h	0.209877	37	-53	13	-9
	FFT9h	FTT9h	0.0727755	32	-58	-3	-27
	FFT8h	FFT10h	0.0637234	37	54	15	-8
	FTT10h	FFT10h	0.0418707	31	59	-1	-27
S_Sup_Temporal-2
	Source	Detector	Specificity	Distance (mm)	X (mm)	Y (mm)	Z (mm)
	FTT10h	FTT8h	0.168456	40	64	-10	-13
	FFT8h	FFT10h	0.15882	37	54	15	-8
	FTT10h	FFT10h	0.102423	31	59	-1	-27
	FTT7h	FTT9h	0.0997849	39	-63	-13	-14
	FFT9h	FFT7h	0.0454	37	-53	13	-9
	FTT7h	FFT7h	0.0315689	33	-58	1	4
	FFT9h	FTT9h	0.0281872	32	-58	-3	-27
	FFT8h	FTT8h	0.0179666	32	60	4	5
	FTT7h	TTP7h	0.0168388	27	-65	-23	4
S_Sup_Temporal-3
	Source	Detector	Specificity	Distance (mm)	X (mm)	Y (mm)	Z (mm)
	TTP8h	TPP8h	0.17253	31	64	-47	5
	TPP7h	TTP7h	0.0895277	32	-64	-46	4
	FTT7h	TTP7h	0.0561939	27	-65	-23	4
	TTP8h	FTT8h	0.045281	31	66	-23	5
	TTP8h	CCP6h	0.0276508	40	64	-35	24
	CCP5h	TTP7h	0.0142636	41	-63	-34	21
	FTT7h	FTT9h	0.0127568	39	-63	-13	-14
S_Sup_Temporal-4
	Source	Detector	Specificity	Distance (mm)	X (mm)	Y (mm)	Z (mm)
	TPP7h	TTP7h	0.30777	32	-64	-46	4
	TTP8h	TPP8h	0.258759	31	64	-47	5
	TPP7h	CPP5h	0.172363	36	-56	-61	19
	CPP6h	TPP8h	0.0922514	35	55	-61	20
	TTP8h	CCP6h	0.0875423	40	64	-35	24
	CCP5h	TTP7h	0.0629705	41	-63	-34	21
	TPP7h	TPP9h	0.0192869	38	-58	-57	-9
	CCP5h	CPP5h	0.0177409	35	-57	-49	36
	TPP10h	TPP8h	0.0167179	38	58	-57	-9
S_Sup_Temporal-5
	Source	Detector	Specificity	Distance (mm)	X (mm)	Y (mm)	Z (mm)
	TPP7h	CPP5h	0.330684	36	-56	-61	19
	CPP6h	TPP8h	0.321218	35	55	-61	20
	CCP5h	CPP5h	0.154972	35	-57	-49	36
	PPO5h	CPP5h	0.145361	35	-47	-73	26
	CPP3h	CPP5h	0.0712772	33	-46	-63	42
	CPP6h	CCP6h	0.0433703	34	57	-49	38
	CPP6h	PPO6h	0.0216291	34	46	-73	27
	TTP8h	TPP8h	0.0187801	31	64	-47	5
G_Temporal_Mid-1
	Source	Detector	Specificity	Distance (mm)	X (mm)	Y (mm)	Z (mm)
	FTT7h	FTT9h	0.471578	39	-63	-13	-14
	FTT10h	FFT10h	0.357569	31	59	-1	-27
	FTT10h	FTT8h	0.272916	40	64	-10	-13
	FFT9h	FTT9h	0.238282	32	-58	-3	-27
	FFT9h	FFT7h	0.0235961	37	-53	13	-9
	FTT7h	TTP7h	0.0209543	27	-65	-23	4
	FFT8h	FFT10h	0.0195121	37	54	15	-8
	FTT7h	FFT7h	0.0152622	33	-58	1	4
G_Temporal_Mid-2
	Source	Detector	Specificity	Distance (mm)	X (mm)	Y (mm)	Z (mm)
	FTT10h	FTT8h	0.172009	40	64	-10	-13
	TPP7h	TTP7h	0.102898	32	-64	-46	4
	FTT7h	FTT9h	0.0908958	39	-63	-13	-14
	TTP8h	FTT8h	0.0584531	31	66	-23	5
	TTP8h	TPP8h	0.0482007	31	64	-47	5
	TPP7h	TPP9h	0.0467597	38	-58	-57	-9
	FFT9h	FTT9h	0.0440357	32	-58	-3	-27
	FTT7h	TTP7h	0.0308973	27	-65	-23	4
	FTT10h	FFT10h	0.0139254	31	59	-1	-27
G_Temporal_Mid-3
	Source	Detector	Specificity	Distance (mm)	X (mm)	Y (mm)	Z (mm)
	TPP7h	TTP7h	0.137699	32	-64	-46	4
	FTT7h	TTP7h	0.101398	27	-65	-23	4
	TTP8h	FTT8h	0.0884717	31	66	-23	5
	TTP8h	TPP8h	0.078664	31	64	-47	5
	FTT7h	FTT9h	0.0192886	39	-63	-13	-14
	TPP7h	TPP9h	0.0139722	38	-58	-57	-9
G_Temporal_Mid-4
	Source	Detector	Specificity	Distance (mm)	X (mm)	Y (mm)	Z (mm)
	TTP8h	TPP8h	0.219595	31	64	-47	5
	TPP7h	CPP5h	0.201694	36	-56	-61	19
	TPP7h	TPP9h	0.134847	38	-58	-57	-9
	TPP10h	TPP8h	0.121474	38	58	-57	-9
	TPP7h	TTP7h	0.121187	32	-64	-46	4
	CPP6h	TPP8h	0.0690947	35	55	-61	20
G_Temporal_Inf-1
	Source	Detector	Specificity	Distance (mm)	X (mm)	Y (mm)	Z (mm)
	FFT9h	FTT9h	0.0822738	32	-58	-3	-27
	FTT10h	FFT10h	0.0298392	31	59	-1	-27
G_Temporal_Inf-2
	Source	Detector	Specificity	Distance (mm)	X (mm)	Y (mm)	Z (mm)
	FFT9h	FTT9h	0.213256	32	-58	-3	-27
	FTT10h	FFT10h	0.206482	31	59	-1	-27
	FTT7h	FTT9h	0.0986716	39	-63	-13	-14
	FTT10h	FTT8h	0.0828738	40	64	-10	-13
G_Temporal_Inf-3
	Source	Detector	Specificity	Distance (mm)	X (mm)	Y (mm)	Z (mm)
	TPP7h	TPP9h	0.603316	38	-58	-57	-9
	TPP10h	TPP8h	0.371451	38	58	-57	-9
	PPO9h	TPP9h	0.18672	28	-48	-65	-26
	TTP8h	TPP8h	0.0675983	31	64	-47	5
	TPP10h	PPO10h	0.0648034	28	48	-65	-27
	TPP7h	TTP7h	0.0591627	32	-64	-46	4
G_Temporal_Inf-4
	Source	Detector	Specificity	Distance (mm)	X (mm)	Y (mm)	Z (mm)
	TPP10h	TPP8h	0.249833	38	58	-57	-9
	TPP7h	TPP9h	0.105959	38	-58	-57	-9
	TPP10h	PPO10h	0.0602182	28	48	-65	-27
	PPO9h	TPP9h	0.0268563	28	-48	-65	-26
	TTP8h	TPP8h	0.0150776	31	64	-47	5
	TPP7h	CPP5h	0.0132533	36	-56	-61	19
G_Temporal_Inf-5
	Source	Detector	Specificity	Distance (mm)	X (mm)	Y (mm)	Z (mm)
	TPP10h	TPP8h	0.0254762	38	58	-57	-9
	CPP6h	TPP8h	0.0250058	35	55	-61	20
G_Temporal_Pole_Sup-1
	Source	Detector	Specificity	Distance (mm)	X (mm)	Y (mm)	Z (mm)
	FFT9h	FFT7h	0.0124718	37	-53	13	-9
G_Temporal_Pole_Sup-2
	Source	Detector	Specificity	Distance (mm)	X (mm)	Y (mm)	Z (mm)
	FFT8h	FFT10h	0.0356232	37	54	15	-8
	FFT9h	FFT7h	0.018124	37	-53	13	-9
G_Temporal_Pole_Mid-1
	Source	Detector	Specificity	Distance (mm)	X (mm)	Y (mm)	Z (mm)
	FFT9h	FTT9h	0.264152	32	-58	-3	-27
	FTT10h	FFT10h	0.122031	31	59	-1	-27
	FFT9h	FFT7h	0.0397937	37	-53	13	-9
	FFT8h	FFT10h	0.0175437	37	54	15	-8
G_Temporal_Pole_Mid-2
	Source	Detector	Specificity	Distance (mm)	X (mm)	Y (mm)	Z (mm)
	FFT8h	FFT10h	0.000923066	37	54	15	-8
	FFT9h	FFT7h	0.000165772	37	-53	13	-9
	FTT10h	FFT10h	5.84668e-05	31	59	-1	-27
	FFT9h	FTT9h	1.49678e-05	32	-58	-3	-27
	FFT8h	FTT8h	6.03191e-06	32	60	4	5
	FTT10h	FTT8h	1.29948e-07	40	64	-10	-13
G_Temporal_Pole_Mid-3
	Source	Detector	Specificity	Distance (mm)	X (mm)	Y (mm)	Z (mm)
	FFT8h	FFT10h	0.000881879	37	54	15	-8
	FFT9h	FFT7h	0.00034154	37	-53	13	-9
	FTT10h	FFT10h	3.34552e-05	31	59	-1	-27
	FFT9h	FTT9h	1.43447e-05	32	-58	-3	-27
	FFT8h	FTT8h	1.08551e-05	32	60	4	5
	FTT7h	FFT7h	2.72217e-07	33	-58	1	4
G_Frontal_Sup_Medial-1
	Source	Detector	Specificity	Distance (mm)	X (mm)	Y (mm)	Z (mm)
	AFp1	AFp2	0.171933	26	0	64	10
	AFp1	AFF1h	0.065213	42	-9	58	23
	AFF2h	AFp2	0.0553405	41	9	58	23
	AFp1	AFF5h	0.0161251	47	-26	58	14
G_Frontal_Sup_Medial-2
	Source	Detector	Specificity	Distance (mm)	X (mm)	Y (mm)	Z (mm)
	AFF2h	AFp2	0.341797	41	9	58	23
	AFF2h	AFF1h	0.280038	23	0	50	38
	AFp1	AFF1h	0.255997	42	-9	58	23
	AFp1	AFp2	0.168826	26	0	64	10
	AFF2h	FFC2h	0.0531987	41	9	38	49
	FFC1h	AFF1h	0.0434691	41	-8	38	48
	AFF6h	AFp2	0.0430219	46	26	58	15
	AFp1	AFF5h	0.0220271	47	-26	58	14
G_Frontal_Sup_Medial-3
	Source	Detector	Specificity	Distance (mm)	X (mm)	Y (mm)	Z (mm)
	AFF2h	FFC2h	0.0638356	41	9	38	49
	FFC1h	AFF1h	0.0600572	41	-8	38	48
	FFC1h	FFC2h	0.045711	33	1	25	59
	AFF2h	AFF1h	0.0332343	23	0	50	38
S_Anterior_Rostral-1
	Source	Detector	Specificity	Distance (mm)	X (mm)	Y (mm)	Z (mm)
	AFp1	AFp2	0.0703797	26	0	64	10
	AFp1	AFF1h	0.0177728	42	-9	58	23
	AFF2h	AFp2	0.0140943	41	9	58	23
G_Frontal_Med_Orb-1
	Source	Detector	Specificity	Distance (mm)	X (mm)	Y (mm)	Z (mm)
	AFp1	AFp2	0.252667	26	0	64	10
	AFp1	AFF1h	0.0500577	42	-9	58	23
	AFp1	AFF5h	0.0447972	47	-26	58	14
	AFF2h	AFp2	0.0429512	41	9	58	23
	AFF6h	AFp2	0.0218162	46	26	58	15
G_Frontal_Med_Orb-2
	Source	Detector	Specificity	Distance (mm)	X (mm)	Y (mm)	Z (mm)
	AFp1	AFp2	0.00845282	26	0	64	10
	AFF2h	AFp2	0.00227156	41	9	58	23
	AFp1	AFF1h	0.00217774	42	-9	58	23
	AFp1	AFF5h	0.00053421	47	-26	58	14
	AFF6h	AFp2	0.000382132	46	26	58	15
	AFF2h	AFF1h	6.56534e-05	23	0	50	38
	AFF2h	FFC2h	2.58085e-05	41	9	38	49
	FFC1h	AFF1h	2.40112e-05	41	-8	38	48
G_Supp_Motor_Area-1
	Source	Detector	Specificity	Distance (mm)	X (mm)	Y (mm)	Z (mm)
	FFC1h	FFC2h	0.0103337	33	1	25	59
G_Supp_Motor_Area-2
	Source	Detector	Specificity	Distance (mm)	X (mm)	Y (mm)	Z (mm)
	FFC1h	FFC2h	0.242609	33	1	25	59
	FFC1h	FCC1h	0.174961	40	-12	9	65
	FCC2h	FFC2h	0.137739	40	11	10	65
	FFC1h	FFC3h	0.0567066	33	-24	24	54
	FFC1h	AFF1h	0.049597	41	-8	38	48
	AFF2h	FFC2h	0.041562	41	9	38	49
	FFC4h	FFC2h	0.0373387	32	24	26	54
	FCC2h	FCC1h	0.0124593	37	1	-7	70
G_Supp_Motor_Area-3
	Source	Detector	Specificity	Distance (mm)	X (mm)	Y (mm)	Z (mm)
	FFC1h	FCC1h	0.267349	40	-12	9	65
	FCC2h	FFC2h	0.193266	40	11	10	65
	FCC2h	FCC1h	0.176185	37	1	-7	70
	FFC1h	FFC2h	0.102111	33	1	25	59
	CCP1h	FCC1h	0.0368874	40	-14	-22	71
	FCC3h	FCC1h	0.0362004	39	-28	-6	64
	FCC2h	CCP2h	0.0256835	41	13	-21	71
	FCC2h	FCC4h	0.0199822	39	26	-5	65
	FFC1h	AFF1h	0.0184107	41	-8	38	48
	AFF2h	FFC2h	0.0158459	41	9	38	49
	FFC1h	FFC3h	0.0144893	33	-24	24	54
S_Cingulate-1
	Source	Detector	Specificity	Distance (mm)	X (mm)	Y (mm)	Z (mm)
	AFF2h	FFC2h	0.00477469	41	9	38	49
	FFC1h	AFF1h	0.00457632	41	-8	38	48
	AFF2h	AFF1h	0.00246446	23	0	50	38
	FFC1h	FFC2h	0.00171624	33	1	25	59
	AFF2h	AFp2	0.00142109	41	9	58	23
	AFp1	AFF1h	0.0012894	42	-9	58	23
	FCC2h	FFC2h	0.000599428	40	11	10	65
	FFC1h	FCC1h	0.000437546	40	-12	9	65
	FFC4h	FFC2h	0.000167385	32	24	26	54
	FFC1h	FFC3h	0.000154541	33	-24	24	54
	AFp1	AFp2	0.000103319	26	0	64	10
	FCC2h	FCC1h	3.40213e-05	37	1	-7	70
	AFF6h	AFp2	2.31633e-05	46	26	58	15
	AFp1	AFF5h	1.86424e-05	47	-26	58	14
	FCC2h	FCC4h	4.57147e-06	39	26	-5	65
	FCC2h	CCP2h	4.38843e-06	41	13	-21	71
	FFC4h	FCC4h	1.61855e-06	38	37	11	55
	CCP1h	FCC1h	1.41228e-06	40	-14	-22	71
	FCC3h	FCC1h	1.0572e-06	39	-28	-6	64
	FCC3h	FFC3h	2.84799e-07	39	-38	9	54
S_Cingulate-2
	Source	Detector	Specificity	Distance (mm)	X (mm)	Y (mm)	Z (mm)
	FCC2h	FFC2h	0.047453	40	11	10	65
	FCC2h	FCC1h	0.024947	37	1	-7	70
	FCC2h	FCC4h	0.0163664	39	26	-5	65
	FCC2h	CCP2h	0.0103094	41	13	-21	71
S_Cingulate-3
	Source	Detector	Specificity	Distance (mm)	X (mm)	Y (mm)	Z (mm)
	FCC2h	FCC1h	0.0974246	37	1	-7	70
	FCC2h	FFC2h	0.0637577	40	11	10	65
	FCC2h	FCC4h	0.0383241	39	26	-5	65
	FCC2h	CCP2h	0.0319735	41	13	-21	71
	FFC1h	FCC1h	0.031146	40	-12	9	65
	CCP1h	FCC1h	0.0155218	40	-14	-22	71
	FCC3h	FCC1h	0.0115867	39	-28	-6	64
S_Cingulate-4
	Source	Detector	Specificity	Distance (mm)	X (mm)	Y (mm)	Z (mm)
	FCC2h	FCC1h	0.268086	37	1	-7	70
	FCC2h	CCP2h	0.101849	41	13	-21	71
	CCP1h	FCC1h	0.0912807	40	-14	-22	71
	FCC2h	FFC2h	0.0741121	40	11	10	65
	FCC2h	FCC4h	0.0652898	39	26	-5	65
	FFC1h	FCC1h	0.0614656	40	-12	9	65
	FCC3h	FCC1h	0.0457498	39	-28	-6	64
	CCP1h	CCP2h	0.0123012	40	0	-35	71
S_Cingulate-5
	Source	Detector	Specificity	Distance (mm)	X (mm)	Y (mm)	Z (mm)
	FCC2h	FCC1h	0.000203735	37	1	-7	70
	FCC2h	CCP2h	0.000192134	41	13	-21	71
	CCP1h	CCP2h	0.000184849	40	0	-35	71
	FCC2h	FFC2h	0.000180364	40	11	10	65
	FFC1h	FCC1h	0.00013044	40	-12	9	65
	CCP1h	FCC1h	0.000128183	40	-14	-22	71
	CPP2h	CCP2h	8.50525e-05	40	14	-49	67
	CCP1h	CPP1h	5.70702e-05	40	-15	-49	67
	FFC1h	FFC2h	4.60193e-05	33	1	25	59
	FFC1h	AFF1h	3.48492e-05	41	-8	38	48
	AFF2h	FFC2h	3.32132e-05	41	9	38	49
	CPP2h	CPP1h	2.17555e-05	35	-1	-61	61
	FCC2h	FCC4h	1.53768e-05	39	26	-5	65
	FCC3h	FCC1h	7.59374e-06	39	-28	-6	64
	CCP4h	CCP2h	6.443e-06	39	27	-36	65
	CCP1h	CCP3h	3.85346e-06	39	-27	-37	65
	CPP2h	PPO2h	3.76691e-06	41	11	-72	50
	PPO1h	CPP1h	2.05092e-06	40	-13	-73	50
	AFF2h	AFp2	5.5831e-07	41	9	58	23
	AFp1	AFF1h	5.06198e-07	42	-9	58	23
	FFC1h	FFC3h	2.52687e-07	33	-24	24	54
	FFC4h	FFC2h	2.44725e-07	32	24	26	54
	CCP4h	FCC4h	1.35919e-07	40	39	-20	60
S_Cingulate-6
	Source	Detector	Specificity	Distance (mm)	X (mm)	Y (mm)	Z (mm)
	CCP1h	CCP2h	0.00172142	40	0	-35	71
	CPP2h	CCP2h	0.00131897	40	14	-49	67
	CCP1h	CPP1h	0.00102782	40	-15	-49	67
	CPP2h	CPP1h	0.000973166	35	-1	-61	61
	FCC2h	CCP2h	0.000432073	41	13	-21	71
	CCP1h	FCC1h	0.000377556	40	-14	-22	71
	CPP2h	PPO2h	0.000176053	41	11	-72	50
	PPO1h	CPP1h	0.000125824	40	-13	-73	50
	FCC2h	FCC1h	0.000119076	37	1	-7	70
	CCP4h	CCP2h	0.000113947	39	27	-36	65
	CCP1h	CCP3h	0.000113526	39	-27	-37	65
	CPP2h	CPP4h	4.49334e-05	34	24	-62	57
	CPP3h	CPP1h	3.13122e-05	34	-26	-62	56
	FCC2h	FFC2h	2.55969e-05	40	11	10	65
	FFC1h	FCC1h	2.34012e-05	40	-12	9	65
	FCC2h	FCC4h	7.24919e-06	39	26	-5	65
	FCC3h	FCC1h	6.06619e-06	39	-28	-6	64
	CCP4h	CPP4h	5.55526e-06	38	36	-49	56
	CPP3h	CCP3h	3.80478e-06	38	-38	-50	55
	CCP4h	FCC4h	1.48516e-06	40	39	-20	60
S_Cingulate-7
	Source	Detector	Specificity	Distance (mm)	X (mm)	Y (mm)	Z (mm)
	CPP2h	CCP2h	0.066866	40	14	-49	67
	CCP1h	CCP2h	0.0544757	40	0	-35	71
	CCP1h	CPP1h	0.0307882	40	-15	-49	67
	CPP2h	CPP1h	0.0202347	35	-1	-61	61
	CCP4h	CCP2h	0.0107794	39	27	-36	65
G_Cingulum_Ant-1
	Source	Detector	Specificity	Distance (mm)	X (mm)	Y (mm)	Z (mm)
	AFF2h	AFp2	0.00593747	41	9	58	23
	AFp1	AFp2	0.00548684	26	0	64	10
	AFp1	AFF1h	0.00541807	42	-9	58	23
	AFF2h	AFF1h	0.00118563	23	0	50	38
	AFF2h	FFC2h	0.000597351	41	9	38	49
	FFC1h	AFF1h	0.000591051	41	-8	38	48
	AFp1	AFF5h	0.000417822	47	-26	58	14
	AFF6h	AFp2	0.000381104	46	26	58	15
	FFC1h	FFC2h	2.67776e-05	33	1	25	59
	FCC2h	FFC2h	5.223e-06	40	11	10	65
G_Cingulum_Ant-2
	Source	Detector	Specificity	Distance (mm)	X (mm)	Y (mm)	Z (mm)
	AFF2h	AFp2	0.00477123	41	9	58	23
	AFF2h	AFF1h	0.00474651	23	0	50	38
	AFp1	AFF1h	0.00417026	42	-9	58	23
	AFF2h	FFC2h	0.00354527	41	9	38	49
	FFC1h	AFF1h	0.00331134	41	-8	38	48
	AFp1	AFp2	0.000754627	26	0	64	10
	FFC1h	FFC2h	0.000420409	33	1	25	59
	AFF6h	AFp2	0.000130604	46	26	58	15
	AFp1	AFF5h	0.000118789	47	-26	58	14
	FCC2h	FFC2h	0.000113804	40	11	10	65
	FFC1h	FCC1h	7.88929e-05	40	-12	9	65
	FFC4h	FFC2h	4.52977e-05	32	24	26	54
	FFC1h	FFC3h	3.97389e-05	33	-24	24	54
	FCC2h	FCC1h	1.18693e-06	37	1	-7	70
G_Cingulum_Mid-1
	Source	Detector	Specificity	Distance (mm)	X (mm)	Y (mm)	Z (mm)
	FFC1h	AFF1h	0.000337736	41	-8	38	48
	AFF2h	FFC2h	0.000315665	41	9	38	49
	FFC1h	FFC2h	0.000155358	33	1	25	59
	AFF2h	AFF1h	0.000110639	23	0	50	38
	FCC2h	FFC2h	8.81392e-05	40	11	10	65
	AFF2h	AFp2	7.72709e-05	41	9	58	23
	AFp1	AFF1h	7.21849e-05	42	-9	58	23
	FFC1h	FCC1h	6.155e-05	40	-12	9	65
	FFC1h	FFC3h	1.01233e-05	33	-24	24	54
	FFC4h	FFC2h	9.8014e-06	32	24	26	54
	FCC2h	FCC1h	6.89407e-06	37	1	-7	70
	AFp1	AFp2	2.21174e-06	26	0	64	10
	FCC2h	CCP2h	2.62275e-07	41	13	-21	71
	AFF6h	AFp2	2.5211e-07	46	26	58	15
	FCC2h	FCC4h	1.67006e-07	39	26	-5	65
	AFp1	AFF5h	1.52035e-07	47	-26	58	14
G_Cingulum_Mid-2
	Source	Detector	Specificity	Distance (mm)	X (mm)	Y (mm)	Z (mm)
	FFC1h	AFF1h	2.71556e-05	41	-8	38	48
	AFF2h	FFC2h	2.62533e-05	41	9	38	49
	FFC1h	FFC2h	9.42945e-06	33	1	25	59
	FCC2h	FFC2h	9.28512e-06	40	11	10	65
	AFF2h	AFp2	5.27996e-06	41	9	58	23
	AFp1	AFF1h	4.48556e-06	42	-9	58	23
	AFF2h	AFF1h	3.57195e-06	23	0	50	38
	FFC1h	FCC1h	3.38155e-06	40	-12	9	65
G_Cingulum_Mid-3
	Source	Detector	Specificity	Distance (mm)	X (mm)	Y (mm)	Z (mm)
	CCP1h	CCP2h	0.000604834	40	0	-35	71
	CPP2h	CCP2h	0.000405758	40	14	-49	67
	FCC2h	CCP2h	0.000357751	41	13	-21	71
	CCP1h	CPP1h	0.000281183	40	-15	-49	67
	CCP1h	FCC1h	0.000243765	40	-14	-22	71
	CPP2h	CPP1h	0.000230897	35	-1	-61	61
	FCC2h	FCC1h	0.000191858	37	1	-7	70
	FCC2h	FFC2h	7.75468e-05	40	11	10	65
	CPP2h	PPO2h	6.56895e-05	41	11	-72	50
	FFC1h	FCC1h	5.88201e-05	40	-12	9	65
	PPO1h	CPP1h	4.2861e-05	40	-13	-73	50
	CCP4h	CCP2h	2.437e-05	39	27	-36	65
	CCP1h	CCP3h	1.84072e-05	39	-27	-37	65
	FCC2h	FCC4h	1.49954e-05	39	26	-5	65
	FCC3h	FCC1h	9.45084e-06	39	-28	-6	64
	CPP2h	CPP4h	4.80093e-06	34	24	-62	57
	FFC1h	FFC2h	1.51424e-06	33	1	25	59
	FFC1h	AFF1h	5.25929e-07	41	-8	38	48
	CPP3h	CPP1h	4.28774e-07	34	-26	-62	56
	AFF2h	FFC2h	3.79359e-07	41	9	38	49
G_Cingulum_Post-2
	Source	Detector	Specificity	Distance (mm)	X (mm)	Y (mm)	Z (mm)
	CPP2h	PPO2h	3.32872e-05	41	11	-72	50
	CPP2h	CPP1h	2.73519e-05	35	-1	-61	61
	CPP2h	CCP2h	2.00824e-05	40	14	-49	67
	PPO1h	CPP1h	1.93994e-05	40	-13	-73	50
	CCP1h	CPP1h	1.2942e-05	40	-15	-49	67
	CCP1h	CCP2h	1.06969e-05	40	0	-35	71
	FCC2h	CCP2h	2.13188e-06	41	13	-21	71
	CCP1h	FCC1h	1.18512e-06	40	-14	-22	71
	CPP2h	CPP4h	4.85592e-07	34	24	-62	57
G_Paracentral_Lobule-1
	Source	Detector	Specificity	Distance (mm)	X (mm)	Y (mm)	Z (mm)
	FCC2h	FCC1h	0.00232812	37	1	-7	70
	FCC2h	CCP2h	0.00141231	41	13	-21	71
	CCP1h	FCC1h	0.000997029	40	-14	-22	71
	FCC2h	FFC2h	0.000993387	40	11	10	65
	CCP1h	CCP2h	0.000926474	40	0	-35	71
	FFC1h	FCC1h	0.000796792	40	-12	9	65
	CPP2h	CCP2h	0.000323401	40	14	-49	67
	CCP1h	CPP1h	0.00022914	40	-15	-49	67
	FCC2h	FCC4h	0.000227341	39	26	-5	65
	FCC3h	FCC1h	0.000136491	39	-28	-6	64
	FFC1h	FFC2h	0.000101394	33	1	25	59
	CPP2h	CPP1h	7.62821e-05	35	-1	-61	61
	FFC1h	AFF1h	4.31189e-05	41	-8	38	48
	CCP4h	CCP2h	4.22834e-05	39	27	-36	65
	AFF2h	FFC2h	4.01979e-05	41	9	38	49
	CCP1h	CCP3h	2.9951e-05	39	-27	-37	65
	CPP2h	PPO2h	1.44709e-05	41	11	-72	50
	PPO1h	CPP1h	8.86925e-06	40	-13	-73	50
	CCP4h	FCC4h	5.15442e-06	40	39	-20	60
	FFC1h	FFC3h	3.33718e-06	33	-24	24	54
	FFC4h	FFC2h	2.94776e-06	32	24	26	54
	FFC4h	FCC4h	1.28422e-06	38	37	11	55
	CPP2h	CPP4h	5.30118e-07	34	24	-62	57
	FCC3h	FFC3h	2.65785e-07	39	-38	9	54
G_Paracentral_Lobule-2
	Source	Detector	Specificity	Distance (mm)	X (mm)	Y (mm)	Z (mm)
	FCC2h	CCP2h	0.168946	41	13	-21	71
	CCP1h	FCC1h	0.136549	40	-14	-22	71
	CCP1h	CCP2h	0.1246	40	0	-35	71
	CCP4h	CCP2h	0.0829747	39	27	-36	65
	FCC2h	FCC1h	0.0637755	37	1	-7	70
	CPP2h	CCP2h	0.0542026	40	14	-49	67
	CCP1h	CCP3h	0.050716	39	-27	-37	65
	CCP1h	CPP1h	0.0405964	40	-15	-49	67
	FCC2h	FCC4h	0.019035	39	26	-5	65
	FCC3h	FCC1h	0.0139149	39	-28	-6	64
	FCC2h	FFC2h	0.0138454	40	11	10	65
	FFC1h	FCC1h	0.011134	40	-12	9	65
G_Paracentral_Lobule-3
	Source	Detector	Specificity	Distance (mm)	X (mm)	Y (mm)	Z (mm)
	CCP1h	CCP2h	0.230405	40	0	-35	71
	FCC2h	CCP2h	0.178997	41	13	-21	71
	CCP1h	FCC1h	0.159342	40	-14	-22	71
	FCC2h	FCC1h	0.113422	37	1	-7	70
	CCP1h	CPP1h	0.0665458	40	-15	-49	67
	CPP2h	CCP2h	0.0647195	40	14	-49	67
	CCP4h	CCP2h	0.0482329	39	27	-36	65
	CCP1h	CCP3h	0.0460248	39	-27	-37	65
	FCC2h	FFC2h	0.0174701	40	11	10	65
	FFC1h	FCC1h	0.0166945	40	-12	9	65
	FCC2h	FCC4h	0.014324	39	26	-5	65
	FCC3h	FCC1h	0.0125378	39	-28	-6	64
G_Paracentral_Lobule-4
	Source	Detector	Specificity	Distance (mm)	X (mm)	Y (mm)	Z (mm)
	CCP1h	CCP2h	0.306024	40	0	-35	71
	FCC2h	CCP2h	0.14661	41	13	-21	71
	CCP1h	FCC1h	0.125254	40	-14	-22	71
	CPP2h	CCP2h	0.0902655	40	14	-49	67
	FCC2h	FCC1h	0.0778826	37	1	-7	70
	CCP1h	CPP1h	0.0564804	40	-15	-49	67
	CCP4h	CCP2h	0.0425731	39	27	-36	65
	CCP1h	CCP3h	0.0251497	39	-27	-37	65
	FCC2h	FFC2h	0.0100707	40	11	10	65
	FFC1h	FCC1h	0.0100647	40	-12	9	65
G_Precuneus-2
	Source	Detector	Specificity	Distance (mm)	X (mm)	Y (mm)	Z (mm)
	PPO1h	PPO2h	0.00015761	24	-2	-81	40
	CPP2h	PPO2h	6.96037e-05	41	11	-72	50
	POO2	PPO2h	5.22359e-05	41	11	-91	24
	PPO1h	CPP1h	4.85619e-05	40	-13	-73	50
	PPO1h	POO1	1.99534e-05	41	-13	-94	23
	CPP2h	CPP1h	2.72166e-06	35	-1	-61	61
G_Precuneus-3
	Source	Detector	Specificity	Distance (mm)	X (mm)	Y (mm)	Z (mm)
	CPP2h	PPO2h	0.00164316	41	11	-72	50
	CPP2h	CPP1h	0.00122154	35	-1	-61	61
	PPO1h	CPP1h	0.00109714	40	-13	-73	50
	PPO1h	PPO2h	0.000680401	24	-2	-81	40
	CPP2h	CCP2h	0.000531171	40	14	-49	67
	CCP1h	CPP1h	0.000359877	40	-15	-49	67
	CCP1h	CCP2h	0.00019416	40	0	-35	71
	POO2	PPO2h	9.84858e-05	41	11	-91	24
	CPP2h	CPP4h	6.597e-05	34	24	-62	57
	PPO1h	POO1	3.17693e-05	41	-13	-94	23
	FCC2h	CCP2h	2.95535e-05	41	13	-21	71
	CPP3h	CPP1h	1.74053e-05	34	-26	-62	56
	CCP1h	FCC1h	1.74037e-05	40	-14	-22	71
G_Precuneus-4
	Source	Detector	Specificity	Distance (mm)	X (mm)	Y (mm)	Z (mm)
	CPP2h	CPP1h	0.0047536	35	-1	-61	61
	CPP2h	PPO2h	0.0035506	41	11	-72	50
	PPO1h	CPP1h	0.00231829	40	-13	-73	50
	CPP2h	CCP2h	0.00191042	40	14	-49	67
	CCP1h	CPP1h	0.00131082	40	-15	-49	67
	CCP1h	CCP2h	0.000880884	40	0	-35	71
	PPO1h	PPO2h	0.000837534	24	-2	-81	40
	CPP2h	CPP4h	0.000345058	34	24	-62	57
	FCC2h	CCP2h	0.000175817	41	13	-21	71
	CPP3h	CPP1h	0.000147114	34	-26	-62	56
	CCP1h	FCC1h	0.000145507	40	-14	-22	71
	POO2	PPO2h	7.1311e-05	41	11	-91	24
	CCP4h	CCP2h	3.96284e-05	39	27	-36	65
	CCP1h	CCP3h	3.23555e-05	39	-27	-37	65
	FCC2h	FCC1h	2.73052e-05	37	1	-7	70
	PPO1h	POO1	2.29077e-05	41	-13	-94	23
	FCC2h	FFC2h	3.47723e-06	40	11	10	65
	CCP4h	CPP4h	2.83354e-06	38	36	-49	56
	FFC1h	FCC1h	1.9301e-06	40	-12	9	65
	FCC2h	FCC4h	7.25476e-07	39	26	-5	65
	FCC3h	FCC1h	2.3042e-07	39	-28	-6	64
G_Precuneus-5
	Source	Detector	Specificity	Distance (mm)	X (mm)	Y (mm)	Z (mm)
	CPP2h	CPP1h	0.0420883	35	-1	-61	61
	PPO1h	CPP1h	0.0410716	40	-13	-73	50
	CPP2h	CCP2h	0.0201876	40	14	-49	67
	CCP1h	CPP1h	0.0155749	40	-15	-49	67
	CCP1h	CCP2h	0.013037	40	0	-35	71
	CPP2h	PPO2h	0.0115923	41	11	-72	50
G_Precuneus-6
	Source	Detector	Specificity	Distance (mm)	X (mm)	Y (mm)	Z (mm)
	CPP2h	CPP1h	0.510746	35	-1	-61	61
	CPP2h	CCP2h	0.178459	40	14	-49	67
	CPP2h	PPO2h	0.165881	41	11	-72	50
	PPO1h	CPP1h	0.145982	40	-13	-73	50
	CCP1h	CPP1h	0.124701	40	-15	-49	67
	CPP2h	CPP4h	0.0826738	34	24	-62	57
	CCP1h	CCP2h	0.0435929	40	0	-35	71
	CPP3h	CPP1h	0.0418767	34	-26	-62	56
	PPO1h	PPO2h	0.0124037	24	-2	-81	40
G_Precuneus-7
	Source	Detector	Specificity	Distance (mm)	X (mm)	Y (mm)	Z (mm)
	PPO1h	PPO2h	0.00681496	24	-2	-81	40
	CPP2h	PPO2h	0.00586191	41	11	-72	50
	PPO1h	CPP1h	0.00360615	40	-13	-73	50
	CPP2h	CPP1h	0.00205958	35	-1	-61	61
	POO2	PPO2h	0.00107327	41	11	-91	24
	CPP2h	CCP2h	0.000459899	40	14	-49	67
	PPO1h	POO1	0.000390563	41	-13	-94	23
	CCP1h	CPP1h	0.00028761	40	-15	-49	67
	CPP2h	CPP4h	0.000229366	34	24	-62	57
	CPP3h	CPP1h	7.90226e-05	34	-26	-62	56
	CCP1h	CCP2h	7.81106e-05	40	0	-35	71
	FCC2h	CCP2h	9.88828e-06	41	13	-21	71
	CCP1h	FCC1h	6.78666e-06	40	-14	-22	71
	CCP4h	CCP2h	2.40801e-06	39	27	-36	65
	POO2	PPO6h	2.3008e-06	44	24	-93	15
	CCP4h	CPP4h	1.23897e-06	38	36	-49	56
	CCP1h	CCP3h	2.90271e-07	39	-27	-37	65
G_Precuneus-8
	Source	Detector	Specificity	Distance (mm)	X (mm)	Y (mm)	Z (mm)
	PPO1h	PPO2h	0.178126	24	-2	-81	40
	CPP2h	PPO2h	0.120718	41	11	-72	50
	PPO1h	CPP1h	0.0690698	40	-13	-73	50
	CPP2h	CPP1h	0.0184937	35	-1	-61	61
	POO2	PPO2h	0.0142083	41	11	-91	24
G_Precuneus-9
	Source	Detector	Specificity	Distance (mm)	X (mm)	Y (mm)	Z (mm)
	CPP2h	PPO2h	0.196265	41	11	-72	50
	PPO1h	CPP1h	0.106889	40	-13	-73	50
	CPP2h	CPP1h	0.0658117	35	-1	-61	61
	PPO1h	PPO2h	0.057971	24	-2	-81	40
	CPP2h	CPP4h	0.0398871	34	24	-62	57
	CPP2h	CCP2h	0.0117049	40	14	-49	67
S_Parietooccipital-1
	Source	Detector	Specificity	Distance (mm)	X (mm)	Y (mm)	Z (mm)
	PPO1h	PPO2h	7.48714e-05	24	-2	-81	40
	POO2	PPO2h	3.237e-05	41	11	-91	24
	CPP2h	PPO2h	3.07093e-05	41	11	-72	50
	PPO1h	CPP1h	2.01053e-05	40	-13	-73	50
	PPO1h	POO1	1.33798e-05	41	-13	-94	23
S_Parietooccipital-2
	Source	Detector	Specificity	Distance (mm)	X (mm)	Y (mm)	Z (mm)
	PPO1h	PPO2h	0.000123864	24	-2	-81	40
	CPP2h	PPO2h	5.21022e-05	41	11	-72	50
	POO2	PPO2h	4.38957e-05	41	11	-91	24
	PPO1h	CPP1h	3.55543e-05	40	-13	-73	50
	PPO1h	POO1	1.89152e-05	41	-13	-94	23
	CPP2h	CPP1h	1.40775e-06	35	-1	-61	61
S_Parietooccipital-3
	Source	Detector	Specificity	Distance (mm)	X (mm)	Y (mm)	Z (mm)
	PPO1h	PPO2h	0.145487	24	-2	-81	40
	CPP2h	PPO2h	0.0699562	41	11	-72	50
	PPO1h	CPP1h	0.065687	40	-13	-73	50
	POO2	PPO2h	0.0109472	41	11	-91	24
S_Parietooccipital-4
	Source	Detector	Specificity	Distance (mm)	X (mm)	Y (mm)	Z (mm)
	PPO1h	PPO2h	9.07653e-05	24	-2	-81	40
	POO2	PPO2h	5.07554e-05	41	11	-91	24
	CPP2h	PPO2h	3.4442e-05	41	11	-72	50
	PPO1h	CPP1h	2.39917e-05	40	-13	-73	50
	PPO1h	POO1	2.26899e-05	41	-13	-94	23
	POO2	PPO6h	1.71079e-06	44	24	-93	15
	CPP2h	CPP1h	1.3284e-06	35	-1	-61	61
	POO2	OI2h	2.47626e-07	41	12	-98	-1
	PPO5h	POO1	2.4264e-07	43	-26	-94	14
S_Parietooccipital-5
	Source	Detector	Specificity	Distance (mm)	X (mm)	Y (mm)	Z (mm)
	PPO1h	POO1	9.35427e-07	41	-13	-94	23
	PPO5h	POO1	7.43325e-07	43	-26	-94	14
	POO2	PPO6h	4.78316e-07	44	24	-93	15
S_Parietooccipital-6
	Source	Detector	Specificity	Distance (mm)	X (mm)	Y (mm)	Z (mm)
	PPO1h	PPO2h	0.011088	24	-2	-81	40
G_Cuneus-1
	Source	Detector	Specificity	Distance (mm)	X (mm)	Y (mm)	Z (mm)
	PPO1h	PPO2h	0.133418	24	-2	-81	40
	POO2	PPO2h	0.052691	41	11	-91	24
	CPP2h	PPO2h	0.0302403	41	11	-72	50
	PPO1h	POO1	0.0301601	41	-13	-94	23
	PPO1h	CPP1h	0.0214509	40	-13	-73	50
G_Cuneus-2
	Source	Detector	Specificity	Distance (mm)	X (mm)	Y (mm)	Z (mm)
	POO2	PPO2h	0.0903021	41	11	-91	24
	POO2	POO1	0.0500216	27	-5	-100	10
	PPO1h	POO1	0.0432487	41	-13	-94	23
G_Calcarine-1
	Source	Detector	Specificity	Distance (mm)	X (mm)	Y (mm)	Z (mm)
	POO2	PPO2h	0.00387744	41	11	-91	24
	PPO1h	POO1	0.00173127	41	-13	-94	23
	PPO1h	PPO2h	0.00109373	24	-2	-81	40
	POO2	POO1	0.000568573	27	-5	-100	10
	CPP2h	PPO2h	0.000308775	41	11	-72	50
	PPO1h	CPP1h	0.000217058	40	-13	-73	50
	POO2	OI2h	0.000160533	41	12	-98	-1
	POO2	PPO6h	0.000151191	44	24	-93	15
	OI1h	OI2h	0.000145757	29	-4	-92	-17
	PPO5h	POO1	4.80428e-05	43	-26	-94	14
	OI1h	POO1	2.37458e-05	41	-15	-100	-2
	CPP2h	CPP1h	1.25496e-05	35	-1	-61	61
	POO10h	OI2h	7.8956e-06	29	21	-91	-18
	CPP2h	CPP4h	9.25315e-07	34	24	-62	57
	CPP2h	CCP2h	7.85494e-07	40	14	-49	67
G_Calcarine-2
	Source	Detector	Specificity	Distance (mm)	X (mm)	Y (mm)	Z (mm)
	POO2	PPO2h	0.0052298	41	11	-91	24
	POO2	POO1	0.00483332	27	-5	-100	10
	POO2	OI2h	0.00282432	41	12	-98	-1
	PPO1h	POO1	0.00240735	41	-13	-94	23
	POO2	PPO6h	0.000681744	44	24	-93	15
	OI1h	POO1	0.000638867	41	-15	-100	-2
	PPO5h	POO1	0.000268881	43	-26	-94	14
	OI1h	OI2h	0.000121118	29	-4	-92	-17
	PPO1h	PPO2h	9.94828e-05	24	-2	-81	40
	CPP2h	PPO2h	1.73398e-05	41	11	-72	50
	PPO1h	CPP1h	8.71524e-06	40	-13	-73	50
	POO10h	OI2h	4.13824e-06	29	21	-91	-18
G_Calcarine-3
	Source	Detector	Specificity	Distance (mm)	X (mm)	Y (mm)	Z (mm)
	POO2	OI2h	0.778886	41	12	-98	-1
	POO2	POO1	0.557567	27	-5	-100	10
	OI1h	POO1	0.530473	41	-15	-100	-2
	OI1h	OI2h	0.289208	29	-4	-92	-17
	POO2	PPO2h	0.103739	41	11	-91	24
	POO2	PPO6h	0.0939019	44	24	-93	15
	POO10h	OI2h	0.067293	29	21	-91	-18
	PPO1h	POO1	0.0531034	41	-13	-94	23
	OI1h	POO9h	0.030997	28	-22	-92	-19
	PPO5h	POO1	0.0259723	43	-26	-94	14
G_Lingual-2
	Source	Detector	Specificity	Distance (mm)	X (mm)	Y (mm)	Z (mm)
	OI1h	OI2h	0.000185128	29	-4	-92	-17
	POO2	OI2h	2.10596e-05	41	12	-98	-1
	POO10h	OI2h	1.44637e-05	29	21	-91	-18
	OI1h	POO1	2.59085e-06	41	-15	-100	-2
	POO2	PPO6h	9.59322e-08	44	24	-93	15
G_Lingual-3
	Source	Detector	Specificity	Distance (mm)	X (mm)	Y (mm)	Z (mm)
	OI1h	OI2h	0.000511485	29	-4	-92	-17
	POO2	OI2h	7.87669e-05	41	12	-98	-1
	POO10h	OI2h	4.58847e-05	29	21	-91	-18
	OI1h	POO1	1.04297e-05	41	-15	-100	-2
	POO2	PPO6h	9.58242e-08	44	24	-93	15
G_Lingual-4
	Source	Detector	Specificity	Distance (mm)	X (mm)	Y (mm)	Z (mm)
	OI1h	OI2h	0.000435075	29	-4	-92	-17
	POO10h	OI2h	4.52234e-05	29	21	-91	-18
	POO2	OI2h	4.08904e-05	41	12	-98	-1
	OI1h	POO1	1.22491e-05	41	-15	-100	-2
	OI1h	POO9h	7.66817e-06	28	-22	-92	-19
G_Lingual-5
	Source	Detector	Specificity	Distance (mm)	X (mm)	Y (mm)	Z (mm)
	OI1h	OI2h	0.00766458	29	-4	-92	-17
	POO10h	OI2h	0.00119976	29	21	-91	-18
	POO2	OI2h	0.000972276	41	12	-98	-1
	OI1h	POO1	0.000559421	41	-15	-100	-2
	OI1h	POO9h	0.000506813	28	-22	-92	-19
	POO2	PPO6h	1.60089e-05	44	24	-93	15
	POO2	POO1	1.14772e-05	27	-5	-100	10
	PPO5h	POO1	9.35071e-06	43	-26	-94	14
	POO10h	PPO10h	2.71799e-06	29	37	-81	-23
	PPO9h	POO9h	1.23955e-06	28	-37	-81	-24
	PPO1h	POO1	3.85392e-07	41	-13	-94	23
	POO2	PPO2h	2.10808e-07	41	11	-91	24
G_Lingual-6
	Source	Detector	Specificity	Distance (mm)	X (mm)	Y (mm)	Z (mm)
	OI1h	OI2h	0.00547903	29	-4	-92	-17
	POO2	OI2h	0.00218839	41	12	-98	-1
	POO10h	OI2h	0.000903022	29	21	-91	-18
	OI1h	POO1	0.000590189	41	-15	-100	-2
	OI1h	POO9h	0.000147147	28	-22	-92	-19
	POO2	POO1	9.65873e-05	27	-5	-100	10
	POO2	PPO6h	1.95397e-05	44	24	-93	15
	POO2	PPO2h	1.53355e-05	41	11	-91	24
	PPO5h	POO1	8.57098e-06	43	-26	-94	14
	PPO1h	POO1	4.15447e-06	41	-13	-94	23
	POO10h	PPO10h	2.74731e-06	29	37	-81	-23
G_Hippocampus-1
	Source	Detector	Specificity	Distance (mm)	X (mm)	Y (mm)	Z (mm)
	FFT8h	FFT10h	0.00196407	37	54	15	-8
	FFT9h	FFT7h	0.00175101	37	-53	13	-9
	FFT9h	FTT9h	0.000116682	32	-58	-3	-27
	FTT10h	FFT10h	5.25909e-05	31	59	-1	-27
	FFT8h	FTT8h	5.06305e-05	32	60	4	5
	FTT7h	FFT7h	2.04632e-05	33	-58	1	4
	FTT10h	FTT8h	4.73395e-06	40	64	-10	-13
	FFT8h	FFC6h	2.93045e-06	33	54	21	20
	FTT7h	FTT9h	1.82931e-06	39	-63	-13	-14
	FFC5h	FFT7h	3.12668e-07	33	-53	19	19
G_ParaHippocampal-1
	Source	Detector	Specificity	Distance (mm)	X (mm)	Y (mm)	Z (mm)
	FFT9h	FFT7h	5.1236e-06	37	-53	13	-9
	FFT8h	FFT10h	3.01142e-07	37	54	15	-8
G_Fusiform-1
	Source	Detector	Specificity	Distance (mm)	X (mm)	Y (mm)	Z (mm)
	FFT9h	FTT9h	0.00019546	32	-58	-3	-27
	FTT10h	FFT10h	6.83868e-05	31	59	-1	-27
	FTT7h	FTT9h	1.24045e-05	39	-63	-13	-14
	FTT10h	FTT8h	7.46518e-06	40	64	-10	-13
	FFT8h	FFT10h	4.07409e-06	37	54	15	-8
	FFT9h	FFT7h	2.81282e-06	37	-53	13	-9
G_Fusiform-2
	Source	Detector	Specificity	Distance (mm)	X (mm)	Y (mm)	Z (mm)
	TPP10h	PPO10h	9.52181e-06	28	48	-65	-27
	TPP10h	TPP8h	2.92348e-06	38	58	-57	-9
	FTT10h	FTT8h	1.22634e-06	40	64	-10	-13
G_Fusiform-3
	Source	Detector	Specificity	Distance (mm)	X (mm)	Y (mm)	Z (mm)
	TPP10h	PPO10h	0.00169576	28	48	-65	-27
	TPP10h	TPP8h	0.00149988	38	58	-57	-9
	PPO9h	TPP9h	0.00096816	28	-48	-65	-26
	TPP7h	TPP9h	0.000708457	38	-58	-57	-9
	TTP8h	TPP8h	1.19423e-05	31	64	-47	5
	POO10h	PPO10h	7.31688e-06	29	37	-81	-23
	TPP7h	TTP7h	3.94882e-06	32	-64	-46	4
	PPO9h	POO9h	1.04109e-06	28	-37	-81	-24
G_Fusiform-4
	Source	Detector	Specificity	Distance (mm)	X (mm)	Y (mm)	Z (mm)
	PPO9h	TPP9h	0.0414518	28	-48	-65	-26
	TPP10h	PPO10h	0.0160986	28	48	-65	-27
G_Fusiform-5
	Source	Detector	Specificity	Distance (mm)	X (mm)	Y (mm)	Z (mm)
	TPP10h	TPP8h	4.07053e-05	38	58	-57	-9
	TPP10h	PPO10h	3.90323e-05	28	48	-65	-27
	PPO9h	TPP9h	1.18658e-05	28	-48	-65	-26
	TPP7h	TPP9h	8.87058e-06	38	-58	-57	-9
	POO10h	PPO10h	1.22345e-06	29	37	-81	-23
G_Fusiform-6
	Source	Detector	Specificity	Distance (mm)	X (mm)	Y (mm)	Z (mm)
	TPP10h	PPO10h	0.000335251	28	48	-65	-27
	PPO9h	POO9h	0.00019739	28	-37	-81	-24
	PPO9h	TPP9h	0.000193692	28	-48	-65	-26
	TPP10h	TPP8h	0.000156452	38	58	-57	-9
	POO10h	PPO10h	0.00010755	29	37	-81	-23
	TPP7h	TPP9h	5.03541e-05	38	-58	-57	-9
	POO2	OI2h	1.12068e-05	41	12	-98	-1
	OI1h	OI2h	7.42019e-06	29	-4	-92	-17
	OI1h	POO1	7.16738e-06	41	-15	-100	-2
	PPO5h	POO1	4.96005e-06	43	-26	-94	14
	POO2	PPO6h	2.45106e-06	44	24	-93	15
	CPP6h	TPP8h	2.78172e-07	35	55	-61	20
G_Fusiform-7
	Source	Detector	Specificity	Distance (mm)	X (mm)	Y (mm)	Z (mm)
	OI1h	POO9h	0.0069498	28	-22	-92	-19
	PPO9h	POO9h	0.00540294	28	-37	-81	-24
	OI1h	OI2h	0.00496895	29	-4	-92	-17
	POO10h	OI2h	0.00191302	29	21	-91	-18
	POO10h	PPO10h	0.00170662	29	37	-81	-23
	OI1h	POO1	0.00164458	41	-15	-100	-2
	POO2	OI2h	0.000699734	41	12	-98	-1
	PPO5h	POO1	0.00018219	43	-26	-94	14
	POO2	PPO6h	8.81367e-05	44	24	-93	15
	PPO9h	TPP9h	7.8632e-05	28	-48	-65	-26
	TPP10h	PPO10h	4.50419e-05	28	48	-65	-27
	TPP7h	TPP9h	3.24701e-06	38	-58	-57	-9
	POO2	POO1	2.77798e-06	27	-5	-100	10
	TPP10h	TPP8h	2.35869e-06	38	58	-57	-9
N_Amygdala-1
	Source	Detector	Specificity	Distance (mm)	X (mm)	Y (mm)	Z (mm)
	FFT9h	FFT7h	3.13782e-05	37	-53	13	-9
	FFT8h	FFT10h	1.12214e-05	37	54	15	-8
N_Caudate-3
	Source	Detector	Specificity	Distance (mm)	X (mm)	Y (mm)	Z (mm)
	FFT9h	FFT7h	3.2066e-06	37	-53	13	-9
	FFT8h	FFT10h	1.18557e-06	37	54	15	-8
N_Putamen-2
	Source	Detector	Specificity	Distance (mm)	X (mm)	Y (mm)	Z (mm)
	FFT9h	FFT7h	2.80667e-05	37	-53	13	-9
	FFT8h	FFT10h	5.80772e-06	37	54	15	-8
N_Putamen-3
	Source	Detector	Specificity	Distance (mm)	X (mm)	Y (mm)	Z (mm)
	FFT9h	FFT7h	7.06695e-05	37	-53	13	-9
	FFT8h	FFT10h	5.15406e-05	37	54	15	-8
	FTT7h	FFT7h	7.37741e-06	33	-58	1	4
	FFT8h	FTT8h	4.71999e-06	32	60	4	5

## Sheet: 2_Chn
Channel	Source	Detector	Distance (mm)	brainSens	X (mm)	Y (mm)	Z (mm)	Landmark	Specificity
1	AFp1	AFp2	26	0.0415864	0	64	10	G_Frontal_Med_Orb-1	0.252667
								G_Frontal_Sup_Medial-1	0.171933
								G_Frontal_Sup_Medial-2	0.168826
								G_Frontal_Sup-1	0.134046
								G_Frontal_Sup-2	0.0834755
								S_Anterior_Rostral-1	0.0703797
								S_Sup_Frontal-1	0.0589786
								S_Sup_Frontal-2	0.0246675
								Brain_Outside	0.0118812
2	AFp1	AFF1h	42	0.0895194	-9	58	23	G_Frontal_Sup-2	0.371558
								G_Frontal_Sup_Medial-2	0.255997
								G_Frontal_Sup-1	0.118331
								G_Frontal_Sup_Medial-1	0.065213
								G_Frontal_Med_Orb-1	0.0500577
								S_Sup_Frontal-3	0.0268068
								S_Sup_Frontal-2	0.0252768
								Brain_Outside	0.0185242
								S_Anterior_Rostral-1	0.0177728
								G_Frontal_Mid-2	0.0114875
3	AFp1	AFF5h	47	0.104796	-26	58	14	S_Sup_Frontal-2	0.240589
								G_Frontal_Mid-2	0.21218
								G_Frontal_Sup-1	0.155141
								G_Frontal_Sup-2	0.0889154
								S_Sup_Frontal-3	0.0758581
								G_Frontal_Mid-1	0.0511804
								G_Frontal_Med_Orb-1	0.0447972
								G_Frontal_Mid_Orb-2	0.0270965
								G_Frontal_Sup_Medial-2	0.0220271
								S_Sup_Frontal-1	0.0211042
								S_Inf_Frontal-1	0.0175033
								G_Frontal_Sup_Medial-1	0.0161251
								Brain_Outside	0.0137238
4	AFF2h	AFp2	41	0.0918419	9	58	23	G_Frontal_Sup-2	0.344126
								G_Frontal_Sup_Medial-2	0.341797
								G_Frontal_Sup_Medial-1	0.0553405
								G_Frontal_Med_Orb-1	0.0429512
								S_Sup_Frontal-3	0.0403945
								S_Sup_Frontal-2	0.0350439
								S_Sup_Frontal-1	0.0327383
								G_Frontal_Sup-1	0.0308553
								Brain_Outside	0.0147684
								S_Anterior_Rostral-1	0.0140943
								G_Frontal_Mid-2	0.0130688
5	AFF2h	AFF1h	23	0.0254954	0	50	38	G_Frontal_Sup-2	0.620792
								G_Frontal_Sup_Medial-2	0.280038
								G_Frontal_Sup_Medial-3	0.0332343
								S_Sup_Frontal-4	0.019116
								Brain_Outside	0.0141524
6	AFF2h	FFC2h	41	0.0720302	9	38	49	G_Frontal_Sup-2	0.600887
								S_Sup_Frontal-4	0.125102
								G_Frontal_Sup_Medial-3	0.0638356
								G_Frontal_Sup_Medial-2	0.0531987
								G_Supp_Motor_Area-2	0.041562
								S_Sup_Frontal-5	0.0244029
								S_Sup_Frontal-3	0.0172276
								G_Supp_Motor_Area-3	0.0158459
								Brain_Outside	0.0116876
7	AFF6h	AFp2	46	0.108019	26	58	15	S_Sup_Frontal-2	0.274838
								G_Frontal_Mid-2	0.166701
								G_Frontal_Sup-2	0.130565
								S_Sup_Frontal-3	0.0954403
								S_Sup_Frontal-1	0.0835275
								G_Frontal_Mid-1	0.0777311
								G_Frontal_Sup_Medial-2	0.0430219
								G_Frontal_Sup-1	0.0315096
								G_Frontal_Mid_Orb-2	0.0264674
								G_Frontal_Med_Orb-1	0.0218162
								Brain_Outside	0.0120729
								G_Frontal_Mid_Orb-1	0.0114798
8	AFF6h	FFC6h	34	0.117804	46	36	26	S_Inf_Frontal-2	0.259543
								G_Frontal_Mid-1	0.254519
								G_Frontal_Mid-5	0.132266
								G_Frontal_Mid-2	0.100383
								G_Frontal_Mid-3	0.0765372
								S_Inf_Frontal-1	0.0564239
								G_Frontal_Inf_Tri-1	0.0343299
								S_Sup_Frontal-2	0.0268091
								G_Frontal_Mid-4	0.0260272
9	FFT9h	FFT7h	37	0.0294792	-53	13	-9	G_Frontal_Inf_Tri-1	0.231298
								S_Sup_Temporal-1	0.209877
								G_Insula-anterior-4	0.120951
								G_Temporal_Sup-4	0.112382
								G_Rolandic_Oper-1	0.0647594
								G_Insula-anterior-5	0.0487614
								S_Sup_Temporal-2	0.0454
								G_Temporal_Pole_Mid-1	0.0397937
								G_Temporal_Mid-1	0.0235961
								G_Temporal_Pole_Sup-2	0.018124
								G_Insula-anterior-2	0.0177769
								G_Temporal_Sup-1	0.0169197
								G_Temporal_Pole_Sup-1	0.0124718
10	FFT9h	FTT9h	32	0.00972432	-58	-3	-27	G_Temporal_Pole_Mid-1	0.264152
								G_Temporal_Mid-1	0.238282
								G_Temporal_Inf-2	0.213256
								G_Temporal_Inf-1	0.0822738
								S_Sup_Temporal-1	0.0727755
								Brain_Outside	0.0469031
								G_Temporal_Mid-2	0.0440357
								S_Sup_Temporal-2	0.0281872
11	FFC5h	AFF5h	35	0.0929823	-45	35	23	S_Inf_Frontal-1	0.254359
								G_Frontal_Mid-1	0.216137
								S_Inf_Frontal-2	0.199595
								G_Frontal_Mid-2	0.126861
								G_Frontal_Inf_Tri-1	0.0750347
								G_Frontal_Mid-5	0.0527059
								G_Frontal_Mid-3	0.0331786
								S_Sup_Frontal-2	0.0102956
12	FFC5h	FFT7h	33	0.0699482	-53	19	19	G_Frontal_Inf_Tri-1	0.541344
								S_Inf_Frontal-2	0.190497
								G_Rolandic_Oper-1	0.0736872
								S_Precentral-1	0.0408037
								S_Precentral-5	0.0386046
								S_Inf_Frontal-1	0.0267486
								G_Frontal_Mid-5	0.0215437
								G_Insula-anterior-4	0.0213252
								S_Rolando-1	0.0142537
13	FFC5h	FFC3h	33	0.0786574	-43	22	39	G_Frontal_Mid-4	0.36173
								G_Frontal_Mid-5	0.199304
								S_Inf_Frontal-2	0.179825
								G_Frontal_Mid-3	0.0749407
								S_Sup_Frontal-4	0.0339514
								S_Precentral-4	0.0299025
								G_Frontal_Inf_Tri-1	0.0265137
								S_Precentral-1	0.0237097
								G_Frontal_Mid-2	0.0206227
								S_Precentral-5	0.0114724
								G_Frontal_Mid-1	0.0105214
14	FFC5h	FCC5h	37	0.105812	-54	6	33	S_Rolando-1	0.32681
								S_Inf_Frontal-2	0.194474
								S_Precentral-5	0.170359
								S_Precentral-1	0.0978099
								G_Frontal_Inf_Tri-1	0.0589399
								S_Precentral-4	0.0523424
								G_Frontal_Mid-5	0.0480807
								G_Frontal_Mid-4	0.0137588
15	FFC1h	AFF1h	41	0.0656773	-8	38	48	G_Frontal_Sup-2	0.625746
								S_Sup_Frontal-4	0.130097
								G_Frontal_Sup_Medial-3	0.0600572
								G_Supp_Motor_Area-2	0.049597
								G_Frontal_Sup_Medial-2	0.0434691
								G_Supp_Motor_Area-3	0.0184107
								Brain_Outside	0.0146752
								S_Sup_Frontal-3	0.0113943
16	FFC1h	FFC3h	33	0.0479113	-24	24	54	S_Sup_Frontal-4	0.446598
								G_Frontal_Mid-4	0.163917
								G_Frontal_Sup-2	0.132376
								S_Sup_Frontal-5	0.0938526
								G_Supp_Motor_Area-2	0.0567066
								G_Frontal_Sup-3	0.0380155
								G_Supp_Motor_Area-3	0.0144893
17	FFC1h	FFC2h	33	0.0428453	1	25	59	G_Frontal_Sup-2	0.464709
								G_Supp_Motor_Area-2	0.242609
								G_Supp_Motor_Area-3	0.102111
								S_Sup_Frontal-4	0.0602041
								G_Frontal_Sup_Medial-3	0.045711
								S_Sup_Frontal-5	0.019279
								G_Frontal_Sup-3	0.0175563
								G_Supp_Motor_Area-1	0.0103337
18	FFC1h	FCC1h	40	0.0568928	-12	9	65	G_Supp_Motor_Area-3	0.267349
								G_Supp_Motor_Area-2	0.174961
								G_Frontal_Sup-2	0.0960386
								S_Sup_Frontal-6	0.0960342
								S_Cingulate-4	0.0614656
								S_Sup_Frontal-4	0.0578936
								S_Sup_Frontal-5	0.0504893
								G_Frontal_Sup-3	0.031517
								S_Cingulate-3	0.031146
								S_Rolando-4	0.0199993
								G_Paracentral_Lobule-3	0.0166945
								S_Precentral-3	0.012763
								S_Precentral-2	0.0119278
								G_Paracentral_Lobule-2	0.011134
								S_Precentral-6	0.0102266
								G_Paracentral_Lobule-4	0.0100647
19	FFC4h	FFC2h	32	0.0522549	24	26	54	S_Sup_Frontal-5	0.325214
								G_Frontal_Sup-2	0.185509
								S_Sup_Frontal-4	0.16897
								G_Frontal_Mid-4	0.148692
								G_Frontal_Sup-3	0.0385257
								G_Supp_Motor_Area-2	0.0373387
								G_Frontal_Mid-3	0.0343898
								S_Sup_Frontal-3	0.0115303
20	FFC4h	FFC6h	32	0.0825616	44	24	40	G_Frontal_Mid-4	0.379108
								G_Frontal_Mid-5	0.269685
								S_Inf_Frontal-2	0.137252
								G_Frontal_Mid-3	0.0809956
								S_Sup_Frontal-5	0.0341384
								S_Precentral-1	0.0233819
								S_Precentral-4	0.0183482
								S_Precentral-5	0.0154611
21	FFC4h	FCC4h	38	0.0893354	37	11	55	G_Frontal_Mid-4	0.248038
								S_Sup_Frontal-5	0.243517
								S_Precentral-4	0.154251
								G_Frontal_Mid-5	0.143958
								S_Rolando-3	0.0434162
								S_Sup_Frontal-6	0.0396449
								S_Rolando-2	0.0230319
								S_Precentral-6	0.0207488
								S_Precentral-2	0.0179745
								G_Frontal_Mid-3	0.013355
								S_Sup_Frontal-4	0.0113912
22	FFT8h	FFC6h	33	0.100845	54	21	20	G_Frontal_Inf_Tri-1	0.398494
								S_Inf_Frontal-2	0.271913
								S_Precentral-1	0.0950269
								G_Frontal_Mid-5	0.0537911
								S_Precentral-5	0.0531909
								G_Rolandic_Oper-1	0.047248
								G_Insula-anterior-4	0.020238
								S_Rolando-1	0.0119719
23	FFT8h	FFT10h	37	0.0368832	54	15	-8	G_Frontal_Inf_Tri-1	0.206648
								S_Sup_Temporal-2	0.15882
								G_Temporal_Sup-4	0.0859325
								G_Insula-anterior-4	0.0855877
								Brain_Outside	0.0718971
								S_Sup_Temporal-1	0.0637234
								G_Rolandic_Oper-1	0.0608465
								G_Insula-anterior-5	0.0520875
								G_Insula-anterior-3	0.0411152
								G_Temporal_Pole_Sup-2	0.0356232
								G_Frontal_Inf_Orb-1	0.0265768
								G_Temporal_Sup-1	0.0254821
								G_Temporal_Mid-1	0.0195121
								G_Temporal_Pole_Mid-1	0.0175437
								G_Insula-anterior-2	0.0132209
24	FFT8h	FTT8h	32	0.0637813	60	4	5	G_Rolandic_Oper-1	0.178138
								G_Rolandic_Oper-2	0.162232
								G_Temporal_Sup-3	0.141181
								G_Temporal_Sup-1	0.112516
								G_Frontal_Inf_Tri-1	0.0980249
								G_Temporal_Sup-4	0.0946657
								S_Rolando-1	0.0684767
								G_Insula-anterior-4	0.0508978
								S_Sup_Temporal-2	0.0179666
								Brain_Outside	0.0168334
								G_Insula-anterior-5	0.012472
								S_Precentral-5	0.0100451
25	FTT7h	FFT7h	33	0.0392421	-58	1	4	G_Rolandic_Oper-1	0.204968
								G_Rolandic_Oper-2	0.176311
								G_Temporal_Sup-4	0.168494
								G_Frontal_Inf_Tri-1	0.111289
								G_Temporal_Sup-1	0.0933345
								G_Temporal_Sup-3	0.0544568
								G_Insula-anterior-4	0.0533404
								S_Rolando-1	0.0421886
								S_Sup_Temporal-2	0.0315689
								G_Insula-anterior-5	0.0200812
								G_Temporal_Mid-1	0.0152622
26	FTT7h	FTT9h	39	0.0699661	-63	-13	-14	G_Temporal_Mid-1	0.471578
								G_Temporal_Sup-4	0.118773
								S_Sup_Temporal-2	0.0997849
								G_Temporal_Inf-2	0.0986716
								G_Temporal_Mid-2	0.0908958
								Brain_Outside	0.0259978
								G_Temporal_Mid-3	0.0192886
								G_Temporal_Sup-3	0.0178595
								G_Rolandic_Oper-2	0.0139783
								S_Sup_Temporal-3	0.0127568
27	FTT7h	FCC5h	39	0.0847047	-62	-12	20	S_Rolando-1	0.439331
								G_Rolandic_Oper-2	0.163701
								G_Temporal_Sup-3	0.0979581
								S_Postcentral-1	0.0850206
								G_Temporal_Sup-4	0.0584242
								G_SupraMarginal-2	0.0387503
								G_Supramarginal-1	0.0316491
								G_Supramarginal-3	0.0312384
28	FTT7h	TTP7h	27	0.0277297	-65	-23	4	G_Temporal_Sup-4	0.443909
								G_Temporal_Sup-3	0.191655
								G_Temporal_Mid-3	0.101398
								G_Rolandic_Oper-2	0.0607651
								S_Sup_Temporal-3	0.0561939
								G_Temporal_Mid-2	0.0308973
								G_Supramarginal-1	0.0305602
								G_Temporal_Mid-1	0.0209543
								S_Sup_Temporal-2	0.0168388
								G_SupraMarginal-2	0.0115147
								S_Rolando-1	0.0101251
29	FCC3h	FFC3h	39	0.0799969	-38	9	54	G_Frontal_Mid-4	0.311488
								S_Precentral-4	0.289804
								S_Sup_Frontal-5	0.130476
								S_Sup_Frontal-4	0.0667661
								S_Rolando-3	0.0383705
								S_Rolando-2	0.0344444
								S_Sup_Frontal-6	0.0324037
								G_Frontal_Mid-5	0.0170211
								S_Precentral-6	0.0147198
								S_Precentral-2	0.0119834
30	FCC3h	FCC5h	38	0.0863268	-51	-9	46	S_Rolando-1	0.383762
								S_Rolando-2	0.188437
								S_Precentral-4	0.181587
								S_Rolando-3	0.103282
								S_Postcentral-1	0.0366192
								S_Precentral-5	0.0230499
								G_Supramarginal-3	0.0148459
								S_Postcentral-2	0.0142033
								S_Postcentral-3	0.0131303
31	FCC3h	FCC1h	39	0.0660819	-28	-6	64	S_Sup_Frontal-6	0.16645
								S_Rolando-3	0.163887
								S_Precentral-4	0.124103
								S_Precentral-6	0.0885159
								S_Precentral-2	0.0868442
								S_Sup_Frontal-5	0.0761754
								S_Rolando-4	0.0592745
								S_Cingulate-4	0.0457498
								S_Rolando-2	0.0378568
								G_Supp_Motor_Area-3	0.0362004
								S_Precentral-3	0.0358056
								G_Paracentral_Lobule-2	0.0139149
								G_Paracentral_Lobule-3	0.0125378
								S_Cingulate-3	0.0115867
32	FCC3h	CCP3h	37	0.0587149	-41	-22	59	S_Rolando-3	0.599758
								S_Rolando-2	0.103525
								S_Precentral-4	0.0541284
								S_Postcentral-2	0.0519079
								S_Rolando-4	0.0452292
								S_Postcentral-3	0.0238996
								S_Intraparietal-1	0.0190115
								S_Precentral-6	0.0136816
								G_Parietal_Sup-3	0.0115281
								S_Rolando-1	0.0114012
33	FCC2h	FFC2h	40	0.071143	11	10	65	G_Supp_Motor_Area-3	0.193266
								G_Supp_Motor_Area-2	0.137739
								G_Frontal_Sup-2	0.131555
								S_Sup_Frontal-6	0.110237
								S_Cingulate-4	0.0741121
								S_Cingulate-3	0.0637577
								S_Sup_Frontal-5	0.0632127
								S_Cingulate-2	0.047453
								G_Frontal_Sup-3	0.0400772
								S_Sup_Frontal-4	0.0175863
								G_Paracentral_Lobule-3	0.0174701
								G_Paracentral_Lobule-2	0.0138454
								S_Rolando-4	0.0135923
								S_Rolando-3	0.0121306
								S_Precentral-3	0.0111062
								G_Paracentral_Lobule-4	0.0100707
34	FCC2h	FCC1h	37	0.0595475	1	-7	70	S_Cingulate-4	0.268086
								G_Supp_Motor_Area-3	0.176185
								G_Paracentral_Lobule-3	0.113422
								S_Cingulate-3	0.0974246
								G_Paracentral_Lobule-4	0.0778826
								G_Paracentral_Lobule-2	0.0637755
								S_Rolando-4	0.0473861
								S_Sup_Frontal-6	0.0455255
								S_Cingulate-2	0.024947
								S_Precentral-3	0.0172666
								S_Rolando-3	0.0157629
								G_Supp_Motor_Area-2	0.0124593
35	FCC2h	FCC4h	39	0.0822593	26	-5	65	S_Sup_Frontal-6	0.172931
								S_Rolando-3	0.157517
								S_Sup_Frontal-5	0.107842
								S_Precentral-2	0.0961137
								S_Precentral-6	0.0876774
								S_Cingulate-4	0.0652898
								S_Precentral-4	0.0631776
								S_Precentral-3	0.0419438
								S_Rolando-4	0.0402937
								S_Cingulate-3	0.0383241
								G_Supp_Motor_Area-3	0.0199822
								G_Paracentral_Lobule-2	0.019035
								S_Cingulate-2	0.0163664
								S_Rolando-2	0.014818
								G_Frontal_Mid-5	0.0143581
								G_Paracentral_Lobule-3	0.014324
36	FCC2h	CCP2h	41	0.0540956	13	-21	71	G_Paracentral_Lobule-3	0.178997
								G_Paracentral_Lobule-2	0.168946
								G_Paracentral_Lobule-4	0.14661
								S_Rolando-4	0.141949
								S_Cingulate-4	0.101849
								S_Rolando-3	0.0670999
								S_Cingulate-3	0.0319735
								G_Supp_Motor_Area-3	0.0256835
								G_Parietal_Sup-2	0.0205747
								S_Sup_Frontal-6	0.0203876
								S_Precentral-3	0.0138381
								S_Cingulate-2	0.0103094
								Brain_Outside	0.0101546
37	FCC6h	FFC6h	35	0.112627	54	9	35	S_Rolando-1	0.328
								S_Inf_Frontal-2	0.204916
								S_Precentral-5	0.145679
								G_Frontal_Mid-5	0.10562
								S_Precentral-4	0.0784391
								S_Precentral-1	0.0754317
								G_Frontal_Mid-4	0.0179894
								G_Frontal_Inf_Tri-1	0.0136797
38	FCC6h	FCC4h	38	0.112056	50	-6	49	S_Rolando-1	0.288559
								S_Precentral-4	0.213075
								S_Rolando-2	0.197449
								S_Rolando-3	0.130231
								G_Frontal_Mid-5	0.030654
								S_Postcentral-1	0.026282
								S_Postcentral-2	0.0213514
								S_Sup_Frontal-5	0.0164707
								S_Precentral-5	0.0117873
39	FCC6h	FTT8h	39	0.109048	63	-8	22	S_Rolando-1	0.505488
								G_Rolandic_Oper-2	0.129179
								G_Temporal_Sup-3	0.109712
								S_Postcentral-1	0.103696
								G_SupraMarginal-2	0.0287036
								G_Temporal_Sup-4	0.0260566
								G_Supramarginal-1	0.0254563
								G_Supramarginal-3	0.0250518
								S_Precentral-5	0.0115428
40	FCC6h	CCP6h	36	0.104331	61	-21	39	G_Supramarginal-3	0.255237
								G_Supramarginal-4	0.188146
								S_Rolando-1	0.169258
								S_Postcentral-1	0.121785
								G_SupraMarginal-2	0.100228
								S_Postcentral-3	0.0359177
								S_Postcentral-2	0.0302267
								S_Rolando-2	0.0219126
								S_Intraparietal-1	0.0193682
								G_SupraMarginal-6	0.0139366
								S_Rolando-3	0.0107752
41	FTT10h	FFT10h	31	0.0124819	59	-1	-27	G_Temporal_Mid-1	0.357569
								G_Temporal_Inf-2	0.206482
								G_Temporal_Pole_Mid-1	0.122031
								Brain_Outside	0.116244
								S_Sup_Temporal-2	0.102423
								S_Sup_Temporal-1	0.0418707
								G_Temporal_Inf-1	0.0298392
								G_Temporal_Mid-2	0.0139254
42	FTT10h	FTT8h	40	0.0860875	64	-10	-13	G_Temporal_Mid-1	0.272916
								G_Temporal_Sup-4	0.176564
								G_Temporal_Mid-2	0.172009
								S_Sup_Temporal-2	0.168456
								G_Temporal_Inf-2	0.0828738
								G_Temporal_Sup-3	0.0587016
								G_Rolandic_Oper-2	0.0179966
								Brain_Outside	0.0178764
43	CCP5h	FCC5h	33	0.0602006	-60	-23	37	G_Supramarginal-3	0.31923
								S_Rolando-1	0.187139
								G_Supramarginal-4	0.147629
								S_Postcentral-1	0.137043
								S_Postcentral-3	0.0665782
								G_SupraMarginal-2	0.0468636
								S_Postcentral-2	0.0283347
								S_Rolando-3	0.0170467
								S_Rolando-2	0.0143397
44	CCP5h	TTP7h	41	0.0852152	-63	-34	21	G_Temporal_Sup-4	0.254513
								G_Supramarginal-4	0.177356
								G_SupraMarginal-2	0.157969
								G_Temporal_Sup-3	0.107601
								G_Supramarginal-3	0.063673
								S_Sup_Temporal-4	0.0629705
								G_Supramarginal-1	0.0536194
								G_SupraMarginal-5	0.0482552
								S_Sup_Temporal-3	0.0142636
								G_SupraMarginal-7	0.0140627
45	CCP5h	CCP3h	41	0.0730192	-51	-36	49	G_Supramarginal-4	0.190449
								S_Rolando-3	0.148429
								G_Supramarginal-3	0.11847
								G_SupraMarginal-6	0.109363
								S_Postcentral-2	0.107536
								S_Intraparietal-1	0.0835279
								S_Postcentral-3	0.0819913
								G_Parietal_Inf-1	0.0387463
								G_Angular-1	0.0317625
								S_Intraparietal-2	0.0231555
								G_Parietal_Sup-3	0.0180004
								S_Rolando-4	0.0113092
46	CCP5h	CPP5h	35	0.0527315	-57	-49	36	G_Angular-1	0.232678
								G_Supramarginal-4	0.218112
								G_SupraMarginal-7	0.209687
								S_Sup_Temporal-5	0.154972
								G_SupraMarginal-5	0.0565016
								G_SupraMarginal-6	0.0474227
								S_Sup_Temporal-4	0.0177409
								G_Supramarginal-3	0.0151128
								G_Parietal_Inf-1	0.0116683
								G_Angular-2	0.0114836
47	CCP1h	FCC1h	40	0.0478898	-14	-22	71	S_Rolando-4	0.231147
								G_Paracentral_Lobule-3	0.159342
								G_Paracentral_Lobule-2	0.136549
								G_Paracentral_Lobule-4	0.125254
								S_Cingulate-4	0.0912807
								S_Rolando-3	0.0512697
								G_Supp_Motor_Area-3	0.0368874
								S_Sup_Frontal-6	0.0293362
								G_Parietal_Sup-2	0.0240667
								S_Precentral-3	0.0210237
								S_Cingulate-3	0.0155218
								S_Precentral-2	0.0109587
48	CCP1h	CCP3h	39	0.0424789	-27	-37	65	S_Rolando-4	0.308672
								S_Rolando-3	0.197924
								S_Postcentral-2	0.110888
								G_Parietal_Sup-2	0.0731352
								G_Parietal_Sup-3	0.0698149
								G_Paracentral_Lobule-2	0.050716
								G_Paracentral_Lobule-3	0.0460248
								G_Paracentral_Lobule-4	0.0251497
								S_Postcentral-3	0.0220456
								S_Intraparietal-1	0.0182104
								S_Intraparietal-2	0.0128232
								G_Parietal_Inf-1	0.0100668
49	CCP1h	CCP2h	40	0.0306724	0	-35	71	G_Paracentral_Lobule-4	0.306024
								G_Paracentral_Lobule-3	0.230405
								G_Paracentral_Lobule-2	0.1246
								S_Rolando-4	0.0858846
								S_Cingulate-7	0.0544757
								G_Precuneus-6	0.0435929
								G_Parietal_Sup-2	0.0435374
								G_Parietal_Sup-5	0.0199165
								S_Rolando-3	0.0175973
								G_Precuneus-5	0.013037
								S_Cingulate-4	0.0123012
								Brain_Outside	0.0105407
50	CCP1h	CPP1h	40	0.0308677	-15	-49	67	G_Parietal_Sup-5	0.228491
								G_Parietal_Sup-2	0.135801
								G_Precuneus-6	0.124701
								G_Parietal_Sup-3	0.100787
								S_Rolando-4	0.0976043
								G_Paracentral_Lobule-3	0.0665458
								G_Paracentral_Lobule-4	0.0564804
								G_Paracentral_Lobule-2	0.0405964
								S_Cingulate-7	0.0307882
								S_Rolando-3	0.0173359
								G_Precuneus-5	0.0155749
								S_Postcentral-2	0.0154094
								G_Parietal_Sup-4	0.0137015
								G_Parietal_Sup-1	0.0124692
51	CCP4h	FCC4h	40	0.0827648	39	-20	60	S_Rolando-3	0.568434
								S_Postcentral-2	0.100059
								S_Rolando-2	0.0530855
								S_Rolando-4	0.043299
								S_Precentral-4	0.0429395
								S_Intraparietal-1	0.0389568
								S_Precentral-6	0.0247962
								S_Sup_Frontal-5	0.0146271
								S_Precentral-2	0.0141335
								S_Intraparietal-2	0.0138613
								S_Sup_Frontal-6	0.0124612
								G_Parietal_Sup-3	0.010962
52	CCP4h	CCP2h	39	0.0492907	27	-36	65	S_Rolando-4	0.21386
								S_Rolando-3	0.158538
								S_Postcentral-2	0.137046
								G_Parietal_Sup-2	0.0850011
								G_Paracentral_Lobule-2	0.0829747
								G_Parietal_Sup-3	0.0616809
								G_Paracentral_Lobule-3	0.0482329
								S_Intraparietal-1	0.0468527
								G_Paracentral_Lobule-4	0.0425731
								G_Parietal_Sup-1	0.0289992
								S_Intraparietal-2	0.0206645
								G_Parietal_Inf-1	0.0172534
								G_Parietal_Sup-4	0.0109192
								S_Cingulate-7	0.0107794
53	CCP4h	CCP6h	40	0.0883528	52	-36	50	G_Supramarginal-4	0.187093
								S_Intraparietal-1	0.133425
								G_SupraMarginal-6	0.132876
								S_Postcentral-2	0.119875
								G_Angular-1	0.10025
								S_Intraparietal-2	0.0838235
								G_Parietal_Inf-1	0.0699391
								S_Rolando-3	0.0613541
								G_Supramarginal-3	0.0413166
								G_SupraMarginal-7	0.0142131
								G_Parietal_Sup-3	0.0117068
54	CCP4h	CPP4h	38	0.0498327	36	-49	56	S_Intraparietal-1	0.174261
								G_Parietal_Inf-1	0.172337
								S_Intraparietal-2	0.172209
								S_Postcentral-2	0.0927961
								G_Parietal_Sup-4	0.071779
								G_Parietal_Sup-3	0.0708616
								S_Intraparietal-3	0.0649332
								G_Angular-1	0.0541024
								S_Rolando-3	0.0525297
								S_Rolando-4	0.0181464
								G_Parietal_Sup-1	0.0111454
55	TTP8h	FTT8h	31	0.0579514	66	-23	5	G_Temporal_Sup-4	0.401398
								G_Temporal_Sup-3	0.283685
								G_Temporal_Mid-3	0.0884717
								G_Temporal_Mid-2	0.0584531
								G_Rolandic_Oper-2	0.0511766
								S_Sup_Temporal-3	0.045281
								G_Supramarginal-1	0.0272567
								S_Rolando-1	0.0127269
56	TTP8h	CCP6h	40	0.101859	64	-35	24	G_Supramarginal-4	0.214923
								G_SupraMarginal-5	0.175942
								G_Temporal_Sup-4	0.174377
								G_SupraMarginal-2	0.121467
								S_Sup_Temporal-4	0.0875423
								G_Temporal_Sup-3	0.065032
								G_Supramarginal-1	0.0447888
								S_Sup_Temporal-3	0.0276508
								G_Supramarginal-3	0.020439
								G_SupraMarginal-7	0.0160238
								Brain_Outside	0.0116758
57	TTP8h	TPP8h	31	0.0719072	64	-47	5	S_Sup_Temporal-4	0.258759
								G_Temporal_Mid-4	0.219595
								S_Sup_Temporal-3	0.17253
								G_Temporal_Mid-3	0.078664
								G_Temporal_Sup-4	0.0684181
								G_Temporal_Inf-3	0.0675983
								G_Temporal_Mid-2	0.0482007
								Brain_Outside	0.0262871
								S_Sup_Temporal-5	0.0187801
								G_Temporal_Inf-4	0.0150776
58	TPP7h	TTP7h	32	0.0558305	-64	-46	4	S_Sup_Temporal-4	0.30777
								G_Temporal_Sup-4	0.156602
								G_Temporal_Mid-3	0.137699
								G_Temporal_Mid-4	0.121187
								G_Temporal_Mid-2	0.102898
								S_Sup_Temporal-3	0.0895277
								G_Temporal_Inf-3	0.0591627
59	TPP7h	TPP9h	38	0.0419839	-58	-57	-9	G_Temporal_Inf-3	0.603316
								G_Temporal_Mid-4	0.134847
								G_Temporal_Inf-4	0.105959
								G_Temporal_Mid-2	0.0467597
								Brain_Outside	0.0322941
								S_Sup_Temporal-4	0.0192869
								G_Temporal_Mid-3	0.0139722
								G_Occipital_Inf-1	0.0123882
60	TPP7h	CPP5h	36	0.0503285	-56	-61	19	S_Sup_Temporal-5	0.330684
								G_Temporal_Mid-4	0.201694
								S_Sup_Temporal-4	0.172363
								G_SupraMarginal-7	0.152501
								G_Angular-3	0.0341143
								G_Angular-2	0.0226436
								G_Angular-1	0.0175969
								G_Occipital_Mid-3	0.0143342
								G_Temporal_Inf-4	0.0132533
61	CPP3h	CCP3h	38	0.0453682	-38	-50	55	S_Intraparietal-2	0.162771
								G_Parietal_Sup-3	0.123207
								G_Angular-1	0.11241
								G_Parietal_Inf-1	0.0995137
								S_Rolando-3	0.0940804
								S_Intraparietal-1	0.0789161
								S_Postcentral-2	0.0755298
								S_Intraparietal-3	0.0653673
								S_Postcentral-3	0.0621022
								G_Parietal_Sup-4	0.0410832
								S_Rolando-4	0.0261102
								G_Angular-2	0.0191477
								G_Parietal_Sup-5	0.0106144
62	CPP3h	CPP5h	33	0.0317799	-46	-63	42	G_Angular-1	0.542236
								G_Angular-2	0.241187
								S_Sup_Temporal-5	0.0712772
								S_Intraparietal-2	0.0357086
								G_Parietal_Inf-1	0.0354967
								G_Angular-3	0.0258598
63	CPP3h	CPP1h	34	0.0269597	-26	-62	56	G_Parietal_Sup-5	0.240003
								S_Intraparietal-2	0.174856
								S_Intraparietal-3	0.0998566
								G_Parietal_Sup-3	0.0975382
								G_Parietal_Sup-4	0.0943608
								G_Angular-1	0.0682489
								G_Angular-2	0.0572485
								G_Parietal_Inf-1	0.0452591
								G_Precuneus-6	0.0418767
								S_Intraparietal-1	0.019226
64	CPP2h	CCP2h	40	0.0330248	14	-49	67	G_Precuneus-6	0.178459
								G_Parietal_Sup-5	0.158957
								G_Parietal_Sup-2	0.103793
								G_Paracentral_Lobule-4	0.0902655
								S_Cingulate-7	0.066866
								G_Paracentral_Lobule-3	0.0647195
								G_Parietal_Sup-3	0.0556785
								G_Paracentral_Lobule-2	0.0542026
								S_Rolando-4	0.0464915
								G_Parietal_Sup-4	0.0353425
								G_Parietal_Sup-1	0.0335519
								S_Intraparietal-3	0.0218382
								G_Precuneus-5	0.0201876
								S_Rolando-3	0.0125264
								G_Precuneus-9	0.0117049
65	CPP2h	CPP1h	35	0.0103951	-1	-61	61	G_Precuneus-6	0.510746
								G_Parietal_Sup-5	0.220238
								G_Precuneus-9	0.0658117
								G_Precuneus-5	0.0420883
								S_Cingulate-7	0.0202347
								G_Precuneus-8	0.0184937
								S_Intraparietal-3	0.0161055
								G_Parietal_Sup-2	0.0155213
								G_Parietal_Sup-3	0.0149378
66	CPP2h	CPP4h	34	0.0267554	24	-62	57	S_Intraparietal-3	0.236844
								G_Parietal_Sup-5	0.143125
								S_Intraparietal-2	0.125221
								G_Parietal_Sup-4	0.123979
								G_Precuneus-6	0.0826738
								G_Parietal_Inf-1	0.0662931
								S_Intraparietal-1	0.0482788
								G_Precuneus-9	0.0398871
								G_Parietal_Sup-3	0.0365668
								G_Angular-2	0.0184074
								G_Occipital_Mid-1	0.0142752
								G_Angular-1	0.013403
67	CPP2h	PPO2h	41	0.0337061	11	-72	50	G_Precuneus-9	0.196265
								G_Precuneus-6	0.165881
								G_Precuneus-8	0.120718
								G_Occipital_Sup-1	0.0919241
								S_Intraparietal-3	0.0751623
								G_Parietal_Sup-5	0.0748623
								S_Parietooccipital-3	0.0699562
								G_Occipital_Sup-2	0.0496631
								G_Occipital_Mid-1	0.0316851
								G_Cuneus-1	0.0302403
								Brain_Outside	0.015504
								G_Precuneus-5	0.0115923
								G_Parietal_Sup-4	0.0101198
68	CPP6h	CCP6h	34	0.0733413	57	-49	38	G_Angular-1	0.391542
								G_Supramarginal-4	0.161228
								G_Angular-2	0.14609
								G_SupraMarginal-7	0.134745
								S_Sup_Temporal-5	0.0433703
								G_SupraMarginal-5	0.0431443
								G_SupraMarginal-6	0.0324402
								G_Angular-3	0.012705
69	CPP6h	CPP4h	34	0.0494693	45	-63	44	G_Angular-2	0.381484
								G_Angular-1	0.308014
								G_Parietal_Inf-1	0.130091
								G_Occipital_Mid-4	0.0516326
								S_Intraparietal-2	0.0423058
								G_Angular-3	0.0334593
								S_Intraparietal-3	0.0154201
70	CPP6h	TPP8h	35	0.0663865	55	-61	20	S_Sup_Temporal-5	0.321218
								G_Angular-3	0.195619
								G_Angular-2	0.0945071
								S_Sup_Temporal-4	0.0922514
								G_Temporal_Mid-4	0.0690947
								G_Occipital_Mid-3	0.0461215
								G_Occipital_Mid-4	0.0456982
								G_Occipital_Mid-1	0.0271441
								G_Temporal_Inf-5	0.0250058
								G_Angular-1	0.0212079
								G_Occipital_Inf-2	0.0189046
								G_Occipital_Mid-2	0.0140593
								G_SupraMarginal-7	0.0112419
71	CPP6h	PPO6h	34	0.0625645	46	-73	27	G_Occipital_Mid-4	0.485516
								G_Angular-3	0.151916
								G_Angular-2	0.117837
								G_Occipital_Mid-1	0.114697
								G_Occipital_Lat-5	0.0375271
								G_Occipital_Mid-2	0.0253727
								S_Sup_Temporal-5	0.0216291
								G_Occipital_Lat-4	0.0154286
								G_Occipital_Mid-3	0.0138601
72	TPP10h	TPP8h	38	0.0504264	58	-57	-9	G_Temporal_Inf-3	0.371451
								G_Temporal_Inf-4	0.249833
								G_Temporal_Mid-4	0.121474
								G_Occipital_Inf-1	0.0667001
								Brain_Outside	0.056809
								G_Occipital_Inf-2	0.0529662
								G_Temporal_Inf-5	0.0254762
								S_Sup_Temporal-4	0.0167179
73	TPP10h	PPO10h	28	0.010544	48	-65	-27	Brain_Outside	0.708479
								G_Temporal_Inf-3	0.0648034
								G_Temporal_Inf-4	0.0602182
								G_Occipital_Inf-2	0.05654
								G_Occipital_Inf-1	0.0314361
								G_Occipital_Lat-3	0.025662
								G_Occipital_Lat-5	0.0215968
								G_Fusiform-4	0.0160986
74	PPO9h	TPP9h	28	0.00872526	-48	-65	-26	Brain_Outside	0.644097
								G_Temporal_Inf-3	0.18672
								G_Fusiform-4	0.0414518
								G_Occipital_Inf-2	0.0377841
								G_Occipital_Lat-5	0.0356654
								G_Temporal_Inf-4	0.0268563
								G_Occipital_Lat-3	0.0163907
75	PPO9h	POO9h	28	0.0103414	-37	-81	-24	Brain_Outside	0.656175
								G_Occipital_Lat-3	0.102056
								G_Occipital_Lat-5	0.0882894
								G_Occipital_Pole-1	0.0584121
								G_Occipital_Lat-2	0.0493715
								G_Occipital_Inf-2	0.0236701
76	PPO5h	CPP5h	35	0.0419466	-47	-73	26	G_Angular-3	0.253676
								G_Occipital_Mid-4	0.208344
								S_Sup_Temporal-5	0.145361
								G_Angular-2	0.145089
								G_Occipital_Mid-3	0.0888309
								G_Occipital_Mid-1	0.0673474
								G_Angular-1	0.0246977
								G_Occipital_Mid-2	0.0212373
								G_Occipital_Lat-5	0.0209786
77	PPO5h	POO1	43	0.107755	-26	-94	14	G_Occipital_Lat-2	0.296868
								G_Occipital_Lat-4	0.26295
								G_Occipital_Lat-1	0.128613
								G_Occipital_Lat-5	0.103617
								G_Occipital_Sup-2	0.0703471
								G_Occipital_Mid-1	0.0545615
								G_Occipital_Mid-4	0.0312632
								G_Calcarine-3	0.0259723
78	PPO1h	CPP1h	40	0.0357817	-13	-73	50	G_Parietal_Sup-5	0.185767
								G_Precuneus-6	0.145982
								G_Precuneus-9	0.106889
								G_Occipital_Sup-1	0.0725013
								G_Precuneus-8	0.0690698
								G_Occipital_Mid-1	0.0671717
								S_Parietooccipital-3	0.065687
								G_Occipital_Sup-2	0.0498164
								S_Intraparietal-3	0.042963
								G_Precuneus-5	0.0410716
								S_Intraparietal-2	0.0348509
								G_Angular-2	0.0336197
								G_Cuneus-1	0.0214509
								G_Parietal_Sup-3	0.0109929
79	PPO1h	PPO2h	24	0.0055925	-2	-81	40	G_Occipital_Sup-2	0.233288
								G_Precuneus-8	0.178126
								G_Occipital_Sup-1	0.149681
								S_Parietooccipital-3	0.145487
								G_Cuneus-1	0.133418
								G_Precuneus-9	0.057971
								G_Occipital_Mid-1	0.0216349
								Brain_Outside	0.0139973
								G_Precuneus-6	0.0124037
								S_Parietooccipital-6	0.011088
80	PPO1h	POO1	41	0.0742675	-13	-94	23	G_Occipital_Sup-2	0.501798
								G_Occipital_Lat-1	0.150641
								G_Occipital_Lat-2	0.0739328
								G_Calcarine-3	0.0531034
								G_Cuneus-2	0.0432487
								G_Occipital_Lat-4	0.041753
								G_Occipital_Sup-1	0.0328911
								G_Cuneus-1	0.0301601
								G_Occipital_Lat-5	0.0240659
								G_Occipital_Mid-1	0.0102488
81	POO2	PPO2h	41	0.0561484	11	-91	24	G_Occipital_Sup-2	0.426676
								G_Occipital_Lat-1	0.187757
								G_Calcarine-3	0.103739
								G_Cuneus-2	0.0903021
								G_Cuneus-1	0.052691
								G_Occipital_Lat-2	0.0337422
								G_Occipital_Sup-1	0.033666
								G_Precuneus-8	0.0142083
								S_Parietooccipital-3	0.0109472
82	POO2	PPO6h	44	0.109923	24	-93	15	G_Occipital_Lat-2	0.289548
								G_Occipital_Lat-1	0.210518
								G_Occipital_Lat-4	0.188522
								G_Occipital_Sup-2	0.105487
								G_Calcarine-3	0.0939019
								G_Occipital_Lat-5	0.056461
								G_Occipital_Mid-1	0.0220393
83	POO2	POO1	27	0.027811	-5	-100	10	G_Calcarine-3	0.557567
								G_Occipital_Lat-1	0.299597
								G_Occipital_Sup-2	0.059941
								G_Cuneus-2	0.0500216
								G_Occipital_Lat-2	0.0228511
84	POO2	OI2h	41	0.0567465	12	-98	-1	G_Calcarine-3	0.778886
								G_Occipital_Lat-1	0.0897525
								G_Occipital_Pole-1	0.08124
								Brain_Outside	0.0222217
								G_Occipital_Lat-2	0.0124175
85	POO10h	PPO10h	29	0.0168428	37	-81	-23	Brain_Outside	0.589553
								G_Occipital_Pole-1	0.156552
								G_Occipital_Lat-2	0.121645
								G_Occipital_Lat-3	0.0596111
								G_Occipital_Lat-5	0.0407047
								G_Occipital_Inf-2	0.0195233
86	POO10h	OI2h	29	0.00589028	21	-91	-18	G_Occipital_Pole-1	0.467604
								Brain_Outside	0.384839
								G_Calcarine-3	0.067293
								G_Occipital_Lat-2	0.0502417
								G_Occipital_Lat-1	0.0232626
87	OI1h	POO9h	28	0.00542341	-22	-92	-19	Brain_Outside	0.439028
								G_Occipital_Pole-1	0.404388
								G_Occipital_Lat-2	0.0802782
								G_Calcarine-3	0.030997
								G_Occipital_Lat-1	0.023457
88	OI1h	POO1	41	0.0787832	-15	-100	-2	G_Calcarine-3	0.530473
								G_Occipital_Lat-1	0.238406
								G_Occipital_Pole-1	0.133939
								G_Occipital_Lat-2	0.0710421
								Brain_Outside	0.015625
89	OI1h	OI2h	29	0.00457177	-4	-92	-17	Brain_Outside	0.366003
								G_Calcarine-3	0.289208
								G_Occipital_Pole-1	0.266827
								G_Occipital_Lat-1	0.0439641
								G_Occipital_Lat-2	0.0143562

## Sheet: Brodmann
Landmarks: Brodmann
1 - Primary Somatosensory Cortex
2 - Primary Somatosensory Cortex
3 - Primary Somatosensory Cortex
4 - Primary Motor Cortex
5 - Somatosensory Association Cortex
6 - Pre-Motor and Supplementary Motor Cortex
7 - Somatosensory Association Cortex
8 - Includes Frontal eye fields
9 - Dorsolateral prefrontal cortex
10 - Frontopolar area
11 - Orbitofrontal area
17 - Primary Visual Cortex (V1)
18 - Visual Association Cortex (V2)
19 - V3
20 - Inferior Temporal gyrus
21 - Middle Temporal gyrus
22 - Superior Temporal Gyrus
23 - Ventral Posterior cingulate cortex
24 - Ventral Anterior cingulate cortex
25 - Subgenual cortex
32 - Dorsal anterior cingulate cortex
37 - Fusiform gyrus
38 - Temporopolar area
39 - Angular gyrus, part of Wernicke's area
40 - Supramarginal gyrus part of Wernicke's area
41 - Primary and Auditory Association Cortex
42 - Primary and Auditory Association Cortex
43 - Subcentral area
44 - pars opercularis, part of Broca's area
45 - pars triangularis Broca's area
46 - Dorsolateral prefrontal cortex
47 - Inferior prefrontal gyrus
48 - Retrosubicular area

## Sheet: 3_Lnd
1 - Primary Somatosensory Cortex
	Source	Detector	Specificity	Distance (mm)	X (mm)	Y (mm)	Z (mm)
	FCC6h	CCP6h	0.138816	35	62	-20	38
	CCP1h	CPP1h	0.105559	39	-15	-49	73
	CCP4h	CCP2h	0.104799	40	28	-38	70
	CCP5h	FCC5h	0.0805056	35	-60	-19	38
	CCP1h	CCP3h	0.078702	40	-29	-35	70
	CCP4h	CCP6h	0.0740302	40	53	-36	51
	CCP5h	CCP3h	0.0702491	40	-53	-34	51
	CPP2h	CCP2h	0.0661612	39	16	-50	73
	CCP1h	CCP2h	0.0362524	40	1	-34	76
	CCP4h	CPP4h	0.0352564	37	39	-50	60
	CCP4h	FCC4h	0.0284608	38	42	-21	62
	FCC3h	CCP3h	0.0236093	38	-42	-20	61
	CPP3h	CCP3h	0.0211519	38	-39	-49	60
	CCP1h	FCC1h	0.0176741	40	-14	-20	75
	FCC2h	CCP2h	0.015748	40	15	-22	76
2 - Primary Somatosensory Cortex
	Source	Detector	Specificity	Distance (mm)	X (mm)	Y (mm)	Z (mm)
	FCC6h	CCP6h	0.282657	35	62	-20	38
	CCP5h	CCP3h	0.272686	40	-53	-34	51
	CCP5h	FCC5h	0.234668	35	-60	-19	38
	CCP4h	CCP6h	0.228019	40	53	-36	51
	CPP3h	CCP3h	0.17664	38	-39	-49	60
	TTP8h	CCP6h	0.161326	40	65	-33	22
	CCP5h	TTP7h	0.13471	40	-64	-33	22
	CCP4h	CPP4h	0.133656	37	39	-50	60
	CCP4h	CCP2h	0.111564	40	28	-38	70
	CCP1h	CCP3h	0.0897751	40	-29	-35	70
	CCP4h	FCC4h	0.041563	38	42	-21	62
	FCC3h	CCP3h	0.0336521	38	-42	-20	61
	CCP5h	CPP5h	0.0332163	35	-57	-47	37
	CPP6h	CCP6h	0.027023	34	58	-47	38
	CPP2h	CCP2h	0.0173823	39	16	-50	73
	CCP1h	CPP1h	0.0173605	39	-15	-49	73
	FCC6h	FTT8h	0.0112553	39	64	-4	20
3 - Primary Somatosensory Cortex
	Source	Detector	Specificity	Distance (mm)	X (mm)	Y (mm)	Z (mm)
	FCC3h	CCP3h	0.275574	38	-42	-20	61
	CCP4h	CCP2h	0.263504	40	28	-38	70
	CCP1h	CCP3h	0.262112	40	-29	-35	70
	CCP4h	FCC4h	0.25756	38	42	-21	62
	CCP5h	FCC5h	0.225008	35	-60	-19	38
	FCC6h	CCP6h	0.178705	35	62	-20	38
	CCP5h	CCP3h	0.177357	40	-53	-34	51
	CCP4h	CCP6h	0.141277	40	53	-36	51
	CPP3h	CCP3h	0.103836	38	-39	-49	60
	CPP2h	CCP2h	0.0951662	39	16	-50	73
	CCP1h	CCP2h	0.0918982	40	1	-34	76
	FCC6h	FCC4h	0.0886084	38	52	-4	48
	CCP4h	CPP4h	0.0820862	37	39	-50	60
	CCP1h	CPP1h	0.0781344	39	-15	-49	73
	FCC3h	FCC5h	0.0632199	39	-51	-3	48
	FCC2h	CCP2h	0.0610538	40	15	-22	76
	CCP1h	FCC1h	0.0466223	40	-14	-20	75
	FCC6h	FFC6h	0.0190124	37	56	11	34
	FTT7h	FCC5h	0.0183005	39	-62	-3	22
	FCC6h	FTT8h	0.0155915	39	64	-4	20
	FFC5h	FCC5h	0.0101486	35	-55	12	34
4 - Primary Motor Cortex
	Source	Detector	Specificity	Distance (mm)	X (mm)	Y (mm)	Z (mm)
	CCP1h	CCP2h	0.5667	40	1	-34	76
	FCC2h	CCP2h	0.392653	40	15	-22	76
	CCP1h	FCC1h	0.378417	40	-14	-20	75
	CCP4h	FCC4h	0.345282	38	42	-21	62
	CCP1h	CCP3h	0.330409	40	-29	-35	70
	FCC3h	CCP3h	0.315626	38	-42	-20	61
	CCP4h	CCP2h	0.22097	40	28	-38	70
	FCC6h	FCC4h	0.212094	38	52	-4	48
	FCC3h	FCC5h	0.176209	39	-51	-3	48
	CCP1h	CPP1h	0.108801	39	-15	-49	73
	CCP5h	FCC5h	0.0905185	35	-60	-19	38
	CPP2h	CCP2h	0.0851904	39	16	-50	73
	FCC6h	FFC6h	0.0724611	37	56	11	34
	FCC6h	CCP6h	0.0617587	35	62	-20	38
	FCC2h	FCC1h	0.0594628	38	0	-6	73
	FTT7h	FCC5h	0.0486484	39	-62	-3	22
	FFC5h	FCC5h	0.0481985	35	-55	12	34
	FCC2h	FCC4h	0.0461242	39	29	-5	67
	FCC6h	FTT8h	0.0336898	39	64	-4	20
	FCC3h	FCC1h	0.0317882	39	-27	-3	67
	CCP5h	CCP3h	0.024102	40	-53	-34	51
	CPP3h	CCP3h	0.0212522	38	-39	-49	60
	CCP4h	CCP6h	0.0190391	40	53	-36	51
	CCP4h	CPP4h	0.0122977	37	39	-50	60
	FFC4h	FCC4h	0.011401	39	37	12	55
5 - Somatosensory Association Cortex
	Source	Detector	Specificity	Distance (mm)	X (mm)	Y (mm)	Z (mm)
	CPP2h	CCP2h	0.407788	39	16	-50	73
	CCP1h	CPP1h	0.407588	39	-15	-49	73
	CPP2h	CPP1h	0.295103	35	1	-61	66
	CCP1h	CCP2h	0.187686	40	1	-34	76
	CCP4h	CCP2h	0.077046	40	28	-38	70
	CPP2h	CPP4h	0.0746896	35	26	-62	63
	CPP3h	CPP1h	0.0642198	34	-25	-63	62
	PPO1h	CPP1h	0.042977	38	-13	-72	56
	CPP2h	PPO2h	0.0416065	40	14	-72	56
	CCP1h	CCP3h	0.0408545	40	-29	-35	70
	FCC2h	CCP2h	0.0280566	40	15	-22	76
	CCP1h	FCC1h	0.0195263	40	-14	-20	75
6 - Pre-Motor and Supplementary Motor Cortex
	Source	Detector	Specificity	Distance (mm)	X (mm)	Y (mm)	Z (mm)
	FCC2h	FCC1h	0.926719	38	0	-6	73
	FCC2h	FCC4h	0.902383	39	29	-5	67
	FCC3h	FCC1h	0.897716	39	-27	-3	67
	FFC1h	FCC1h	0.711696	40	-12	10	68
	FCC3h	FCC5h	0.668634	39	-51	-3	48
	FCC2h	FFC2h	0.620173	40	13	11	66
	FCC6h	FCC4h	0.610921	38	52	-4	48
	CCP1h	FCC1h	0.526368	40	-14	-20	75
	FCC2h	CCP2h	0.484991	40	15	-22	76
	FCC6h	FFC6h	0.39255	37	56	11	34
	FCC3h	FFC3h	0.390277	38	-38	12	55
	FFC4h	FCC4h	0.388821	39	37	12	55
	FFC5h	FCC5h	0.382463	35	-55	12	34
	FCC3h	CCP3h	0.333459	38	-42	-20	61
	CCP4h	FCC4h	0.301579	38	42	-21	62
	FTT7h	FCC5h	0.182735	39	-62	-3	22
	FTT7h	FFT7h	0.171438	31	-59	9	7
	FFT8h	FTT8h	0.154437	32	62	8	6
	FCC6h	FTT8h	0.142578	39	64	-4	20
	FFC1h	FFC2h	0.113894	33	0	28	60
	CCP1h	CCP3h	0.10536	40	-29	-35	70
	CCP4h	CCP2h	0.0730018	40	28	-38	70
	CCP1h	CCP2h	0.0712292	40	1	-34	76
	FFT8h	FFC6h	0.0675153	33	57	23	19
	FFC5h	FFT7h	0.0407382	33	-56	24	20
	CCP5h	FCC5h	0.0383134	35	-60	-19	38
	FFC1h	FFC3h	0.033667	33	-24	27	55
	FFC4h	FFC6h	0.0308777	33	44	25	40
	FCC6h	CCP6h	0.028575	35	62	-20	38
	FFC5h	FFC3h	0.0277985	33	-45	26	41
	FFT8h	FFT10h	0.0241908	37	57	19	-5
	FFC4h	FFC2h	0.0229571	33	23	29	54
	FFT9h	FFT7h	0.0209628	37	-54	20	-4
	FFC1h	AFF1h	0.0185727	40	-6	41	50
	AFF2h	FFC2h	0.016448	40	8	40	50
7 - Somatosensory Association Cortex
	Source	Detector	Specificity	Distance (mm)	X (mm)	Y (mm)	Z (mm)
	CPP3h	CPP1h	0.869914	34	-25	-63	62
	CPP2h	CPP4h	0.84954	35	26	-62	63
	PPO1h	CPP1h	0.834831	38	-13	-72	56
	CPP2h	PPO2h	0.832639	40	14	-72	56
	CPP2h	CPP1h	0.684351	35	1	-61	66
	PPO1h	PPO2h	0.433635	25	-1	-82	44
	CPP2h	CCP2h	0.306633	39	16	-50	73
	CPP3h	CCP3h	0.28849	38	-39	-49	60
	CCP4h	CPP4h	0.28222	37	39	-50	60
	CCP1h	CPP1h	0.257904	39	-15	-49	73
	CPP3h	CPP5h	0.166563	35	-46	-62	46
	CPP6h	CPP4h	0.154114	35	47	-62	47
	CCP4h	CCP2h	0.0981908	40	28	-38	70
	CCP1h	CCP3h	0.0570498	40	-29	-35	70
	POO2	PPO2h	0.0486892	41	11	-90	27
	PPO1h	POO1	0.035871	41	-11	-92	28
8 - Includes Frontal eye fields
	Source	Detector	Specificity	Distance (mm)	X (mm)	Y (mm)	Z (mm)
	FFC1h	FFC2h	0.793573	33	0	28	60
	FFC1h	FFC3h	0.688264	33	-24	27	55
	FFC4h	FFC2h	0.596173	33	23	29	54
	AFF2h	FFC2h	0.3999	40	8	40	50
	FFC1h	AFF1h	0.378252	40	-6	41	50
	FCC2h	FFC2h	0.35385	40	13	11	66
	FFC1h	FCC1h	0.271267	40	-12	10	68
	FFC4h	FCC4h	0.221485	39	37	12	55
	FCC3h	FFC3h	0.211619	38	-38	12	55
	FCC3h	FCC1h	0.0533897	39	-27	-3	67
	FCC2h	FCC4h	0.0383861	39	29	-5	67
	AFF2h	AFF1h	0.0349023	24	1	52	41
	FFC4h	FFC6h	0.0335712	33	44	25	40
	FFC5h	FFC3h	0.0316136	33	-45	26	41
9 - Dorsolateral prefrontal cortex
	Source	Detector	Specificity	Distance (mm)	X (mm)	Y (mm)	Z (mm)
	AFF2h	AFF1h	0.857726	24	1	52	41
	FFC1h	AFF1h	0.569421	40	-6	41	50
	AFF2h	FFC2h	0.550672	40	8	40	50
	FFC5h	FFC3h	0.368364	33	-45	26	41
	FCC3h	FFC3h	0.360535	38	-38	12	55
	FFC4h	FFC2h	0.357661	33	23	29	54
	FFC4h	FCC4h	0.343087	39	37	12	55
	FFC4h	FFC6h	0.32058	33	44	25	40
	AFp1	AFF1h	0.317545	40	-6	60	26
	AFF2h	AFp2	0.315439	40	7	60	26
	FFC1h	FFC3h	0.261036	33	-24	27	55
	FFC1h	FFC2h	0.0860467	33	0	28	60
	FCC3h	FCC5h	0.0327862	39	-51	-3	48
	FCC6h	FFC6h	0.0316829	37	56	11	34
	FCC6h	FCC4h	0.0277264	38	52	-4	48
	AFp1	AFF5h	0.0259926	46	-25	59	17
	FFC5h	FCC5h	0.0255621	35	-55	12	34
	AFF6h	AFp2	0.022885	44	26	60	16
	FCC2h	FFC2h	0.0160671	40	13	11	66
	FFC5h	AFF5h	0.0141928	35	-46	38	26
	AFF6h	FFC6h	0.012852	36	46	39	24
10 - Frontopolar area
	Source	Detector	Specificity	Distance (mm)	X (mm)	Y (mm)	Z (mm)
	AFp1	AFp2	0.97048	25	1	67	13
	AFp1	AFF1h	0.640388	40	-6	60	26
	AFF2h	AFp2	0.626841	40	7	60	26
	AFF6h	AFp2	0.60738	44	26	60	16
	AFp1	AFF5h	0.566688	46	-25	59	17
	AFF2h	AFF1h	0.0891713	24	1	52	41
	FFC1h	AFF1h	0.0152608	40	-6	41	50
	AFF2h	FFC2h	0.0141752	40	8	40	50
11 - Orbitofrontal area
	Source	Detector	Specificity	Distance (mm)	X (mm)	Y (mm)	Z (mm)
	AFF6h	AFp2	0.030791	44	26	60	16
	AFp1	AFF5h	0.0190436	46	-25	59	17
	AFp1	AFp2	0.0172799	25	1	67	13
17 - Primary Visual Cortex (V1)
	Source	Detector	Specificity	Distance (mm)	X (mm)	Y (mm)	Z (mm)
	OI1h	POO1	0.732312	40	-14	-101	0
	POO2	POO1	0.731566	25	-3	-99	12
	POO2	OI2h	0.634908	39	13	-98	0
	OI1h	OI2h	0.268717	33	-3	-95	-14
	POO2	PPO6h	0.238045	46	26	-92	18
	PPO5h	POO1	0.224744	46	-26	-92	18
	PPO1h	POO1	0.184616	41	-11	-92	28
	POO2	PPO2h	0.158111	41	11	-90	27
	OI1h	POO9h	0.0514196	32	-24	-93	-16
	POO10h	OI2h	0.042237	31	25	-92	-17
18 - Visual Association Cortex (V2)
	Source	Detector	Specificity	Distance (mm)	X (mm)	Y (mm)	Z (mm)
	OI1h	POO9h	0.69642	32	-24	-93	-16
	POO10h	OI2h	0.646002	31	25	-92	-17
	OI1h	OI2h	0.566017	33	-3	-95	-14
	POO2	PPO2h	0.466048	41	11	-90	27
	PPO1h	POO1	0.432656	41	-11	-92	28
	POO2	PPO6h	0.415083	46	26	-92	18
	PPO5h	POO1	0.39747	46	-26	-92	18
	POO2	OI2h	0.284419	39	13	-98	0
	OI1h	POO1	0.190397	40	-14	-101	0
	POO2	POO1	0.172462	25	-3	-99	12
	POO10h	PPO10h	0.0732362	32	41	-79	-23
	PPO9h	POO9h	0.0701795	33	-41	-77	-21
	PPO1h	PPO2h	0.0521865	25	-1	-82	44
19 - V3
	Source	Detector	Specificity	Distance (mm)	X (mm)	Y (mm)	Z (mm)
	PPO1h	PPO2h	0.499871	25	-1	-82	44
	PPO9h	POO9h	0.494419	33	-41	-77	-21
	POO10h	PPO10h	0.485351	32	41	-79	-23
	PPO5h	POO1	0.306406	46	-26	-92	18
	POO2	PPO2h	0.303401	41	11	-90	27
	POO2	PPO6h	0.301724	46	26	-92	18
	PPO1h	POO1	0.291698	41	-11	-92	28
	PPO5h	CPP5h	0.148985	32	-47	-71	30
	CPP6h	PPO6h	0.136058	33	48	-71	31
	CPP2h	PPO2h	0.115982	40	14	-72	56
	PPO1h	CPP1h	0.106453	38	-13	-72	56
	POO10h	OI2h	0.0945197	31	25	-92	-17
	TPP10h	PPO10h	0.0877791	32	53	-61	-26
	OI1h	POO9h	0.0767942	32	-24	-93	-16
	PPO9h	TPP9h	0.0618047	33	-56	-58	-23
	CPP3h	CPP5h	0.0163689	35	-46	-62	46
	CPP6h	CPP4h	0.0156348	35	47	-62	47
20 - Inferior Temporal gyrus
	Source	Detector	Specificity	Distance (mm)	X (mm)	Y (mm)	Z (mm)
	TPP7h	TPP9h	0.210662	40	-64	-51	-9
	TPP10h	TPP8h	0.179916	40	62	-52	-8
	FFT9h	FTT9h	0.119504	31	-57	2	-25
	FTT10h	FFT10h	0.118915	32	59	4	-25
	PPO9h	TPP9h	0.115062	33	-56	-58	-23
	TPP10h	PPO10h	0.0716375	32	53	-61	-26
	FTT10h	FTT8h	0.0396893	39	65	-7	-12
	FTT7h	FTT9h	0.039599	38	-62	-7	-12
	TPP7h	TTP7h	0.0309253	32	-65	-44	4
	TTP8h	TPP8h	0.022167	31	65	-44	6
21 - Middle Temporal gyrus
	Source	Detector	Specificity	Distance (mm)	X (mm)	Y (mm)	Z (mm)
	FTT10h	FFT10h	0.75232	32	59	4	-25
	FTT10h	FTT8h	0.750401	39	65	-7	-12
	FFT9h	FTT9h	0.723135	31	-57	2	-25
	FTT7h	FTT9h	0.694215	38	-62	-7	-12
	TPP7h	TTP7h	0.421928	32	-65	-44	4
	TTP8h	TPP8h	0.394556	31	65	-44	6
	FTT7h	TTP7h	0.393367	32	-66	-20	4
	TTP8h	FTT8h	0.296948	31	67	-20	5
	TPP7h	CPP5h	0.148932	35	-57	-58	21
	TPP10h	TPP8h	0.147137	40	62	-52	-8
	CPP6h	TPP8h	0.130119	35	58	-58	22
	TPP7h	TPP9h	0.129486	40	-64	-51	-9
	FFT8h	FFT10h	0.0763985	37	57	19	-5
	CCP5h	TTP7h	0.0621133	40	-64	-33	22
	FFT8h	FTT8h	0.0521471	32	62	8	6
	FFT9h	FFT7h	0.046222	37	-54	20	-4
	TTP8h	CCP6h	0.0373215	40	65	-33	22
	FTT7h	FFT7h	0.0358225	31	-59	9	7
22 - Superior Temporal Gyrus
	Source	Detector	Specificity	Distance (mm)	X (mm)	Y (mm)	Z (mm)
	TTP8h	FTT8h	0.603307	31	67	-20	5
	FTT7h	TTP7h	0.471151	32	-66	-20	4
	TTP8h	TPP8h	0.429553	31	65	-44	6
	TPP7h	TTP7h	0.37357	32	-65	-44	4
	TTP8h	CCP6h	0.355236	40	65	-33	22
	CCP5h	TTP7h	0.279174	40	-64	-33	22
	CPP6h	TPP8h	0.190435	35	58	-58	22
	TPP7h	CPP5h	0.153824	35	-57	-58	21
	FCC6h	FTT8h	0.143462	39	64	-4	20
	FTT7h	FTT9h	0.119869	38	-62	-7	-12
	FTT10h	FTT8h	0.0986299	39	65	-7	-12
	FTT7h	FCC5h	0.0766647	39	-62	-3	22
	FFT8h	FTT8h	0.0605453	32	62	8	6
	CPP6h	CCP6h	0.0381696	34	58	-47	38
	FTT7h	FFT7h	0.0292594	31	-59	9	7
	CCP5h	CPP5h	0.0279189	35	-57	-47	37
	TPP10h	TPP8h	0.0154054	40	62	-52	-8
	TPP7h	TPP9h	0.0149325	40	-64	-51	-9
23 - Ventral Posterior cingulate cortex
	Source	Detector	Specificity	Distance (mm)	X (mm)	Y (mm)	Z (mm)
	FCC2h	FCC1h	3.54125e-05	38	0	-6	73
	FCC2h	FFC2h	2.40371e-05	40	13	11	66
	FFC1h	FCC1h	1.61911e-05	40	-12	10	68
	CCP1h	FCC1h	3.3875e-06	40	-14	-20	75
	FCC2h	CCP2h	1.2954e-06	40	15	-22	76
24 - Ventral Anterior cingulate cortex
	Source	Detector	Specificity	Distance (mm)	X (mm)	Y (mm)	Z (mm)
	AFF2h	FFC2h	0.000912625	40	8	40	50
	FFC1h	AFF1h	0.000680122	40	-6	41	50
	AFF2h	AFp2	0.000614847	40	7	60	26
	FCC2h	FFC2h	0.000404966	40	13	11	66
	FFC1h	FFC2h	0.000354743	33	0	28	60
	AFp1	AFF1h	0.000276373	40	-6	60	26
	AFF2h	AFF1h	0.000193829	24	1	52	41
	FFC1h	FCC1h	0.000184892	40	-12	10	68
	FCC2h	FCC1h	6.04954e-05	38	0	-6	73
	AFp1	AFp2	1.25489e-05	25	1	67	13
	FFC4h	FFC2h	2.35844e-06	33	23	29	54
	CCP1h	FCC1h	1.23632e-06	40	-14	-20	75
25 - Subgenual cortex
	Source	Detector	Specificity	Distance (mm)	X (mm)	Y (mm)	Z (mm)
	AFF2h	AFp2	5.66521e-05	40	7	60	26
	AFp1	AFF1h	2.43074e-05	40	-6	60	26
	AFp1	AFp2	3.74767e-06	25	1	67	13
32 - Dorsal anterior cingulate cortex
	Source	Detector	Specificity	Distance (mm)	X (mm)	Y (mm)	Z (mm)
	AFF2h	AFp2	0.0299383	40	7	60	26
	AFp1	AFF1h	0.0189942	40	-6	60	26
	AFF2h	AFF1h	0.0159722	24	1	52	41
	AFF2h	FFC2h	0.0154752	40	8	40	50
	FFC1h	AFF1h	0.0147834	40	-6	41	50
37 - Fusiform gyrus
	Source	Detector	Specificity	Distance (mm)	X (mm)	Y (mm)	Z (mm)
	TPP10h	TPP8h	0.642006	40	62	-52	-8
	TPP7h	TPP9h	0.63426	40	-64	-51	-9
	PPO9h	TPP9h	0.544892	33	-56	-58	-23
	TPP10h	PPO10h	0.368373	32	53	-61	-26
	TPP7h	CPP5h	0.23735	35	-57	-58	21
	CPP6h	TPP8h	0.223109	35	58	-58	22
	TPP7h	TTP7h	0.142069	32	-65	-44	4
	TTP8h	TPP8h	0.129965	31	65	-44	6
	PPO9h	POO9h	0.0797723	33	-41	-77	-21
	POO10h	PPO10h	0.0301715	32	41	-79	-23
38 - Temporopolar area
	Source	Detector	Specificity	Distance (mm)	X (mm)	Y (mm)	Z (mm)
	FFT8h	FFT10h	0.371746	37	57	19	-5
	FFT9h	FFT7h	0.339725	37	-54	20	-4
	FFT9h	FTT9h	0.144254	31	-57	2	-25
	FTT10h	FFT10h	0.11771	32	59	4	-25
	FTT7h	FFT7h	0.0747472	31	-59	9	7
	FFT8h	FTT8h	0.0630434	32	62	8	6
	FTT7h	FTT9h	0.0354339	38	-62	-7	-12
	FTT10h	FTT8h	0.0194724	39	65	-7	-12
39 - Angular gyrus, part of Wernicke's area
	Source	Detector	Specificity	Distance (mm)	X (mm)	Y (mm)	Z (mm)
	CPP6h	PPO6h	0.825531	33	48	-71	31
	PPO5h	CPP5h	0.815349	32	-47	-71	30
	CPP6h	CPP4h	0.633069	35	47	-62	47
	CPP3h	CPP5h	0.630093	35	-46	-62	46
	TPP7h	CPP5h	0.382992	35	-57	-58	21
	CPP6h	TPP8h	0.379691	35	58	-58	22
	CCP5h	CPP5h	0.220062	35	-57	-47	37
	CPP6h	CCP6h	0.215461	34	58	-47	38
	CCP4h	CPP4h	0.0454419	37	39	-50	60
	CPP3h	CCP3h	0.0328139	38	-39	-49	60
	POO2	PPO6h	0.0304427	46	26	-92	18
	PPO5h	POO1	0.0275139	46	-26	-92	18
	CPP2h	CPP4h	0.013521	35	26	-62	63
	CPP3h	CPP1h	0.0129994	34	-25	-63	62
40 - Supramarginal gyrus part of Wernicke's area
	Source	Detector	Specificity	Distance (mm)	X (mm)	Y (mm)	Z (mm)
	CPP6h	CCP6h	0.656686	34	58	-47	38
	CCP5h	CPP5h	0.637544	35	-57	-47	37
	CCP4h	CCP6h	0.519419	40	53	-36	51
	CCP5h	CCP3h	0.441243	40	-53	-34	51
	CCP4h	CPP4h	0.391373	37	39	-50	60
	CPP3h	CCP3h	0.342174	38	-39	-49	60
	CPP6h	CPP4h	0.191283	35	47	-62	47
	CPP3h	CPP5h	0.18199	35	-46	-62	46
	TTP8h	CCP6h	0.167105	40	65	-33	22
	CCP5h	TTP7h	0.142767	40	-64	-33	22
	FCC6h	CCP6h	0.100398	35	62	-20	38
	CCP5h	FCC5h	0.0814066	35	-60	-19	38
	CPP6h	TPP8h	0.0512688	35	58	-58	22
	CPP2h	CPP4h	0.045132	35	26	-62	63
	TPP7h	CPP5h	0.0441393	35	-57	-58	21
	CCP4h	CCP2h	0.0420957	40	28	-38	70
	CCP1h	CCP3h	0.0310675	40	-29	-35	70
	CPP3h	CPP1h	0.0280777	34	-25	-63	62
	CCP4h	FCC4h	0.0170697	38	42	-21	62
	FCC3h	CCP3h	0.0117651	38	-42	-20	61
41 - Primary and Auditory Association Cortex
	Source	Detector	Specificity	Distance (mm)	X (mm)	Y (mm)	Z (mm)
	CCP5h	TTP7h	0.000293656	40	-64	-33	22
	TPP7h	CPP5h	0.000199235	35	-57	-58	21
	TTP8h	CCP6h	0.000186136	40	65	-33	22
	CPP6h	TPP8h	0.000136548	35	58	-58	22
	CCP5h	CPP5h	0.000136508	35	-57	-47	37
	CPP6h	CCP6h	5.09127e-05	34	58	-47	38
	TPP7h	TTP7h	1.40319e-05	32	-65	-44	4
	TTP8h	TPP8h	6.23513e-06	31	65	-44	6
	FTT7h	TTP7h	5.10904e-06	32	-66	-20	4
	TTP8h	FTT8h	1.31457e-06	31	67	-20	5
42 - Primary and Auditory Association Cortex
	Source	Detector	Specificity	Distance (mm)	X (mm)	Y (mm)	Z (mm)
	CCP5h	TTP7h	0.127001	40	-64	-33	22
	TTP8h	CCP6h	0.0708199	40	65	-33	22
	TPP7h	TTP7h	0.0191171	32	-65	-44	4
	FTT7h	TTP7h	0.0172291	32	-66	-20	4
	TTP8h	TPP8h	0.015968	31	65	-44	6
	TTP8h	FTT8h	0.0116212	31	67	-20	5
	TPP7h	CPP5h	0.0109026	35	-57	-58	21
	CCP5h	CPP5h	0.0103378	35	-57	-47	37
	CPP6h	TPP8h	0.0101379	35	58	-58	22
43 - Subcentral area
	Source	Detector	Specificity	Distance (mm)	X (mm)	Y (mm)	Z (mm)
	FCC6h	FTT8h	0.446614	39	64	-4	20
	FTT7h	FCC5h	0.413814	39	-62	-3	22
	CCP5h	FCC5h	0.18461	35	-60	-19	38
	FCC6h	CCP6h	0.16199	35	62	-20	38
	FCC6h	FFC6h	0.049431	37	56	11	34
	FFC5h	FCC5h	0.032479	35	-55	12	34
	FCC6h	FCC4h	0.0290838	38	52	-4	48
	FCC3h	FCC5h	0.0255285	39	-51	-3	48
	FFT8h	FTT8h	0.0225961	32	62	8	6
	FTT7h	FFT7h	0.0217485	31	-59	9	7
	TTP8h	FTT8h	0.0145965	31	67	-20	5
	FTT7h	TTP7h	0.0119808	32	-66	-20	4
44 - pars opercularis, part of Broca's area
	Source	Detector	Specificity	Distance (mm)	X (mm)	Y (mm)	Z (mm)
	FFC5h	FCC5h	0.423301	35	-55	12	34
	FCC6h	FFC6h	0.359372	37	56	11	34
	FFC5h	FFT7h	0.342567	33	-56	24	20
	FFC5h	FFC3h	0.326658	33	-45	26	41
	FFT8h	FFC6h	0.321715	33	57	23	19
	FFC4h	FFC6h	0.310466	33	44	25	40
	FTT7h	FFT7h	0.0870573	31	-59	9	7
	FFC5h	AFF5h	0.0773309	35	-46	38	26
	AFF6h	FFC6h	0.0639372	36	46	39	24
	FFT8h	FTT8h	0.0577152	32	62	8	6
	FTT7h	FCC5h	0.0303079	39	-62	-3	22
	FFT8h	FFT10h	0.02498	37	57	19	-5
	FFT9h	FFT7h	0.0232763	37	-54	20	-4
	FCC3h	FCC5h	0.0207118	39	-51	-3	48
	FFC4h	FCC4h	0.0185068	39	37	12	55
	FCC3h	FFC3h	0.0184188	38	-38	12	55
	FCC6h	FTT8h	0.0174426	39	64	-4	20
	FCC6h	FCC4h	0.0151966	38	52	-4	48
45 - pars triangularis Broca's area
	Source	Detector	Specificity	Distance (mm)	X (mm)	Y (mm)	Z (mm)
	FFC5h	AFF5h	0.660677	35	-46	38	26
	AFF6h	FFC6h	0.628733	36	46	39	24
	FFC5h	FFT7h	0.52946	33	-56	24	20
	FFT8h	FFC6h	0.506621	33	57	23	19
	FFT9h	FFT7h	0.230093	37	-54	20	-4
	FFC4h	FFC6h	0.173283	33	44	25	40
	FFC5h	FFC3h	0.155322	33	-45	26	41
	FFT8h	FFT10h	0.118526	37	57	19	-5
	FTT7h	FFT7h	0.0878136	31	-59	9	7
	FFT8h	FTT8h	0.0610512	32	62	8	6
	FCC6h	FFC6h	0.0524054	37	56	11	34
	FFC5h	FCC5h	0.0497705	35	-55	12	34
	AFp1	AFF5h	0.025115	46	-25	59	17
	AFF6h	AFp2	0.0205732	44	26	60	16
46 - Dorsolateral prefrontal cortex
	Source	Detector	Specificity	Distance (mm)	X (mm)	Y (mm)	Z (mm)
	AFp1	AFF5h	0.359058	46	-25	59	17
	AFF6h	AFp2	0.309163	44	26	60	16
	AFF6h	FFC6h	0.271309	36	46	39	24
	FFC5h	AFF5h	0.227316	35	-46	38	26
	FFC4h	FFC6h	0.114039	33	44	25	40
	FFC5h	FFC3h	0.0793658	33	-45	26	41
	AFp1	AFF1h	0.0155709	40	-6	60	26
	AFF2h	AFp2	0.0131808	40	7	60	26
	FFC4h	FFC2h	0.0118315	33	23	29	54
	FFC4h	FCC4h	0.0115008	39	37	12	55
47 - Inferior prefrontal gyrus
	Source	Detector	Specificity	Distance (mm)	X (mm)	Y (mm)	Z (mm)
	FFT9h	FFT7h	0.0755869	37	-54	20	-4
	FFT8h	FFT10h	0.0230753	37	57	19	-5
48 - Retrosubicular area
	Source	Detector	Specificity	Distance (mm)	X (mm)	Y (mm)	Z (mm)
	FTT7h	FFT7h	0.45661	31	-59	9	7
	FFT8h	FTT8h	0.438765	32	62	8	6
	CCP5h	TTP7h	0.230099	40	-64	-33	22
	FTT7h	FCC5h	0.208206	39	-62	-3	22
	TTP8h	CCP6h	0.188622	40	65	-33	22
	FFT9h	FFT7h	0.174102	37	-54	20	-4
	FCC6h	FTT8h	0.161746	39	64	-4	20
	FFT8h	FFT10h	0.142539	37	57	19	-5
	FTT7h	FTT9h	0.101223	38	-62	-7	-12
	FTT7h	TTP7h	0.0923212	32	-66	-20	4
	FTT10h	FTT8h	0.0815974	39	65	-7	-12
	FFC5h	FFT7h	0.067978	33	-56	24	20
	CCP5h	CPP5h	0.0628086	35	-57	-47	37
	TTP8h	FTT8h	0.0614751	31	67	-20	5
	CCP5h	FCC5h	0.0610837	35	-60	-19	38
	FFT8h	FFC6h	0.0499919	33	57	23	19
	CPP6h	CCP6h	0.0483138	34	58	-47	38
	FCC6h	CCP6h	0.041677	35	62	-20	38
	FFC5h	FCC5h	0.022318	35	-55	12	34
	FCC6h	FFC6h	0.016603	37	56	11	34
	FFC5h	AFF5h	0.015293	35	-46	38	26
	FFC4h	FFC6h	0.0149453	33	44	25	40
	AFF6h	FFC6h	0.0128277	36	46	39	24

## Sheet: 3_Chn
Channel	Source	Detector	Distance (mm)	brainSens	X (mm)	Y (mm)	Z (mm)	Landmark	Specificity
1	AFp1	AFp2	25	0.0546669	1	67	13	10 - Frontopolar area	0.97048
								11 - Orbitofrontal area	0.0172799
2	AFp1	AFF1h	40	0.102076	-6	60	26	10 - Frontopolar area	0.640388
								9 - Dorsolateral prefrontal cortex	0.317545
								32 - Dorsal anterior cingulate cortex	0.0189942
								46 - Dorsolateral prefrontal cortex	0.0155709
3	AFp1	AFF5h	46	0.13429	-25	59	17	10 - Frontopolar area	0.566688
								46 - Dorsolateral prefrontal cortex	0.359058
								9 - Dorsolateral prefrontal cortex	0.0259926
								45 - pars triangularis Broca's area	0.025115
								11 - Orbitofrontal area	0.0190436
4	AFF2h	AFp2	40	0.105829	7	60	26	10 - Frontopolar area	0.626841
								9 - Dorsolateral prefrontal cortex	0.315439
								32 - Dorsal anterior cingulate cortex	0.0299383
								46 - Dorsolateral prefrontal cortex	0.0131808
5	AFF2h	AFF1h	24	0.0377665	1	52	41	9 - Dorsolateral prefrontal cortex	0.857726
								10 - Frontopolar area	0.0891713
								8 - Includes Frontal eye fields	0.0349023
								32 - Dorsal anterior cingulate cortex	0.0159722
6	AFF2h	FFC2h	40	0.0733976	8	40	50	9 - Dorsolateral prefrontal cortex	0.550672
								8 - Includes Frontal eye fields	0.3999
								6 - Pre-Motor and Supplementary Motor Cortex	0.016448
								32 - Dorsal anterior cingulate cortex	0.0154752
								10 - Frontopolar area	0.0141752
7	AFF6h	AFp2	44	0.133046	26	60	16	10 - Frontopolar area	0.60738
								46 - Dorsolateral prefrontal cortex	0.309163
								11 - Orbitofrontal area	0.030791
								9 - Dorsolateral prefrontal cortex	0.022885
								45 - pars triangularis Broca's area	0.0205732
8	AFF6h	FFC6h	36	0.0930258	46	39	24	45 - pars triangularis Broca's area	0.628733
								46 - Dorsolateral prefrontal cortex	0.271309
								44 - pars opercularis, part of Broca's area	0.0639372
								9 - Dorsolateral prefrontal cortex	0.012852
								48 - Retrosubicular area	0.0128277
9	FFT9h	FFT7h	37	0.0171422	-54	20	-4	38 - Temporopolar area	0.339725
								45 - pars triangularis Broca's area	0.230093
								48 - Retrosubicular area	0.174102
								Brain_Outside	0.0845446
								47 - Inferior prefrontal gyrus	0.0755869
								21 - Middle Temporal gyrus	0.046222
								44 - pars opercularis, part of Broca's area	0.0232763
								6 - Pre-Motor and Supplementary Motor Cortex	0.0209628
10	FFT9h	FTT9h	31	0.00269918	-57	2	-25	21 - Middle Temporal gyrus	0.723135
								38 - Temporopolar area	0.144254
								20 - Inferior Temporal gyrus	0.119504
11	FFC5h	AFF5h	35	0.0981577	-46	38	26	45 - pars triangularis Broca's area	0.660677
								46 - Dorsolateral prefrontal cortex	0.227316
								44 - pars opercularis, part of Broca's area	0.0773309
								48 - Retrosubicular area	0.015293
								9 - Dorsolateral prefrontal cortex	0.0141928
12	FFC5h	FFT7h	33	0.0815253	-56	24	20	45 - pars triangularis Broca's area	0.52946
								44 - pars opercularis, part of Broca's area	0.342567
								48 - Retrosubicular area	0.067978
								6 - Pre-Motor and Supplementary Motor Cortex	0.0407382
13	FFC5h	FFC3h	33	0.0691877	-45	26	41	9 - Dorsolateral prefrontal cortex	0.368364
								44 - pars opercularis, part of Broca's area	0.326658
								45 - pars triangularis Broca's area	0.155322
								46 - Dorsolateral prefrontal cortex	0.0793658
								8 - Includes Frontal eye fields	0.0316136
								6 - Pre-Motor and Supplementary Motor Cortex	0.0277985
14	FFC5h	FCC5h	35	0.0958541	-55	12	34	44 - pars opercularis, part of Broca's area	0.423301
								6 - Pre-Motor and Supplementary Motor Cortex	0.382463
								45 - pars triangularis Broca's area	0.0497705
								4 - Primary Motor Cortex	0.0481985
								43 - Subcentral area	0.032479
								9 - Dorsolateral prefrontal cortex	0.0255621
								48 - Retrosubicular area	0.022318
								3 - Primary Somatosensory Cortex	0.0101486
15	FFC1h	AFF1h	40	0.0671191	-6	41	50	9 - Dorsolateral prefrontal cortex	0.569421
								8 - Includes Frontal eye fields	0.378252
								6 - Pre-Motor and Supplementary Motor Cortex	0.0185727
								10 - Frontopolar area	0.0152608
								32 - Dorsal anterior cingulate cortex	0.0147834
16	FFC1h	FFC3h	33	0.0337408	-24	27	55	8 - Includes Frontal eye fields	0.688264
								9 - Dorsolateral prefrontal cortex	0.261036
								6 - Pre-Motor and Supplementary Motor Cortex	0.033667
17	FFC1h	FFC2h	33	0.0299479	0	28	60	8 - Includes Frontal eye fields	0.793573
								6 - Pre-Motor and Supplementary Motor Cortex	0.113894
								9 - Dorsolateral prefrontal cortex	0.0860467
18	FFC1h	FCC1h	40	0.0646969	-12	10	68	6 - Pre-Motor and Supplementary Motor Cortex	0.711696
								8 - Includes Frontal eye fields	0.271267
19	FFC4h	FFC2h	33	0.0370778	23	29	54	8 - Includes Frontal eye fields	0.596173
								9 - Dorsolateral prefrontal cortex	0.357661
								6 - Pre-Motor and Supplementary Motor Cortex	0.0229571
								46 - Dorsolateral prefrontal cortex	0.0118315
20	FFC4h	FFC6h	33	0.0592708	44	25	40	9 - Dorsolateral prefrontal cortex	0.32058
								44 - pars opercularis, part of Broca's area	0.310466
								45 - pars triangularis Broca's area	0.173283
								46 - Dorsolateral prefrontal cortex	0.114039
								8 - Includes Frontal eye fields	0.0335712
								6 - Pre-Motor and Supplementary Motor Cortex	0.0308777
								48 - Retrosubicular area	0.0149453
21	FFC4h	FCC4h	39	0.0794699	37	12	55	6 - Pre-Motor and Supplementary Motor Cortex	0.388821
								9 - Dorsolateral prefrontal cortex	0.343087
								8 - Includes Frontal eye fields	0.221485
								44 - pars opercularis, part of Broca's area	0.0185068
								46 - Dorsolateral prefrontal cortex	0.0115008
								4 - Primary Motor Cortex	0.011401
22	FFT8h	FFC6h	33	0.062965	57	23	19	45 - pars triangularis Broca's area	0.506621
								44 - pars opercularis, part of Broca's area	0.321715
								6 - Pre-Motor and Supplementary Motor Cortex	0.0675153
								48 - Retrosubicular area	0.0499919
								Brain_Outside	0.0417433
23	FFT8h	FFT10h	37	0.0258262	57	19	-5	38 - Temporopolar area	0.371746
								Brain_Outside	0.215579
								48 - Retrosubicular area	0.142539
								45 - pars triangularis Broca's area	0.118526
								21 - Middle Temporal gyrus	0.0763985
								44 - pars opercularis, part of Broca's area	0.02498
								6 - Pre-Motor and Supplementary Motor Cortex	0.0241908
								47 - Inferior prefrontal gyrus	0.0230753
24	FFT8h	FTT8h	32	0.0616783	62	8	6	48 - Retrosubicular area	0.438765
								6 - Pre-Motor and Supplementary Motor Cortex	0.154437
								Brain_Outside	0.0873335
								38 - Temporopolar area	0.0630434
								45 - pars triangularis Broca's area	0.0610512
								22 - Superior Temporal Gyrus	0.0605453
								44 - pars opercularis, part of Broca's area	0.0577152
								21 - Middle Temporal gyrus	0.0521471
								43 - Subcentral area	0.0225961
25	FTT7h	FFT7h	31	0.0360596	-59	9	7	48 - Retrosubicular area	0.45661
								6 - Pre-Motor and Supplementary Motor Cortex	0.171438
								45 - pars triangularis Broca's area	0.0878136
								44 - pars opercularis, part of Broca's area	0.0870573
								38 - Temporopolar area	0.0747472
								21 - Middle Temporal gyrus	0.0358225
								22 - Superior Temporal Gyrus	0.0292594
								Brain_Outside	0.0288286
								43 - Subcentral area	0.0217485
26	FTT7h	FTT9h	38	0.0472586	-62	-7	-12	21 - Middle Temporal gyrus	0.694215
								22 - Superior Temporal Gyrus	0.119869
								48 - Retrosubicular area	0.101223
								20 - Inferior Temporal gyrus	0.039599
								38 - Temporopolar area	0.0354339
27	FTT7h	FCC5h	39	0.088131	-62	-3	22	43 - Subcentral area	0.413814
								48 - Retrosubicular area	0.208206
								6 - Pre-Motor and Supplementary Motor Cortex	0.182735
								22 - Superior Temporal Gyrus	0.0766647
								4 - Primary Motor Cortex	0.0486484
								44 - pars opercularis, part of Broca's area	0.0303079
								3 - Primary Somatosensory Cortex	0.0183005
28	FTT7h	TTP7h	32	0.0736087	-66	-20	4	22 - Superior Temporal Gyrus	0.471151
								21 - Middle Temporal gyrus	0.393367
								48 - Retrosubicular area	0.0923212
								42 - Primary and Auditory Association Cortex	0.0172291
								43 - Subcentral area	0.0119808
29	FCC3h	FFC3h	38	0.0796832	-38	12	55	6 - Pre-Motor and Supplementary Motor Cortex	0.390277
								9 - Dorsolateral prefrontal cortex	0.360535
								8 - Includes Frontal eye fields	0.211619
								44 - pars opercularis, part of Broca's area	0.0184188
30	FCC3h	FCC5h	39	0.0890799	-51	-3	48	6 - Pre-Motor and Supplementary Motor Cortex	0.668634
								4 - Primary Motor Cortex	0.176209
								3 - Primary Somatosensory Cortex	0.0632199
								9 - Dorsolateral prefrontal cortex	0.0327862
								43 - Subcentral area	0.0255285
								44 - pars opercularis, part of Broca's area	0.0207118
31	FCC3h	FCC1h	39	0.0905883	-27	-3	67	6 - Pre-Motor and Supplementary Motor Cortex	0.897716
								8 - Includes Frontal eye fields	0.0533897
								4 - Primary Motor Cortex	0.0317882
32	FCC3h	CCP3h	38	0.0793481	-42	-20	61	6 - Pre-Motor and Supplementary Motor Cortex	0.333459
								4 - Primary Motor Cortex	0.315626
								3 - Primary Somatosensory Cortex	0.275574
								2 - Primary Somatosensory Cortex	0.0336521
								1 - Primary Somatosensory Cortex	0.0236093
								40 - Supramarginal gyrus part of Wernicke's area	0.0117651
33	FCC2h	FFC2h	40	0.0601473	13	11	66	6 - Pre-Motor and Supplementary Motor Cortex	0.620173
								8 - Includes Frontal eye fields	0.35385
								9 - Dorsolateral prefrontal cortex	0.0160671
34	FCC2h	FCC1h	38	0.0868126	0	-6	73	6 - Pre-Motor and Supplementary Motor Cortex	0.926719
								4 - Primary Motor Cortex	0.0594628
35	FCC2h	FCC4h	39	0.0859355	29	-5	67	6 - Pre-Motor and Supplementary Motor Cortex	0.902383
								4 - Primary Motor Cortex	0.0461242
								8 - Includes Frontal eye fields	0.0383861
36	FCC2h	CCP2h	40	0.0889234	15	-22	76	6 - Pre-Motor and Supplementary Motor Cortex	0.484991
								4 - Primary Motor Cortex	0.392653
								3 - Primary Somatosensory Cortex	0.0610538
								5 - Somatosensory Association Cortex	0.0280566
								1 - Primary Somatosensory Cortex	0.015748
37	FCC6h	FFC6h	37	0.0776238	56	11	34	6 - Pre-Motor and Supplementary Motor Cortex	0.39255
								44 - pars opercularis, part of Broca's area	0.359372
								4 - Primary Motor Cortex	0.0724611
								45 - pars triangularis Broca's area	0.0524054
								43 - Subcentral area	0.049431
								9 - Dorsolateral prefrontal cortex	0.0316829
								3 - Primary Somatosensory Cortex	0.0190124
								48 - Retrosubicular area	0.016603
38	FCC6h	FCC4h	38	0.0790442	52	-4	48	6 - Pre-Motor and Supplementary Motor Cortex	0.610921
								4 - Primary Motor Cortex	0.212094
								3 - Primary Somatosensory Cortex	0.0886084
								43 - Subcentral area	0.0290838
								9 - Dorsolateral prefrontal cortex	0.0277264
								44 - pars opercularis, part of Broca's area	0.0151966
39	FCC6h	FTT8h	39	0.0958206	64	-4	20	43 - Subcentral area	0.446614
								48 - Retrosubicular area	0.161746
								22 - Superior Temporal Gyrus	0.143462
								6 - Pre-Motor and Supplementary Motor Cortex	0.142578
								4 - Primary Motor Cortex	0.0336898
								44 - pars opercularis, part of Broca's area	0.0174426
								3 - Primary Somatosensory Cortex	0.0155915
								2 - Primary Somatosensory Cortex	0.0112553
								Brain_Outside	0.0102193
40	FCC6h	CCP6h	35	0.0560723	62	-20	38	2 - Primary Somatosensory Cortex	0.282657
								3 - Primary Somatosensory Cortex	0.178705
								43 - Subcentral area	0.16199
								1 - Primary Somatosensory Cortex	0.138816
								40 - Supramarginal gyrus part of Wernicke's area	0.100398
								4 - Primary Motor Cortex	0.0617587
								48 - Retrosubicular area	0.041677
								6 - Pre-Motor and Supplementary Motor Cortex	0.028575
41	FTT10h	FFT10h	32	0.00672671	59	4	-25	21 - Middle Temporal gyrus	0.75232
								20 - Inferior Temporal gyrus	0.118915
								38 - Temporopolar area	0.11771
42	FTT10h	FTT8h	39	0.0827394	65	-7	-12	21 - Middle Temporal gyrus	0.750401
								22 - Superior Temporal Gyrus	0.0986299
								48 - Retrosubicular area	0.0815974
								20 - Inferior Temporal gyrus	0.0396893
								38 - Temporopolar area	0.0194724
43	CCP5h	FCC5h	35	0.0847434	-60	-19	38	2 - Primary Somatosensory Cortex	0.234668
								3 - Primary Somatosensory Cortex	0.225008
								43 - Subcentral area	0.18461
								4 - Primary Motor Cortex	0.0905185
								40 - Supramarginal gyrus part of Wernicke's area	0.0814066
								1 - Primary Somatosensory Cortex	0.0805056
								48 - Retrosubicular area	0.0610837
								6 - Pre-Motor and Supplementary Motor Cortex	0.0383134
44	CCP5h	TTP7h	40	0.112384	-64	-33	22	22 - Superior Temporal Gyrus	0.279174
								48 - Retrosubicular area	0.230099
								40 - Supramarginal gyrus part of Wernicke's area	0.142767
								2 - Primary Somatosensory Cortex	0.13471
								42 - Primary and Auditory Association Cortex	0.127001
								21 - Middle Temporal gyrus	0.0621133
45	CCP5h	CCP3h	40	0.092833	-53	-34	51	40 - Supramarginal gyrus part of Wernicke's area	0.441243
								2 - Primary Somatosensory Cortex	0.272686
								3 - Primary Somatosensory Cortex	0.177357
								1 - Primary Somatosensory Cortex	0.0702491
								4 - Primary Motor Cortex	0.024102
46	CCP5h	CPP5h	35	0.0779829	-57	-47	37	40 - Supramarginal gyrus part of Wernicke's area	0.637544
								39 - Angular gyrus, part of Wernicke's area	0.220062
								48 - Retrosubicular area	0.0628086
								2 - Primary Somatosensory Cortex	0.0332163
								22 - Superior Temporal Gyrus	0.0279189
								42 - Primary and Auditory Association Cortex	0.0103378
47	CCP1h	FCC1h	40	0.0854558	-14	-20	75	6 - Pre-Motor and Supplementary Motor Cortex	0.526368
								4 - Primary Motor Cortex	0.378417
								3 - Primary Somatosensory Cortex	0.0466223
								5 - Somatosensory Association Cortex	0.0195263
								1 - Primary Somatosensory Cortex	0.0176741
48	CCP1h	CCP3h	40	0.0918041	-29	-35	70	4 - Primary Motor Cortex	0.330409
								3 - Primary Somatosensory Cortex	0.262112
								6 - Pre-Motor and Supplementary Motor Cortex	0.10536
								2 - Primary Somatosensory Cortex	0.0897751
								1 - Primary Somatosensory Cortex	0.078702
								7 - Somatosensory Association Cortex	0.0570498
								5 - Somatosensory Association Cortex	0.0408545
								40 - Supramarginal gyrus part of Wernicke's area	0.0310675
49	CCP1h	CCP2h	40	0.0758864	1	-34	76	4 - Primary Motor Cortex	0.5667
								5 - Somatosensory Association Cortex	0.187686
								3 - Primary Somatosensory Cortex	0.0918982
								6 - Pre-Motor and Supplementary Motor Cortex	0.0712292
								1 - Primary Somatosensory Cortex	0.0362524
								Brain_Outside	0.0334151
50	CCP1h	CPP1h	39	0.0704695	-15	-49	73	5 - Somatosensory Association Cortex	0.407588
								7 - Somatosensory Association Cortex	0.257904
								4 - Primary Motor Cortex	0.108801
								1 - Primary Somatosensory Cortex	0.105559
								3 - Primary Somatosensory Cortex	0.0781344
								2 - Primary Somatosensory Cortex	0.0173605
								Brain_Outside	0.0151649
51	CCP4h	FCC4h	38	0.0659125	42	-21	62	4 - Primary Motor Cortex	0.345282
								6 - Pre-Motor and Supplementary Motor Cortex	0.301579
								3 - Primary Somatosensory Cortex	0.25756
								2 - Primary Somatosensory Cortex	0.041563
								1 - Primary Somatosensory Cortex	0.0284608
								40 - Supramarginal gyrus part of Wernicke's area	0.0170697
52	CCP4h	CCP2h	40	0.0936804	28	-38	70	3 - Primary Somatosensory Cortex	0.263504
								4 - Primary Motor Cortex	0.22097
								2 - Primary Somatosensory Cortex	0.111564
								1 - Primary Somatosensory Cortex	0.104799
								7 - Somatosensory Association Cortex	0.0981908
								5 - Somatosensory Association Cortex	0.077046
								6 - Pre-Motor and Supplementary Motor Cortex	0.0730018
								40 - Supramarginal gyrus part of Wernicke's area	0.0420957
53	CCP4h	CCP6h	40	0.078291	53	-36	51	40 - Supramarginal gyrus part of Wernicke's area	0.519419
								2 - Primary Somatosensory Cortex	0.228019
								3 - Primary Somatosensory Cortex	0.141277
								1 - Primary Somatosensory Cortex	0.0740302
								4 - Primary Motor Cortex	0.0190391
54	CCP4h	CPP4h	37	0.0734182	39	-50	60	40 - Supramarginal gyrus part of Wernicke's area	0.391373
								7 - Somatosensory Association Cortex	0.28222
								2 - Primary Somatosensory Cortex	0.133656
								3 - Primary Somatosensory Cortex	0.0820862
								39 - Angular gyrus, part of Wernicke's area	0.0454419
								1 - Primary Somatosensory Cortex	0.0352564
								4 - Primary Motor Cortex	0.0122977
55	TTP8h	FTT8h	31	0.070544	67	-20	5	22 - Superior Temporal Gyrus	0.603307
								21 - Middle Temporal gyrus	0.296948
								48 - Retrosubicular area	0.0614751
								43 - Subcentral area	0.0145965
								42 - Primary and Auditory Association Cortex	0.0116212
56	TTP8h	CCP6h	40	0.090077	65	-33	22	22 - Superior Temporal Gyrus	0.355236
								48 - Retrosubicular area	0.188622
								40 - Supramarginal gyrus part of Wernicke's area	0.167105
								2 - Primary Somatosensory Cortex	0.161326
								42 - Primary and Auditory Association Cortex	0.0708199
								21 - Middle Temporal gyrus	0.0373215
57	TTP8h	TPP8h	31	0.0719256	65	-44	6	22 - Superior Temporal Gyrus	0.429553
								21 - Middle Temporal gyrus	0.394556
								37 - Fusiform gyrus	0.129965
								20 - Inferior Temporal gyrus	0.022167
								42 - Primary and Auditory Association Cortex	0.015968
58	TPP7h	TTP7h	32	0.0881201	-65	-44	4	21 - Middle Temporal gyrus	0.421928
								22 - Superior Temporal Gyrus	0.37357
								37 - Fusiform gyrus	0.142069
								20 - Inferior Temporal gyrus	0.0309253
								42 - Primary and Auditory Association Cortex	0.0191171
59	TPP7h	TPP9h	40	0.0930565	-64	-51	-9	37 - Fusiform gyrus	0.63426
								20 - Inferior Temporal gyrus	0.210662
								21 - Middle Temporal gyrus	0.129486
								22 - Superior Temporal Gyrus	0.0149325
60	TPP7h	CPP5h	35	0.0769467	-57	-58	21	39 - Angular gyrus, part of Wernicke's area	0.382992
								37 - Fusiform gyrus	0.23735
								22 - Superior Temporal Gyrus	0.153824
								21 - Middle Temporal gyrus	0.148932
								40 - Supramarginal gyrus part of Wernicke's area	0.0441393
								42 - Primary and Auditory Association Cortex	0.0109026
61	CPP3h	CCP3h	38	0.0855566	-39	-49	60	40 - Supramarginal gyrus part of Wernicke's area	0.342174
								7 - Somatosensory Association Cortex	0.28849
								2 - Primary Somatosensory Cortex	0.17664
								3 - Primary Somatosensory Cortex	0.103836
								39 - Angular gyrus, part of Wernicke's area	0.0328139
								4 - Primary Motor Cortex	0.0212522
								1 - Primary Somatosensory Cortex	0.0211519
62	CPP3h	CPP5h	35	0.0641466	-46	-62	46	39 - Angular gyrus, part of Wernicke's area	0.630093
								40 - Supramarginal gyrus part of Wernicke's area	0.18199
								7 - Somatosensory Association Cortex	0.166563
								19 - V3	0.0163689
63	CPP3h	CPP1h	34	0.0524246	-25	-63	62	7 - Somatosensory Association Cortex	0.869914
								5 - Somatosensory Association Cortex	0.0642198
								40 - Supramarginal gyrus part of Wernicke's area	0.0280777
								39 - Angular gyrus, part of Wernicke's area	0.0129994
64	CPP2h	CCP2h	39	0.0774101	16	-50	73	5 - Somatosensory Association Cortex	0.407788
								7 - Somatosensory Association Cortex	0.306633
								3 - Primary Somatosensory Cortex	0.0951662
								4 - Primary Motor Cortex	0.0851904
								1 - Primary Somatosensory Cortex	0.0661612
								2 - Primary Somatosensory Cortex	0.0173823
								Brain_Outside	0.0128126
65	CPP2h	CPP1h	35	0.0375973	1	-61	66	7 - Somatosensory Association Cortex	0.684351
								5 - Somatosensory Association Cortex	0.295103
								Brain_Outside	0.0103331
66	CPP2h	CPP4h	35	0.0550423	26	-62	63	7 - Somatosensory Association Cortex	0.84954
								5 - Somatosensory Association Cortex	0.0746896
								40 - Supramarginal gyrus part of Wernicke's area	0.045132
								39 - Angular gyrus, part of Wernicke's area	0.013521
67	CPP2h	PPO2h	40	0.0795883	14	-72	56	7 - Somatosensory Association Cortex	0.832639
								19 - V3	0.115982
								5 - Somatosensory Association Cortex	0.0416065
68	CPP6h	CCP6h	34	0.0594223	58	-47	38	40 - Supramarginal gyrus part of Wernicke's area	0.656686
								39 - Angular gyrus, part of Wernicke's area	0.215461
								48 - Retrosubicular area	0.0483138
								22 - Superior Temporal Gyrus	0.0381696
								2 - Primary Somatosensory Cortex	0.027023
69	CPP6h	CPP4h	35	0.0565499	47	-62	47	39 - Angular gyrus, part of Wernicke's area	0.633069
								40 - Supramarginal gyrus part of Wernicke's area	0.191283
								7 - Somatosensory Association Cortex	0.154114
								19 - V3	0.0156348
70	CPP6h	TPP8h	35	0.0673447	58	-58	22	39 - Angular gyrus, part of Wernicke's area	0.379691
								37 - Fusiform gyrus	0.223109
								22 - Superior Temporal Gyrus	0.190435
								21 - Middle Temporal gyrus	0.130119
								40 - Supramarginal gyrus part of Wernicke's area	0.0512688
								42 - Primary and Auditory Association Cortex	0.0101379
71	CPP6h	PPO6h	33	0.0534809	48	-71	31	39 - Angular gyrus, part of Wernicke's area	0.825531
								19 - V3	0.136058
72	TPP10h	TPP8h	40	0.075841	62	-52	-8	37 - Fusiform gyrus	0.642006
								20 - Inferior Temporal gyrus	0.179916
								21 - Middle Temporal gyrus	0.147137
								22 - Superior Temporal Gyrus	0.0154054
73	TPP10h	PPO10h	32	0.0196487	53	-61	-26	Brain_Outside	0.471783
								37 - Fusiform gyrus	0.368373
								19 - V3	0.0877791
								20 - Inferior Temporal gyrus	0.0716375
74	PPO9h	TPP9h	33	0.0293124	-56	-58	-23	37 - Fusiform gyrus	0.544892
								Brain_Outside	0.277236
								20 - Inferior Temporal gyrus	0.115062
								19 - V3	0.0618047
75	PPO9h	POO9h	33	0.0344547	-41	-77	-21	19 - V3	0.494419
								Brain_Outside	0.355106
								37 - Fusiform gyrus	0.0797723
								18 - Visual Association Cortex (V2)	0.0701795
76	PPO5h	CPP5h	32	0.0588236	-47	-71	30	39 - Angular gyrus, part of Wernicke's area	0.815349
								19 - V3	0.148985
77	PPO5h	POO1	46	0.144849	-26	-92	18	18 - Visual Association Cortex (V2)	0.39747
								19 - V3	0.306406
								17 - Primary Visual Cortex (V1)	0.224744
								Brain_Outside	0.0429161
								39 - Angular gyrus, part of Wernicke's area	0.0275139
78	PPO1h	CPP1h	38	0.0728567	-13	-72	56	7 - Somatosensory Association Cortex	0.834831
								19 - V3	0.106453
								5 - Somatosensory Association Cortex	0.042977
								Brain_Outside	0.0106493
79	PPO1h	PPO2h	25	0.0253905	-1	-82	44	19 - V3	0.499871
								7 - Somatosensory Association Cortex	0.433635
								18 - Visual Association Cortex (V2)	0.0521865
								Brain_Outside	0.0139311
80	PPO1h	POO1	41	0.127887	-11	-92	28	18 - Visual Association Cortex (V2)	0.432656
								19 - V3	0.291698
								17 - Primary Visual Cortex (V1)	0.184616
								Brain_Outside	0.0551338
								7 - Somatosensory Association Cortex	0.035871
81	POO2	PPO2h	41	0.103131	11	-90	27	18 - Visual Association Cortex (V2)	0.466048
								19 - V3	0.303401
								17 - Primary Visual Cortex (V1)	0.158111
								7 - Somatosensory Association Cortex	0.0486892
								Brain_Outside	0.0237232
82	POO2	PPO6h	46	0.144898	26	-92	18	18 - Visual Association Cortex (V2)	0.415083
								19 - V3	0.301724
								17 - Primary Visual Cortex (V1)	0.238045
								39 - Angular gyrus, part of Wernicke's area	0.0304427
								Brain_Outside	0.0134949
83	POO2	POO1	25	0.0510545	-3	-99	12	17 - Primary Visual Cortex (V1)	0.731566
								18 - Visual Association Cortex (V2)	0.172462
								Brain_Outside	0.0931136
84	POO2	OI2h	39	0.0808297	13	-98	0	17 - Primary Visual Cortex (V1)	0.634908
								18 - Visual Association Cortex (V2)	0.284419
								Brain_Outside	0.0799959
85	POO10h	PPO10h	32	0.0312668	41	-79	-23	19 - V3	0.485351
								Brain_Outside	0.41109
								18 - Visual Association Cortex (V2)	0.0732362
								37 - Fusiform gyrus	0.0301715
86	POO10h	OI2h	31	0.0192014	25	-92	-17	18 - Visual Association Cortex (V2)	0.646002
								Brain_Outside	0.217198
								19 - V3	0.0945197
								17 - Primary Visual Cortex (V1)	0.042237
87	OI1h	POO9h	32	0.0208854	-24	-93	-16	18 - Visual Association Cortex (V2)	0.69642
								Brain_Outside	0.175269
								19 - V3	0.0767942
								17 - Primary Visual Cortex (V1)	0.0514196
88	OI1h	POO1	40	0.11998	-14	-101	0	17 - Primary Visual Cortex (V1)	0.732312
								18 - Visual Association Cortex (V2)	0.190397
								Brain_Outside	0.0768804
89	OI1h	OI2h	33	0.0102545	-3	-95	-14	18 - Visual Association Cortex (V2)	0.566017
								17 - Primary Visual Cortex (V1)	0.268717
								Brain_Outside	0.165024

## Sheet: Juelich
Landmarks: Juelich
L Precentral Gyrus
R Precentral Gyrus
L Superior Frontal Gyrus
R Superior Frontal Gyrus
L Superior Orbital Gyrus
R Superior Orbital Gyrus
L Middle Frontal Gyrus
R Middle Frontal Gyrus
L Middle Orbital Gyrus
R Middle Orbital Gyrus
L IFG (p. Opercularis)
R IFG (p. Opercularis)
L IFG (p. Triangularis)
R IFG (p. Triangularis)
L IFG (p. Orbitalis)
R IFG (p. Orbitalis)
L Rolandic Operculum
R Rolandic Operculum
L Posterior-Medial Frontal
R Posterior-Medial Frontal
R Olfactory cortex
L Superior Medial Gyrus
R Superior Medial Gyrus
L Mid Orbital Gyrus
R Mid Orbital Gyrus
L Rectal Gyrus
R Rectal Gyrus
L Insula Lobe
R Insula Lobe
L ACC
R ACC
L MCC
R MCC
L Calcarine Gyrus
R Calcarine Gyrus
L Cuneus
R Cuneus
L Lingual Gyrus
R Lingual Gyrus
L Superior Occipital Gyrus
R Superior Occipital Gyrus
L Middle Occipital Gyrus
R Middle Occipital Gyrus
L Inferior Occipital Gyrus
R Inferior Occipital Gyrus
L Fusiform Gyrus
R Fusiform Gyrus
L Postcentral Gyrus
R Postcentral Gyrus
L Superior Parietal Lobule
R Superior Parietal Lobule
L Inferior Parietal Lobule
R Inferior Parietal Lobule
L SupraMarginal Gyrus
R SupraMarginal Gyrus
L Angular Gyrus
R Angular Gyrus
L Precuneus
R Precuneus
L Paracentral Lobule
R Paracentral Lobule
L Heschls Gyrus
R Heschls Gyrus
L Superior Temporal Gyrus
R Superior Temporal Gyrus
L Temporal Pole
R Temporal Pole
L Middle Temporal Gyrus
R Middle Temporal Gyrus
L Medial Temporal Pole
R Medial Temporal Pole
L Inferior Temporal Gyrus
R Inferior Temporal Gyrus
L Cerebelum (Crus 1)
R Cerebelum (Crus 1)
L Cerebelum (Crus 2)
R Cerebelum (Crus 2)
L Cerebelum (VI)
R Cerebelum (VI)
L Cerebelum (VII)
R Cerebelum (VII)
Cerebellar Vermis (6)
Cerebellar Vermis (7)

[truncated: 5 more sheets: 4_Lnd, 4_Chn, LONI, 5_Lnd, 5_Chn]
